# Supplementary material for: Evolution and Epidemiology of Multidrug-Resistant Klebsiella pneumoniae in the United Kingdom and Ireland
Source: mBio. 2017 Feb 21;8(1):e01976-16. doi: 10.1128/mBio.01976-16 (PMC5358916; doi:10.1128/mBio.01976-16)
Supplement: TABLE S1 [file mbo001173200st1.csv]

Project.ID	Run.ID	Secondary.Run.ID	Accession.ENA.Number	Contig.Accesion	Hospital.of.Isolation	Country.of.Isolation	Collection.Year	MLST	Total.Length	No.Contigs	Avg.Contig.Length	Largest.Contig	N50	Contigs.in.N50	esbl	esbl_ctxm	amc	amx	caz	cip	ctx	cxm	fox	gen	ipm	min	tet	tgc	tzp
PRJEB5065	ERS381033	11983_8#1	ERR474467	FLAW01000001-FLAW01000045	Hospital 1	Republic of Ireland	2005	ST76	5401830	45	120040.67	770892	304897	7	non-ESBL	non-CTX-M	16	512	0.25	1	0.12	8	8	256	0.12	32	256	1	16
PRJEB5065	ERS381099	11983_8#55	ERR474518	FLCC01000001-FLCC01000057	Hospital 1	Republic of Ireland	2007	ST11	5584110	57	97966.84	1346790	271523	5	non-ESBL	non-CTX-M	16	256	0.25	64	0.12	128	4	0.5	0.12	16	2	1	8
PRJEB5065	ERS380928	12045_6#3	ERR486289	FLCZ01000001-FLCZ01000040	Hospital 1	Republic of Ireland	2002	ST29	5445387	40	136134.67	1198876	414616	4	ESBL	CTX-M	16	512	2	1	NA	256	4	64	0.5	4	2	1	4
PRJEB5065	ERS380998	12045_6#67	ERR486350	FLED01000001-FLED01000047	Hospital 1	Republic of Ireland	2004	ST14	5607684	47	119312.43	869645	419544	5	non-ESBL	non-CTX-M	16	512	2	1	0.12	32	32	0.5	0.12	2	2	0.5	16
PRJEB5065	ERS381174	12045_7#13	ERR486391	FLFE01000001-FLFE01000066	Hospital 1	Republic of Ireland	2009	ST11	5481336	66	83050.55	622386	198573	8	non-ESBL	non-CTX-M	16	512	0.5	128	0.25	16	16	0.5	0.25	4	8	2	64
PRJEB5065	ERS381181	12045_7#18	ERR486396	FLFI01000001-FLFI01000049	Hospital 25	Republic of Ireland	2005	ST108	5277897	49	107712.18	719279	322744	5	non-ESBL	non-CTX-M	16	512	0.25	8	0.029999999	256	4	0.5	0.12	4	4	0.5	8
PRJEB5065	ERS381210	12045_7#47	ERR486423	FLGJ01000001-FLGJ01000045	Hospital 25	Republic of Ireland	2010	ST353	5471091	45	121579.8	584530	360770	6	non-ESBL	non-CTX-M	4	256	0.25	8	0.12	32	32	0.25	0.059999999	16	8	2	8
PRJEB5065	ERS381211	12045_7#48	ERR486424	FLGL01000001-FLGL01000046	Hospital 25	Republic of Ireland	2010	ST17	5327650	46	115818.48	698256	299192	6	ESBL	non-CTX-M	16	512	16	0.25	0.5	32	128	0.25	0.12	64	256	8	512
PRJEB5065	ERS381246	12045_7#83	ERR486459	FLGW01000001-FLGW01000043	Hospital 32	Republic of Ireland	2011	ST221	5424726	43	126156.42	614158	518943	5	non-ESBL	non-CTX-M	128	512	1	8	0.5	8	4	64	4	2	4	0.5	512
PRJEB5065	ERS381281	12082_2#22	ERR486519	FLHZ01000001-FLHZ01000056	Hospital 25	Republic of Ireland	2007	ST15	5593235	56	99879.2	844780	302628	6	non-ESBL	non-CTX-M	8	512	0.5	64	0.12	8	8	128	0.12	32	256	4	8
PRJEB5065	ERS381035	12082_4#85	ERR486766	FLIP01000001-FLIP01000051	Hospital 1	Republic of Ireland	2005	ST14	5560119	51	109021.94	870173	310755	6	non-ESBL	non-CTX-M	32	512	0.5	1	0.12	32	16	0.5	0.12	4	2	0.5	32
PRJEB5065	ERS381111	12082_5#4	ERR486781	FLJF01000001-FLJF01000070	Hospital 25	Republic of Ireland	2007	ST29	5511364	70	78733.77	1386381	432829	3	ESBL	non-CTX-M	16	512	512	1	16	64	4	128	1	32	256	1	512
PRJEB5065	ERS381140	12082_5#16	ERR486792	FLJQ01000001-FLJQ01000056	Hospital 1	Republic of Ireland	2008	ST39	5434194	56	97039.18	532533	288367	8	non-ESBL	non-CTX-M	16	512	0.25	4	0.25	32	32	0.5	0.12	8	256	2	16
PRJEB5065	ERS381141	12082_5#17	ERR486793	FLJT01000001-FLJT01000067	Hospital 1	Republic of Ireland	2008	ST15	5202620	67	77651.04	518298	220278	9	non-ESBL	non-CTX-M	4	512	0.059999999	8	0.029999999	4	4	64	1	4	128	2	4
PRJEB5065	ERS381175	12082_5#25	ERR486801	FLJW01000001-FLJW01000038	Hospital 1	Republic of Ireland	2009	ST147	5555172	38	146188.74	1120884	805417	3	ESBL	CTX-M	16	512	16	128	512	256	4	32	0.5	4	256	1	16
PRJEB5065	ERS381037	11983_8#2	ERR474468	FLBT01000001-FLBT01000031	Hospital 2	UK	2005	ST16	5451376	31	175850.84	1466721	737963	3	ESBL	CTX-M	16	512	16	256	128	256	16	1	0.25	8	256	1	8
PRJEB5065	ERS381038	11983_8#3	ERR474469	FLAY01000001-FLAY01000039	Hospital 3	UK	2005	ST101	5576752	39	142993.64	991318	507173	4	ESBL	CTX-M	8	512	256	256	512	256	32	64	0.25	8	8	1	8
PRJEB5065	ERS381039	11983_8#4	ERR474470	FLAX01000001-FLAX01000059	Hospital 4	UK	2005	ST874	5563764	59	94301.08	707262	384266	6	ESBL	CTX-M	16	512	16	256	256	256	8	128	0.12	32	256	0.5	256
PRJEB5065	ERS381043	11983_8#9	ERR474474	FLAL01000001-FLAL01000047	Hospital 5	UK	2005	ST874	5415686	47	115227.36	1122024	307952	5	ESBL	CTX-M	16	512	16	128	256	256	8	32	0.5	1	2	0.25	16
PRJEB5065	ERS381044	11983_8#10	ERR474475	FLAP01000001-FLAP01000084	Hospital 5	UK	2005	ST252	5361422	84	63826.45	466959	168277	9	non-ESBL	non-CTX-M	8	512	0.5	2	0.25	16	32	0.25	0.12	16	8	2	16
PRJEB5065	ERS381045	11983_8#11	ERR474476	FLBK01000001-FLBK01000036	Hospital 5	UK	2005	ST874	5388366	36	149676.83	1128231	384132	5	ESBL	CTX-M	8	512	16	32	128	256	4	32	0.059999999	2	128	1	4
PRJEB5065	ERS381046	11983_8#12	ERR474477	FLBC01000001-FLBC01000064	Hospital 5	UK	2005	ST340	5610412	64	87662.69	572926	288869	7	ESBL	CTX-M	16	512	128	128	512	256	64	64	0.25	4	4	0.5	64
PRJEB5065	ERS381048	11983_8#13	ERR474478	FLAN01000001-FLAN01000058	Hospital 6	UK	2005	ST15	5491656	58	94683.72	508967	259276	8	non-ESBL	non-CTX-M	4	128	0.25	64	0.059999999	16	8	0.5	0.12	32	8	2	8
PRJEB5065	ERS381050	11983_8#14	ERR474479	FLBF01000001-FLBF01000046	Hospital 7	UK	2005	ST17	5583637	46	121383.41	926876	352764	5	ESBL	CTX-M	32	512	32	0.029999999	128	256	8	128	0.25	2	2	0.5	512
PRJEB5065	ERS381053	11983_8#17	ERR474482	FLCE01000001-FLCE01000055	Hospital 8	UK	2005	ST11	5591274	55	101659.53	1355196	354620	4	ESBL	CTX-M	16	512	32	256	128	256	64	64	0.25	8	8	2	32
PRJEB5065	ERS381054	11983_8#18	ERR474483	FLBZ01000001-FLBZ01000065	Hospital 8	UK	2005	ST1	5520702	65	84933.88	1447857	374251	5	ESBL	CTX-M	8	512	16	64	32	256	8	0.5	0.12	16	256	2	8
PRJEB5065	ERS381055	11983_8#19	ERR474484	FLBB01000001-FLBB01000062	Hospital 8	UK	2005	ST11	5532235	62	89229.6	889898	307191	6	ESBL	CTX-M	16	512	16	256	32	256	32	64	0.12	8	4	2	32
PRJEB5065	ERS381056	11983_8#20	ERR474485	FLBD01000001-FLBD01000053	Hospital 8	UK	2005	ST1	5560011	53	104905.87	758524	312152	6	ESBL	CTX-M	16	512	32	512	128	256	8	128	0.12	16	256	4	128
PRJEB5065	ERS381058	11983_8#21	ERR474486	FLBS01000001-FLBS01000099	Hospital 9	UK	2005	ST250	5979035	99	60394.29	441618	224547	9	ESBL	non-CTX-M	8	512	256	4	32	256	8	8	0.12	8	128	1	8
PRJEB5065	ERS381059	11983_8#22	ERR474487	FLAR01000001-FLAR01000040	Hospital 9	UK	2005	ST16	5445451	40	136136.27	937864	478801	5	ESBL	CTX-M	16	512	64	256	128	256	8	1	0.25	4	256	1	16
PRJEB5065	ERS381061	11983_8#24	ERR474489	FLAS01000001-FLAS01000045	Hospital 10	UK	2005	ST336	5484142	45	121869.82	1487996	387807	3	ESBL	non-CTX-M	16	512	256	0.25	16	64	16	256	0.12	64	256	2	32
PRJEB5065	ERS381064	11983_8#25	ERR474490	FLBL01000001-FLBL01000066	Hospital 11	UK	2006	ST15	5662013	66	85788.08	576122	264343	9	ESBL	CTX-M	16	512	256	64	512	256	32	0.25	0.12	32	256	4	32
PRJEB5065	ERS381066	11983_8#27	ERR474492	FLCD01000001-FLCD01000089	Hospital 12	UK	2006	ST147	5672359	89	63734.37	710327	272910	7	ESBL	CTX-M	16	512	32	16	256	256	8	64	0.25	8	4	1	16
PRJEB5065	ERS381067	11983_8#28	ERR474493	FLAM01000001-FLAM01000049	Hospital 13	UK	2006	ST111	5389877	49	109997.49	892299	263985	6	non-ESBL	non-CTX-M	4	256	1	0.25	0.25	32	64	0.25	0.059999999	64	16	4	16
PRJEB5065	ERS381068	11983_8#29	ERR474494	FLAQ01000001-FLAQ01000036	Hospital 13	UK	2006	ST1686	5369700	36	149158.33	862564	345041	6	non-ESBL	non-CTX-M	8	128	1	0.25	0.25	32	64	0.5	0.059999999	32	16	4	16
PRJEB5065	ERS381070	11983_8#32	ERR474496	FLBM01000001-FLBM01000065	Hospital 2	UK	2006	ST15	5598097	65	86124.57	582486	291997	7	ESBL	CTX-M	16	512	16	64	32	256	4	128	0.25	2	2	0.5	16
PRJEB5065	ERS381071	11983_8#33	ERR474497	FLAK01000001-FLAK01000072	Hospital 2	UK	2006	ST15	5579664	72	77495.33	510273	194134	8	ESBL	CTX-M	16	512	16	16	32	256	4	0.5	0.12	2	2	0.5	64
PRJEB5065	ERS381072	11983_8#34	ERR474498	FLBY01000001-FLBY01000172	Hospital 2	UK	2006	ST1608	5953917	172	34615.8	385615	189516	11	non-ESBL	non-CTX-M	8	64	0.5	0.25	0.5	64	64	0.5	0.059999999	32	32	4	16
PRJEB5065	ERS381076	11983_8#36	ERR474500	FLBI01000001-FLBI01000065	Hospital 4	UK	2006	ST103	5569925	65	85691.15	706999	323153	6	ESBL	CTX-M	16	512	32	128	128	256	4	128	0.12	64	256	0.5	128
PRJEB5065	ERS381077	11983_8#37	ERR474501	FLBR01000001-FLBR01000049	Hospital 4	UK	2006	ST15	5505341	49	112353.9	445603	289149	9	ESBL	CTX-M	16	512	32	64	128	256	4	128	0.12	4	2	0.5	4
PRJEB5065	ERS381078	11983_8#38	ERR474502	FLBX01000001-FLBX01000066	Hospital 4	UK	2006	ST874	5571754	66	84420.52	710046	338591	6	ESBL	CTX-M	16	512	64	512	128	256	32	128	0.059999999	64	256	4	128
PRJEB5065	ERS381079	11983_8#39	ERR474503	FLAJ01000001-FLAJ01000025	Hospital 5	UK	2006	ST45	5271759	25	210870.36	955772	353529	5	non-ESBL	non-CTX-M	8	256	1	0.12	0.25	32	16	0.12	0.059999999	16	16	2	32
PRJEB5065	ERS381080	11983_8#40	ERR474504	FLBU01000001-FLBU01000099	Hospital 5	UK	2006	ST34	5258560	99	53116.77	350972	138424	11	non-ESBL	non-CTX-M	64	512	1	0.25	0.5	64	128	16	1	32	16	2	512
PRJEB5065	ERS381084	11983_8#44	ERR474507	FLAV01000001-FLAV01000043	Hospital 9	UK	2006	ST16	5424787	43	126157.84	586361	293753	6	ESBL	CTX-M	16	512	256	512	512	256	8	0.5	0.5	8	4	1	32
PRJEB5065	ERS381085	11983_8#45	ERR474508	FLAU01000001-FLAU01000046	Hospital 14	UK	2006	ST336	5439323	46	118246.15	1148183	350797	4	ESBL	CTX-M	16	512	16	4	128	256	4	0.5	0.12	4	2	0.5	2
PRJEB5065	ERS381086	11983_8#46	ERR474509	FLBN01000001-FLBN01000146	Hospital 15	UK	2006	ST27	5591493	146	38297.9	402651	185577	11	non-ESBL	non-CTX-M	8	512	0.5	0.12	0.25	32	64	0.5	0.5	8	8	2	32
PRJEB5065	ERS381089	11983_8#47	ERR474510	FLBO01000001-FLBO01000059	Hospital 16	UK	2006	ST11	5488116	59	93018.92	840683	368248	5	ESBL	CTX-M	32	512	256	128	256	256	32	64	0.5	64	256	1	32
PRJEB5065	ERS381093	11983_8#49	ERR474512	FLBE01000001-FLBE01000051	Hospital 17	UK	2006	ST11	5468852	51	107232.39	1529461	340330	4	ESBL	CTX-M	16	512	512	128	512	256	64	32	0.5	64	256	0.5	512
PRJEB5065	ERS381094	11983_8#50	ERR474513	FLBJ01000001-FLBJ01000048	Hospital 17	UK	2006	ST15	5471267	48	113984.73	679521	260417	8	ESBL	CTX-M	64	512	64	64	512	256	4	64	0.5	4	4	0.5	512
PRJEB5065	ERS381095	11983_8#51	ERR474514	FLAO01000001-FLAO01000051	Hospital 11	UK	2007	ST874	5345929	51	104822.14	779101	324957	6	ESBL	CTX-M	16	512	256	256	512	256	4	256	0.12	8	256	1	32
PRJEB5065	ERS381097	11983_8#53	ERR474516	FLBV01000001-FLBV01000062	Hospital 12	UK	2007	ST925	5761975	62	92935.08	644640	263894	8	non-ESBL	non-CTX-M	4	64	0.5	4	0.25	32	32	0.25	0.059999999	32	16	2	16
PRJEB5065	ERS381098	11983_8#54	ERR474517	FLBW01000001-FLBW01000059	Hospital 12	UK	2007	ST377	5290908	59	89676.41	431810	248918	9	ESBL	CTX-M	16	512	16	128	512	256	4	64	0.25	4	2	2	8
PRJEB5065	ERS381101	11983_8#57	ERR474520	FLCB01000001-FLCB01000073	Hospital 2	UK	2007	ST15	5596365	73	76662.53	649080	215924	9	ESBL	CTX-M	8	512	64	16	512	256	4	128	0.12	4	2	0.5	8
PRJEB5065	ERS381104	11983_8#59	ERR474522	FLAT01000001-FLAT01000033	Hospital 4	UK	2007	ST16	5353638	33	162231.45	1423882	721084	3	ESBL	CTX-M	16	512	32	256	256	256	64	1	0.12	16	256	2	32
PRJEB5065	ERS381107	11983_8#61	ERR474524	FLBP01000001-FLBP01000038	Hospital 4	UK	2007	ST37	5417108	38	142555.47	1163490	273409	5	non-ESBL	non-CTX-M	32	512	0.5	0.059999999	0.5	128	4	128	0.5	2	2	1	512
PRJEB5065	ERS381108	11983_8#62	ERR474525	FLBA01000001-FLBA01000067	Hospital 4	UK	2007	ST874	5359257	67	79988.91	538738	249256	8	ESBL	CTX-M	16	512	64	128	512	256	4	128	0.25	16	256	2	32
PRJEB5065	ERS381110	11983_8#64	ERR474527	FLBH01000001-FLBH01000030	Hospital 6	UK	2007	ST372	5387212	30	179573.73	768485	370483	6	non-ESBL	non-CTX-M	4	128	1	0.25	1	64	128	0.5	0.12	32	16	4	16
PRJEB5065	ERS381114	11983_8#67	ERR474530	FLAZ01000001-FLAZ01000056	Hospital 18	UK	2007	ST15	5471967	56	97713.7	472526	207967	10	ESBL	CTX-M	16	512	256	128	512	256	32	128	0.12	32	256	4	32
PRJEB5065	ERS381116	11983_8#68	ERR474531	FLCA01000001-FLCA01000096	Hospital 18	UK	2007	ST15	5577187	96	58095.7	437393	208054	9	ESBL	CTX-M	16	512	256	256	512	256	16	32	0.059999999	32	256	4	32
PRJEB5065	ERS381119	11983_8#69	ERR474532	FLBQ01000001-FLBQ01000036	Hospital 9	UK	2007	ST15	5362172	36	148949.22	715972	321854	6	non-ESBL	non-CTX-M	16	512	0.25	16	0.5	64	4	0.5	0.25	8	256	2	128
PRJEB5065	ERS381121	11983_8#71	ERR474534	FLBG01000001-FLBG01000039	Hospital 9	UK	2007	ST16	5441279	39	139519.97	805419	709136	4	ESBL	CTX-M	32	256	256	512	512	256	16	2	0.5	16	256	4	128
PRJEB5065	ERS381122	11983_8#72	ERR474535	FLCG01000001-FLCG01000037	Hospital 9	UK	2007	ST16	5438534	37	146987.41	730764	398573	5	non-ESBL	non-CTX-M	32	256	0.25	256	0.5	8	8	2	0.5	16	256	4	128
PRJEB5065	ERS381130	11983_8#75	ERR474538	FLCI01000001-FLCI01000054	Hospital 19	UK	2007	ST874	5586052	54	103445.41	906824	376339	6	ESBL	CTX-M	16	512	64	128	256	256	8	128	0.12	2	2	1	32
PRJEB5065	ERS381132	11983_8#77	ERR474540	FLCH01000001-FLCH01000049	Hospital 19	UK	2007	ST874	5548467	49	113234.02	909279	359125	5	ESBL	CTX-M	16	512	64	256	256	256	8	64	0.12	4	8	1	32
PRJEB5065	ERS381135	11983_8#78	ERR474541	FLCJ01000001-FLCJ01000056	Hospital 11	UK	2008	ST874	5315409	56	94918.02	804571	279930	7	ESBL	CTX-M	32	512	16	256	256	256	8	128	0.5	16	256	4	32
PRJEB5065	ERS381137	11983_8#80	ERR474543	FLCK01000001-FLCK01000055	Hospital 12	UK	2008	ST340	5331874	55	96943.16	550209	208292	9	ESBL	CTX-M	32	512	256	512	512	256	64	0.5	0.5	8	8	2	64
PRJEB5065	ERS381138	11983_8#81	ERR474544	FLCL01000001-FLCL01000053	Hospital 12	UK	2008	ST340	5331030	53	100585.47	479194	288804	7	ESBL	CTX-M	16	512	256	512	256	256	16	0.25	0.5	4	4	1	64
PRJEB5065	ERS381139	11983_8#82	ERR474545	FLCN01000001-FLCN01000104	Hospital 12	UK	2008	ST1380	5536431	104	53234.91	588599	147518	10	ESBL	non-CTX-M	8	512	256	0.5	32	128	16	2	0.5	8	8	4	32
PRJEB5065	ERS381143	11983_8#84	ERR474547	FLCM01000001-FLCM01000035	Hospital 13	UK	2008	ST101	5237578	35	149645.09	839792	464908	4	non-ESBL	non-CTX-M	16	512	0.25	0.059999999	0.059999999	4	8	64	0.5	8	256	4	4
PRJEB5065	ERS381144	11983_8#85	ERR474548	FLCO01000001-FLCO01000080	Hospital 2	UK	2008	ST15	5622931	80	70286.64	456171	235990	9	ESBL	CTX-M	32	512	32	64	512	256	4	512	0.25	4	2	1	16
PRJEB5065	ERS381148	11983_8#88	ERR474551	FLCP01000001-FLCP01000042	Hospital 5	UK	2008	ST785	5586532	42	133012.67	581464	409266	6	non-ESBL	non-CTX-M	8	512	1	16	0.25	16	32	0.25	0.5	64	256	2	64
PRJEB5065	ERS381149	11983_8#89	ERR474552	FLCQ01000001-FLCQ01000046	Hospital 6	UK	2008	ST225	5464937	46	118802.98	629812	343056	7	non-ESBL	non-CTX-M	1	256	1	0.25	0.5	32	64	0.25	0.25	64	16	4	16
PRJEB5065	ERS381152	11983_8#90	ERR474553	FLCR01000001-FLCR01000068	Hospital 9	UK	2008	ST2004	5500724	68	80893	705367	289592	7	ESBL	CTX-M	64	512	256	64	256	256	16	128	0.5	64	256	4	128
PRJEB5065	ERS381160	11983_8#96	ERR474559	FLCS01000001-FLCS01000044	Hospital 20	UK	2008	ST1480	5287668	44	120174.27	965988	267213	6	non-ESBL	non-CTX-M	4	128	0.029999999	0.12	0.5	32	32	1	0.25	16	16	4	16
PRJEB5065	ERS380911	12045_5#84	ERR486274	FLCT01000001-FLCT01000089	Hospital 11	UK	2001	ST14	5586213	89	62766.44	708147	326415	6	ESBL	NA	32	512	128	2	NA	16	2	128	0.25	NA	NA	NA	512
PRJEB5065	ERS380918	12045_5#91	ERR486281	FLCV01000001-FLCV01000044	Hospital 14	UK	2001	ST37	5519319	44	125439.07	737568	334713	6	non-ESBL	NA	32	512	512	0.5	NA	256	128	32	2	NA	NA	NA	512
PRJEB5065	ERS380920	12045_5#93	ERR486283	FLCU01000001-FLCU01000066	Hospital 8	UK	2001	ST42	5414579	66	82039.08	529304	244781	8	ESBL	NA	32	512	512	64	NA	256	16	1	0.5	NA	NA	NA	512
PRJEB5065	ERS380922	12045_5#94	ERR486284	FLCW01000001-FLCW01000068	Hospital 17	UK	2001	ST152	5523888	68	81233.65	817053	321072	6	non-ESBL	NA	2	512	0.25	1	NA	16	16	0.5	0.25	NA	NA	NA	16
PRJEB5065	ERS380923	12045_5#95	ERR486285	FLCY01000001-FLCY01000097	Hospital 17	UK	2001	ST14	5578830	97	57513.71	577081	303386	7	ESBL	NA	8	512	256	1	NA	64	4	1	0.25	NA	NA	NA	16
PRJEB5065	ERS380927	12045_6#2	ERR486288	FLCX01000001-FLCX01000078	Hospital 11	UK	2002	ST163	5403344	78	69273.64	614824	174619	10	non-ESBL	non-CTX-M	1	128	2	0.5	NA	16	64	0.5	0.5	32	16	8	16
PRJEB5065	ERS380929	12045_6#4	ERR486290	FLDA01000001-FLDA01000080	Hospital 13	UK	2002	ST42	5505628	80	68820.35	524960	188602	10	ESBL	non-CTX-M	32	512	256	32	NA	64	32	128	0.25	64	256	4	512
PRJEB5065	ERS380931	12045_6#5	ERR486291	FLDB01000001-FLDB01000079	Hospital 2	UK	2002	ST776	5624432	79	71195.34	543237	265750	8	ESBL	non-CTX-M	8	512	8	4	NA	256	32	0.5	0.5	8	8	4	16
PRJEB5065	ERS380932	12045_6#6	ERR486292	FLDC01000001-FLDC01000034	Hospital 3	UK	2002	ST237	5202749	34	153022.03	796103	677159	4	non-ESBL	non-CTX-M	4	256	1	0.25	NA	64	64	0.5	0.5	32	16	8	16
PRJEB5065	ERS380934	12045_6#9	ERR486294	FLDE01000001-FLDE01000042	Hospital 4	UK	2002	ST363	5502421	42	131010.02	759853	399393	5	non-ESBL	non-CTX-M	4	32	0.5	0.5	NA	16	16	0.5	0.5	4	4	2	16
PRJEB5065	ERS380940	12045_6#13	ERR486298	FLDD01000001-FLDD01000019	Hospital 18	UK	2002	ST208	5323025	19	280159.21	2064962	994881	2	non-ESBL	non-CTX-M	8	512	0.5	16	NA	16	16	1	0.5	16	8	4	8
PRJEB5065	ERS380941	12045_6#14	ERR486299	FLDI01000001-FLDI01000084	Hospital 21	UK	2002	ST284	5812637	84	69198.06	1020004	221613	7	ESBL	non-CTX-M	8	512	128	4	NA	32	2	16	0.5	4	2	1	4
PRJEB5065	ERS380944	12045_6#17	ERR486302	FLDF01000001-FLDF01000031	Hospital 20	UK	2002	ST448	5416334	31	174720.45	1339195	645158	3	non-ESBL	non-CTX-M	2	256	0.5	8	NA	16	16	0.5	0.25	32	16	4	8
PRJEB5065	ERS380947	12045_6#20	ERR486305	FLDH01000001-FLDH01000052	Hospital 15	UK	2002	ST20	5575807	52	107227.06	807463	356003	5	non-ESBL	non-CTX-M	2	64	0.5	1	NA	16	16	0.5	0.5	16	8	4	8
PRJEB5065	ERS380952	12045_6#25	ERR486310	FLDG01000001-FLDG01000048	Hospital 8	UK	2002	ST162	5509530	48	114781.88	635375	364543	6	non-ESBL	non-CTX-M	32	512	0.25	1	NA	4	8	1	0.5	8	256	2	64
PRJEB5065	ERS380953	12045_6#26	ERR486311	FLDK01000001-FLDK01000047	Hospital 8	UK	2002	ST35	5681495	47	120882.87	696465	380220	6	non-ESBL	non-CTX-M	32	512	0.5	1	NA	8	8	0.5	1	16	8	2	512
PRJEB5065	ERS380954	12045_6#27	ERR486312	FLDN01000001-FLDN01000016	Hospital 22	UK	2002	ST1484	5091105	16	318194.06	2419772	773801	2	non-ESBL	non-CTX-M	8	128	1	16	NA	32	64	0.5	0.12	64	16	8	32
PRJEB5065	ERS380958	12045_6#32	ERR486316	FLDJ01000001-FLDJ01000071	Hospital 11	UK	2003	ST101	5612311	71	79046.63	771070	352403	6	ESBL	CTX-M	16	512	512	64	512	256	32	128	0.5	64	256	1	32
PRJEB5065	ERS380964	12045_6#37	ERR486321	FLDO01000001-FLDO01000060	Hospital 13	UK	2003	ST101	5486674	60	91444.57	628306	350211	6	ESBL	CTX-M	8	512	512	512	512	256	32	128	0.25	64	256	2	32
PRJEB5065	ERS380965	12045_6#38	ERR486322	FLDL01000001-FLDL01000015	Hospital 2	UK	2003	ST426	5084455	15	338963.67	1366949	738890	3	non-ESBL	non-CTX-M	4	256	1	0.5	0.5	32	64	0.5	0.12	64	16	4	32
PRJEB5065	ERS380966	12045_6#39	ERR486323	FLDM01000001-FLDM01000063	Hospital 2	UK	2003	ST11	5584098	63	88636.48	813008	328696	7	ESBL	CTX-M	16	512	512	128	512	256	32	64	0.12	32	256	2	512
PRJEB5065	ERS380969	12045_6#42	ERR486326	FLDP01000001-FLDP01000100	Hospital 6	UK	2003	ST1967	5513501	100	55135.01	499767	264648	8	non-ESBL	non-CTX-M	16	512	1	0.25	0.5	32	64	0.5	0.12	64	256	4	32
PRJEB5065	ERS380971	12045_6#45	ERR486328	FLDR01000001-FLDR01000063	Hospital 23	UK	2003	ST147	5556032	63	88190.98	631911	214055	9	ESBL	CTX-M	8	512	512	64	256	256	32	1	0.25	32	16	0.5	16
PRJEB5065	ERS380976	12045_6#49	ERR486332	FLDQ01000001-FLDQ01000050	Hospital 21	UK	2003	ST384	5325219	50	106504.38	947213	498050	4	ESBL	non-CTX-M	16	512	512	1	64	128	8	16	0.25	2	2	1	16
PRJEB5065	ERS380977	12045_6#50	ERR486333	FLDS01000001-FLDS01000019	Hospital 14	UK	2003	ST405	5300223	19	278959.11	1404462	491305	4	non-ESBL	non-CTX-M	8	128	4	0.25	0.5	128	64	0.12	0.059999999	32	16	2	16
PRJEB5065	ERS380978	12045_6#51	ERR486334	FLDT01000001-FLDT01000064	Hospital 16	UK	2003	ST231	5522652	64	86291.44	520645	272750	8	ESBL	non-CTX-M	32	512	128	4	4	8	4	128	0.5	16	256	0.5	512
PRJEB5065	ERS380979	12045_6#52	ERR486335	FLDU01000001-FLDU01000054	Hospital 8	UK	2003	ST1	5498845	54	101830.46	758506	359146	5	ESBL	CTX-M	16	512	512	512	256	256	8	128	0.12	32	256	0.5	512
PRJEB5065	ERS380980	12045_6#53	ERR486336	FLDV01000001-FLDV01000018	Hospital 20	UK	2003	ST490	5272391	18	292910.61	1561909	467821	3	non-ESBL	non-CTX-M	4	128	0.5	16	0.5	8	32	0.25	0.059999999	32	16	2	16
PRJEB5065	ERS380982	12045_6#54	ERR486337	FLDW01000001-FLDW01000056	Hospital 11	UK	2004	ST874	5359649	56	95708.02	481572	295254	8	ESBL	CTX-M	16	512	64	64	512	256	16	64	0.12	16	256	2	8
PRJEB5065	ERS380991	12045_6#60	ERR486343	FLDX01000001-FLDX01000031	Hospital 3	UK	2004	ST17	5332163	31	172005.26	1063751	414842	4	ESBL	non-CTX-M	16	512	512	0.059999999	16	64	16	64	0.12	2	2	0.5	8
PRJEB5065	ERS380993	12045_6#62	ERR486345	FLDY01000001-FLDY01000061	Hospital 4	UK	2004	ST1705	5381264	61	88217.44	1370266	224983	7	ESBL	CTX-M	16	512	128	512	512	256	16	0.5	0.059999999	16	256	2	32
PRJEB5065	ERS380994	12045_6#63	ERR486346	FLDZ01000001-FLDZ01000051	Hospital 5	UK	2004	ST1	5384410	51	105576.67	699471	315720	6	non-ESBL	non-CTX-M	8	128	0.5	128	0.059999999	16	32	512	0.059999999	4	4	1	8
PRJEB5065	ERS380995	12045_6#64	ERR486347	FLEA01000001-FLEA01000073	Hospital 6	UK	2004	ST264	5627207	73	77085.03	535796	243429	8	non-ESBL	non-CTX-M	8	128	2	0.25	1	64	64	0.5	0.5	16	16	2	32
PRJEB5065	ERS380997	12045_6#66	ERR486349	FLEB01000001-FLEB01000039	Hospital 11	UK	2004	ST874	5365562	39	137578.51	1131926	376432	5	ESBL	CTX-M	16	512	128	64	512	256	16	32	0.12	4	256	2	32
PRJEB5065	ERS380999	12045_6#68	ERR486351	FLEC01000001-FLEC01000025	Hospital 2	UK	2002	ST357	5524510	25	220980.4	1792379	504901	3	non-ESBL	non-CTX-M	4	128	0.5	0.25	NA	16	16	1	0.5	16	8	4	16
PRJEB5065	ERS381000	12045_6#69	ERR486352	FLEE01000001-FLEE01000097	Hospital 7	UK	2002	ST27	5157593	97	53171.06	291248	104117	16	non-ESBL	non-CTX-M	8	512	1	0.25	NA	32	16	0.5	0.5	8	8	2	16
PRJEB5065	ERS381001	12045_6#70	ERR486353	FLEG01000001-FLEG01000143	Hospital 13	UK	2003	ST27	5572959	143	38971.74	288740	99476	19	non-ESBL	non-CTX-M	32	512	1	1	0.12	8	8	128	0.12	4	4	1	512
PRJEB5065	ERS381002	12045_6#71	ERR486354	FLEF01000001-FLEF01000063	Hospital 13	UK	2003	ST42	5505816	63	87393.9	525073	257597	8	non-ESBL	non-CTX-M	16	512	1	128	0.25	32	8	128	0.25	64	256	2	512
PRJEB5065	ERS381004	12045_6#73	ERR486356	FLEH01000001-FLEH01000054	Hospital 2	UK	2004	ST16	5461814	54	101144.7	633529	419165	6	ESBL	CTX-M	16	512	16	128	256	256	4	64	0.25	4	128	1	4
PRJEB5065	ERS381006	12045_6#75	ERR486358	FLEI01000001-FLEI01000103	Hospital 5	UK	2003	ST1380	5386434	103	52295.48	466079	156097	10	non-ESBL	non-CTX-M	4	128	1	8	0.25	32	16	0.5	0.12	16	8	2	32
PRJEB5065	ERS381007	12045_6#76	ERR486359	FLEJ01000001-FLEJ01000043	Hospital 11	UK	2004	ST874	5364960	43	124766.51	1125378	472872	4	ESBL	CTX-M	16	512	8	128	256	256	8	128	0.12	8	256	1	16
PRJEB5065	ERS381009	12045_6#77	ERR486360	FLEL01000001-FLEL01000067	Hospital 23	UK	2004	ST147	5468999	67	81626.85	635556	396323	6	ESBL	CTX-M	16	512	32	16	512	256	16	128	0.5	2	2	0.5	8
PRJEB5065	ERS381010	12045_6#78	ERR486361	FLEK01000001-FLEK01000070	Hospital 23	UK	2004	ST147	5465059	70	78072.27	533204	323437	7	ESBL	CTX-M	16	512	32	16	256	256	16	128	0.5	2	4	0.5	8
PRJEB5065	ERS381011	12045_6#79	ERR486362	FLEM01000001-FLEM01000068	Hospital 23	UK	2004	ST147	5542435	68	81506.4	559514	179362	9	ESBL	CTX-M	16	512	32	128	256	256	16	1	0.5	4	4	0.5	16
PRJEB5065	ERS381014	12045_6#82	ERR486365	FLEN01000001-FLEN01000125	Hospital 21	UK	2004	ST26	5621991	125	44975.93	386353	158756	13	ESBL	non-CTX-M	8	512	128	8	4	32	16	0.25	0.059999999	4	4	1	16
PRJEB5065	ERS381015	12045_6#83	ERR486366	FLEO01000001-FLEO01000090	Hospital 21	UK	2004	ST502	5638500	90	62650	434121	159265	12	non-ESBL	non-CTX-M	4	128	0.5	0.12	0.25	16	8	0.5	0.12	8	8	2	16
PRJEB5065	ERS381017	12045_6#84	ERR486367	FLEP01000001-FLEP01000060	Hospital 9	UK	2004	ST147	5303164	60	88386.07	355016	202835	10	ESBL	CTX-M	16	512	128	64	512	256	64	64	0.25	2	2	0.5	64
PRJEB5065	ERS381019	12045_6#86	ERR486369	FLER01000001-FLER01000070	Hospital 14	UK	2004	ST1683	6131238	70	87589.11	914091	349392	5	ESBL	non-CTX-M	16	512	256	2	8	32	8	8	0.25	4	4	1	4
PRJEB5065	ERS381020	12045_6#87	ERR486370	FLES01000001-FLES01000111	Hospital 14	UK	2004	ST1608	5914655	111	53285.18	375643	229640	10	ESBL	non-CTX-M	32	512	512	1	512	256	64	8	0.5	4	4	0.5	512
PRJEB5065	ERS381024	12045_6#89	ERR486372	FLEQ01000001-FLEQ01000034	Hospital 8	UK	2004	ST16	5460993	34	160617.44	1363387	492125	4	ESBL	CTX-M	32	512	64	512	256	256	32	8	0.25	4	256	1	64
PRJEB5065	ERS381026	12045_6#91	ERR486374	FLET01000001-FLET01000040	Hospital 20	UK	2004	ST1872	5472605	40	136815.12	1664815	338155	4	ESBL	non-CTX-M	16	512	512	1	64	128	16	0.5	0.25	2	2	0.5	16
PRJEB5065	ERS381027	12045_6#92	ERR486375	FLEU01000001-FLEU01000047	Hospital 17	UK	2004	ST15	5406859	47	115039.55	679667	307282	6	ESBL	CTX-M	16	512	64	16	256	256	8	128	0.059999999	2	2	0.5	16
PRJEB5065	ERS381029	12045_6#93	ERR486376	FLEV01000001-FLEV01000069	Hospital 10	UK	2004	ST359	5087667	69	73734.3	439361	218848	9	non-ESBL	non-CTX-M	4	512	1	2	0.25	16	8	0.5	0.5	4	4	0.5	16
PRJEB5065	ERS381031	12045_6#95	ERR486378	FLEW01000001-FLEW01000050	Hospital 24	UK	2005	ST134	5469204	50	109384.08	573219	337402	7	non-ESBL	non-CTX-M	8	256	1	0.25	0.5	32	64	0.25	0.12	64	256	8	16
PRJEB5065	ERS381032	12045_6#96	ERR486379	FLEX01000001-FLEX01000048	Hospital 11	UK	2005	ST874	5365808	48	111787.67	1183711	384393	5	ESBL	CTX-M	16	512	64	256	512	256	8	256	0.12	8	256	2	32
PRJEB5065	ERS381162	12045_7#2	ERR486381	FLEY01000001-FLEY01000055	Hospital 4	UK	2009	ST334	5310686	55	96557.93	874927	243438	7	non-ESBL	non-CTX-M	4	64	0.5	8	0.25	32	64	0.25	0.12	64	32	8	8
PRJEB5065	ERS381164	12045_7#4	ERR486383	FLFA01000001-FLFA01000049	Hospital 5	UK	2009	ST874	5388033	49	109959.86	709829	280189	7	ESBL	CTX-M	32	512	256	256	512	256	8	16	0.5	16	256	2	256
PRJEB5065	ERS381170	12045_7#9	ERR486387	FLEZ01000001-FLEZ01000023	Hospital 17	UK	2008	ST5	5465181	23	237616.57	843944	458804	5	non-ESBL	non-CTX-M	1	256	1	0.25	0.5	32	32	0.25	0.5	32	16	4	16
PRJEB5065	ERS381171	12045_7#10	ERR486388	FLFC01000001-FLFC01000051	Hospital 17	UK	2008	ST45	5414090	51	106158.63	785762	298415	6	ESBL	non-CTX-M	64	512	8	0.059999999	0.25	8	4	0.5	1	32	256	2	512
PRJEB5065	ERS381172	12045_7#11	ERR486389	FLFD01000001-FLFD01000057	Hospital 19	UK	2008	ST874	5566864	57	97664.28	702557	326101	6	ESBL	CTX-M	16	512	32	32	128	256	8	16	0.25	2	2	0.5	32
PRJEB5065	ERS381173	12045_7#12	ERR486390	FLFB01000001-FLFB01000047	Hospital 12	UK	2009	ST340	5330414	47	113413.06	550223	288984	7	ESBL	CTX-M	16	512	512	512	512	256	16	0.25	0.12	8	4	1	64
PRJEB5065	ERS381176	12045_7#14	ERR486392	FLFF01000001-FLFF01000043	Hospital 2	UK	2009	ST70	5545770	43	128971.4	1543678	454227	3	ESBL	CTX-M	16	512	16	4	256	256	4	32	0.12	8	256	1	8
PRJEB5065	ERS381178	12045_7#15	ERR486393	FLFH01000001-FLFH01000092	Hospital 20	UK	2008	ST292	5844686	92	63529.2	1022099	361321	5	ESBL	non-CTX-M	32	512	512	0.12	32	128	16	1	1	8	8	2	512
PRJEB5065	ERS381179	12045_7#16	ERR486394	FLFG01000001-FLFG01000047	Hospital 20	UK	2008	ST14	5622263	47	119622.62	1039129	283793	6	non-ESBL	non-CTX-M	4	128	0.25	0.059999999	0.059999999	32	32	0.5	0.5	32	8	4	16
PRJEB5065	ERS381182	12045_7#19	ERR486397	FLFJ01000001-FLFJ01000037	Hospital 9	UK	2005	ST16	5527618	37	149395.08	996762	425697	5	ESBL	CTX-M	16	512	128	256	256	256	8	0.5	0.12	4	256	0.5	8
PRJEB5065	ERS381185	12045_7#20	ERR486398	FLFK01000001-FLFK01000033	Hospital 3	UK	2006	ST1658	5235194	33	158642.24	649040	311287	6	non-ESBL	non-CTX-M	8	256	1	0.25	0.5	32	64	0.25	0.059999999	64	16	4	16
PRJEB5065	ERS381186	12045_7#21	ERR486399	FLFL01000001-FLFL01000045	Hospital 3	UK	2008	ST336	5564375	45	123652.78	1517457	350904	4	ESBL	CTX-M	32	512	32	8	512	256	4	0.5	0.5	4	4	1	16
PRJEB5065	ERS381187	12045_7#22	ERR486400	FLFM01000001-FLFM01000064	Hospital 26	UK	2009	ST15	5506735	64	86042.73	651792	370851	6	ESBL	CTX-M	16	512	32	64	512	256	4	32	0.25	2	2	0.5	16
PRJEB5065	ERS381188	12045_7#23	ERR486401	FLFN01000001-FLFN01000037	Hospital 26	UK	2009	ST35	5486298	37	148278.32	691140	353541	6	ESBL	CTX-M	16	512	32	0.12	512	256	4	64	0.25	8	256	2	16
PRJEB5065	ERS381189	12045_7#24	ERR486402	FLFQ01000001-FLFQ01000082	Hospital 26	UK	2009	ST831	5542071	82	67586.23	950549	374591	6	ESBL	non-CTX-M	8	512	512	4	16	32	8	8	0.25	8	4	2	8
PRJEB5065	ERS381190	12045_7#25	ERR486403	FLFO01000001-FLFO01000047	Hospital 14	UK	2009	ST336	5505909	47	117147	1534452	509232	3	ESBL	CTX-M	16	512	128	4	512	256	4	8	0.5	2	1	0.5	16
PRJEB5065	ERS381191	12045_7#26	ERR486404	FLFP01000001-FLFP01000066	Hospital 22	UK	2009	ST111	5528780	66	83769.39	925864	349348	6	non-ESBL	non-CTX-M	16	512	0.5	0.12	0.25	16	16	0.5	0.5	8	4	2	8
PRJEB5065	ERS381192	12045_7#27	ERR486405	FLFS01000001-FLFS01000027	Hospital 27	UK	2009	ST336	5476163	27	202820.85	1949943	928677	2	ESBL	CTX-M	16	512	32	4	512	256	4	0.5	0.25	4	2	0.5	16
PRJEB5065	ERS381193	12045_7#28	ERR486406	FLFR01000001-FLFR01000047	Hospital 28	UK	2010	ST144	5650897	47	120231.85	768478	332963	6	non-ESBL	non-CTX-M	4	256	1	0.25	0.25	32	32	0.25	0.12	64	256	4	16
PRJEB5065	ERS381194	12045_7#29	ERR486407	FLFT01000001-FLFT01000097	Hospital 17	UK	2010	ST48	5629109	97	58032.05	431958	179743	11	non-ESBL	non-CTX-M	16	512	2	0.5	0.12	16	16	0.5	0.12	64	256	4	512
PRJEB5065	ERS381195	12045_7#30	ERR486408	FLFU01000001-FLFU01000090	Hospital 13	UK	2010	ST54	5787727	90	64308.08	456350	216344	10	non-ESBL	non-CTX-M	128	512	256	2	64	256	128	256	8	64	256	2	128
PRJEB5065	ERS381196	12045_7#32	ERR486409	FLFV01000001-FLFV01000116	Hospital 13	UK	2010	ST54	5872715	116	50626.85	491396	209695	11	ESBL	non-CTX-M	8	512	512	1	32	64	32	256	0.25	32	256	0.5	32
PRJEB5065	ERS381197	12045_7#33	ERR486410	FLFW01000001-FLFW01000128	Hospital 13	UK	2010	ST35	5721581	128	44699.85	539437	254725	8	ESBL	non-CTX-M	32	512	256	0.029999999	32	64	32	8	1	2	2	0.5	16
PRJEB5065	ERS381198	12045_7#34	ERR486411	FLGA01000001-FLGA01000076	Hospital 2	UK	2010	ST70	5658527	76	74454.3	1401753	362779	5	ESBL	CTX-M	16	512	32	4	512	256	8	64	0.25	8	256	2	16
PRJEB5065	ERS381199	12045_7#35	ERR486412	FLGB01000001-FLGB01000067	Hospital 3	UK	2010	ST70	5641293	67	84198.4	776664	438059	5	ESBL	non-CTX-M	8	512	64	0.5	8	32	4	1	0.12	8	256	2	16
PRJEB5065	ERS381200	12045_7#36	ERR486413	FLFY01000001-FLFY01000060	Hospital 4	UK	2010	ST101	5537024	60	92283.73	815975	383204	5	ESBL	CTX-M	32	512	256	256	512	256	16	64	0.25	32	256	0.5	512
PRJEB5065	ERS381201	12045_7#37	ERR486414	FLFX01000001-FLFX01000024	Hospital 5	UK	2010	ST976	5386963	24	224456.79	1935688	992096	2	non-ESBL	non-CTX-M	4	512	0.5	1	0.25	32	16	1	0.12	16	8	2	8
PRJEB5065	ERS381202	12045_7#38	ERR486415	FLFZ01000001-FLFZ01000057	Hospital 5	UK	2010	ST465	5523489	57	96903.32	905080	304620	6	non-ESBL	non-CTX-M	4	128	1	0.5	1	64	64	0.5	0.12	32	32	4	32
PRJEB5065	ERS381203	12045_7#39	ERR486416	FLGC01000001-FLGC01000068	Hospital 5	UK	2010	ST340	5404891	68	79483.69	1226979	207691	5	ESBL	CTX-M	16	512	128	128	512	256	32	64	0.25	4	4	1	128
PRJEB5065	ERS381204	12045_7#40	ERR486417	FLGD01000001-FLGD01000029	Hospital 5	UK	2010	ST29	5437505	29	187500.17	1280683	764337	3	non-ESBL	non-CTX-M	4	128	1	0.25	0.5	32	64	0.5	0.059999999	32	32	8	16
PRJEB5065	ERS381205	12045_7#41	ERR486418	FLGE01000001-FLGE01000053	Hospital 6	UK	2010	ST15	5406269	53	102005.08	913130	316766	6	ESBL	CTX-M	32	512	32	128	256	256	32	0.5	2	2	4	0.5	128
PRJEB5065	ERS381206	12045_7#42	ERR486419	FLGH01000001-FLGH01000066	Hospital 29	UK	2010	ST29	5874384	66	89005.82	593949	356865	7	ESBL	CTX-M	64	512	256	4	512	256	256	128	1	32	256	0.5	128
PRJEB5065	ERS381207	12045_7#44	ERR486420	FLGG01000001-FLGG01000061	Hospital 29	UK	2010	ST15	5578426	61	91449.61	871508	289206	7	ESBL	CTX-M	16	512	128	128	512	256	16	64	0.12	4	4	1	32
PRJEB5065	ERS381208	12045_7#45	ERR486421	FLGF01000001-FLGF01000032	Hospital 29	UK	2010	ST231	5367287	32	167727.72	729635	497743	5	ESBL	CTX-M	8	512	64	4	512	256	4	64	0.25	2	4	0.5	4
PRJEB5065	ERS381209	12045_7#46	ERR486422	FLGI01000001-FLGI01000043	Hospital 29	UK	2010	ST323	5407517	43	125756.21	620597	341861	6	ESBL	non-CTX-M	64	512	0.5	4	2	32	8	512	0.5	4	256	1	512
PRJEB5065	ERS381213	12045_7#50	ERR486426	FLGK01000001-FLGK01000037	Hospital 18	UK	2010	ST48	5431358	37	146793.46	633965	446308	5	ESBL	CTX-M	8	512	16	2	256	256	4	16	0.25	1	2	0.5	8
PRJEB5065	ERS381214	12045_7#51	ERR486427	FLGM01000001-FLGM01000054	Hospital 11	UK	2010	ST17	5591339	54	103543.31	928315	480535	5	non-ESBL	non-CTX-M	4	256	1	0.25	0.5	32	64	0.25	0.12	32	16	4	16
PRJEB5065	ERS381215	12045_7#52	ERR486428	FLGP01000001-FLGP01000129	Hospital 9	UK	2010	ST1380	5611986	129	43503.77	470758	144340	11	non-ESBL	non-CTX-M	2	128	0.5	0.25	0.12	16	16	0.5	0.25	4	4	2	16
PRJEB5065	ERS381216	12045_7#53	ERR486429	FLGN01000001-FLGN01000052	Hospital 9	UK	2010	ST215	5329194	52	102484.5	566093	267931	7	ESBL	CTX-M	16	512	16	2	256	256	4	64	0.12	4	256	1	8
PRJEB5065	ERS381217	12045_7#54	ERR486430	FLGO01000001-FLGO01000098	Hospital 15	UK	2010	ST188	5781271	98	58992.56	636739	214675	9	non-ESBL	non-CTX-M	4	256	0.25	0.12	0.12	16	16	0.25	0.25	8	8	2	16
PRJEB5065	ERS381218	12045_7#55	ERR486431	FLGQ01000001-FLGQ01000032	Hospital 27	UK	2010	ST336	5491441	32	171607.53	1556917	1323469	2	ESBL	CTX-M	16	512	32	4	512	256	8	0.5	0.5	2	2	0.5	16
PRJEB5065	ERS381228	12045_7#65	ERR486441	FLGT01000001-FLGT01000066	Hospital 19	UK	2010	ST460	5329345	66	80747.65	614984	294339	7	non-ESBL	non-CTX-M	32	512	0.5	0.25	0.12	16	16	0.25	1	8	8	2	64
PRJEB5065	ERS381242	12045_7#79	ERR486455	FLGS01000001-FLGS01000063	Hospital 26	UK	2011	ST15	5483435	63	87038.65	766705	312769	6	ESBL	non-CTX-M	16	512	2	64	0.25	16	16	0.25	0.12	64	256	2	64
PRJEB5065	ERS381243	12045_7#80	ERR486456	FLGR01000001-FLGR01000026	Hospital 30	UK	2011	ST252	5196896	26	199880.62	990327	337181	4	non-ESBL	non-CTX-M	8	512	2	0.5	0.5	32	64	0.25	0.25	64	64	8	32
PRJEB5065	ERS381244	12045_7#81	ERR486457	FLGU01000001-FLGU01000054	Hospital 31	UK	2011	ST405	5640496	54	104453.63	688156	375905	6	ESBL	CTX-M	16	512	16	2	512	256	2	64	0.25	4	256	0.5	4
PRJEB5065	ERS381245	12045_7#82	ERR486458	FLGV01000001-FLGV01000046	Hospital 31	UK	2011	ST307	5391512	46	117206.78	596044	372861	6	ESBL	CTX-M	16	512	16	128	256	256	4	64	0.5	4	256	0.5	4
PRJEB5065	ERS381247	12045_7#84	ERR486460	FLGX01000001-FLGX01000048	Hospital 33	UK	2011	ST1236	5392762	48	112349.21	490659	276772	7	ESBL	CTX-M	16	512	64	2	256	256	4	32	0.5	2	2	0.5	16
PRJEB5065	ERS381248	12045_7#85	ERR486461	FLGY01000001-FLGY01000040	Hospital 19	UK	2006	ST874	5543278	40	138581.95	1614250	451236	4	ESBL	CTX-M	16	512	64	256	512	256	8	32	0.12	8	2	0.5	32
PRJEB5065	ERS381249	12045_7#86	ERR486462	FLGZ01000001-FLGZ01000048	Hospital 19	UK	2006	ST874	5579015	48	116229.48	1875743	376531	4	non-ESBL	non-CTX-M	16	512	0.25	128	0.12	8	8	64	0.25	4	2	0.5	32
PRJEB5065	ERS381250	12045_7#87	ERR486463	FLHB01000001-FLHB01000060	Hospital 19	UK	2006	ST874	5582813	60	93046.88	1410035	353088	5	ESBL	CTX-M	16	512	32	128	512	256	8	128	0.12	4	2	0.5	32
PRJEB5065	ERS381251	12045_7#88	ERR486464	FLHA01000001-FLHA01000079	Hospital 12	UK	2005	ST147	5469316	79	69231.85	522101	210496	10	ESBL	CTX-M	16	512	16	32	32	256	8	0.5	0.25	4	2	0.5	8
PRJEB5065	ERS381252	12045_7#89	ERR486465	FLHC01000001-FLHC01000127	Hospital 14	UK	2007	ST34	5676141	127	44694.02	777084	329160	6	ESBL	non-CTX-M	8	512	256	1	16	32	8	8	0.5	4	2	1	8
PRJEB5065	ERS381253	12045_7#90	ERR486466	FLHD01000001-FLHD01000057	Hospital 16	UK	2006	ST36	5537693	57	97152.51	897241	331261	5	non-ESBL	non-CTX-M	8	512	1	512	0.5	32	64	0.25	0.25	64	16	4	32
PRJEB5065	ERS381254	12045_7#91	ERR486467	FLHF01000001-FLHF01000047	Hospital 19	UK	2007	ST874	5549791	47	118080.66	1614185	440744	4	ESBL	CTX-M	16	512	64	256	256	256	8	64	0.25	2	2	1	32
PRJEB5065	ERS381256	12045_7#92	ERR486468	FLHE01000001-FLHE01000042	Hospital 12	UK	2008	ST211	5265036	42	125358	711316	453038	5	non-ESBL	non-CTX-M	32	512	1	4	1	256	64	0.25	0.12	32	32	4	16
PRJEB5065	ERS381257	12045_7#93	ERR486469	FLHG01000001-FLHG01000093	Hospital 21	UK	2005	ST925	5777110	93	62119.46	705520	262119	7	ESBL	non-CTX-M	8	512	512	1	32	32	8	16	0.25	4	2	0.5	8
PRJEB5065	ERS381258	12045_7#94	ERR486470	FLHJ01000001-FLHJ01000112	Hospital 2	UK	2003	ST253	5751825	112	51355.58	540304	171569	10	ESBL	non-CTX-M	16	512	512	0.059999999	64	256	64	8	0.25	4	8	1	512
PRJEB5065	ERS381260	12045_7#96	ERR486472	FLHI01000001-FLHI01000054	Hospital 8	UK	2008	ST1180	5549490	54	102768.33	1349145	350678	5	ESBL	CTX-M	16	512	16	4	512	256	8	32	0.5	8	256	2	8
PRJEB5065	ERS381261	12082_2#1	ERR486500	FLHK01000001-FLHK01000046	Hospital 5	UK	2007	ST340	5352993	46	116369.41	643831	288571	7	ESBL	CTX-M	16	512	256	512	512	256	32	128	0.25	16	8	2	256
PRJEB5065	ERS381262	12082_2#2	ERR486501	FLHH01000001-FLHH01000042	Hospital 8	UK	2006	ST16	5477787	42	130423.5	705948	324305	6	ESBL	CTX-M	8	512	32	128	32	256	8	8	0.25	8	256	1	4
PRJEB5065	ERS381263	12082_2#3	ERR486502	FLHL01000001-FLHL01000044	Hospital 2	UK	2006	ST15	5295935	44	120362.16	756074	294768	6	ESBL	CTX-M	16	512	16	32	64	256	2	64	0.12	2	2	0.5	8
PRJEB5065	ERS381265	12082_2#5	ERR486504	FLHM01000001-FLHM01000073	Hospital 12	UK	2006	ST340	5550156	73	76029.53	874421	207851	7	ESBL	CTX-M	16	512	256	512	512	256	32	0.5	0.25	4	4	0.5	128
PRJEB5065	ERS381266	12082_2#6	ERR486505	FLHN01000001-FLHN01000075	Hospital 2	UK	2005	ST34	5562540	75	74167.2	596104	290437	7	non-ESBL	non-CTX-M	4	128	1	0.25	0.5	32	32	0.25	0.059999999	32	32	4	16
PRJEB5065	ERS381268	12082_2#9	ERR486506	FLHO01000001-FLHO01000090	Hospital 20	UK	2006	ST42	5660724	90	62896.93	800573	316618	6	ESBL	non-CTX-M	16	512	256	1	32	64	8	16	0.5	4	4	0.5	16
PRJEB5065	ERS381269	12082_2#10	ERR486507	FLHP01000001-FLHP01000080	Hospital 18	UK	2007	ST101	5581733	80	69771.66	774426	285482	6	ESBL	non-CTX-M	32	512	256	128	256	256	16	64	0.12	32	256	1	512
PRJEB5065	ERS381270	12082_2#11	ERR486508	FLHS01000001-FLHS01000093	Hospital 6	UK	2006	ST26	5576589	93	59963.32	666744	203505	10	non-ESBL	non-CTX-M	8	512	0.5	4	0.25	16	16	0.25	0.12	8	8	2	8
PRJEB5065	ERS381272	12082_2#13	ERR486510	FLHR01000001-FLHR01000042	Hospital 6	UK	2010	ST29	5474643	42	130348.64	934796	378227	5	ESBL	non-CTX-M	16	512	16	1	1	64	32	0.25	0.25	64	256	2	512
PRJEB5065	ERS381273	12082_2#14	ERR486511	FLHT01000001-FLHT01000077	Hospital 27	UK	2011	ST14	5639188	77	73236.21	852700	279250	7	ESBL	CTX-M	64	512	128	256	512	256	256	128	0.25	16	16	2	512
PRJEB5065	ERS381274	12082_2#15	ERR486512	FLHQ01000001-FLHQ01000031	Hospital 9	UK	2009	ST48	5365950	31	173095.16	902430	501117	4	ESBL	CTX-M	64	512	16	4	512	256	8	16	0.25	8	256	1	512
PRJEB5065	ERS381275	12082_2#16	ERR486513	FLHV01000001-FLHV01000132	Hospital 13	UK	2002	ST240	5661389	132	42889.31	341378	178318	13	non-ESBL	non-CTX-M	32	512	64	4	NA	64	32	1	0.5	4	4	1	64
PRJEB5065	ERS381276	12082_2#17	ERR486514	FLHW01000001-FLHW01000077	Hospital 16	UK	2005	ST985	5493691	77	71346.64	1152007	232854	7	non-ESBL	non-CTX-M	4	64	0.25	0.5	0.12	32	32	0.5	0.25	16	8	2	16
PRJEB5065	ERS381277	12082_2#18	ERR486515	FLHX01000001-FLHX01000046	Hospital 19	UK	2006	ST874	5555588	46	120773.65	743597	361688	6	ESBL	CTX-M	16	512	16	256	128	256	4	128	0.12	4	4	1	4
PRJEB5065	ERS381279	12082_2#20	ERR486517	FLHU01000001-FLHU01000047	Hospital 28	UK	2010	ST230	5591163	47	118960.91	740416	321320	7	non-ESBL	non-CTX-M	16	512	0.25	1	0.029999999	4	8	0.25	0.12	8	4	2	4
PRJEB5065	ERS381280	12082_2#21	ERR486518	FLHY01000001-FLHY01000075	Hospital 27	UK	2009	ST15	5531999	75	73759.99	607170	208107	8	ESBL	CTX-M	32	512	128	128	512	256	8	128	0.5	8	256	2	64
PRJEB5065	ERS380921	12082_4#68	ERR486749	FLIA01000001-FLIA01000097	Hospital 8	UK	2001	ST42	5550055	97	57217.06	525295	208151	9	ESBL	NA	32	512	512	16	NA	256	32	256	0.25	NA	NA	NA	512
PRJEB5065	ERS380924	12082_4#69	ERR486750	FLIB01000001-FLIB01000040	Hospital 17	UK	2001	ST423	5228819	40	130720.48	704285	339647	6	ESBL	NA	16	512	32	256	NA	256	4	0.25	0.059999999	NA	NA	NA	512
PRJEB5065	ERS380930	12082_4#70	ERR486751	FLID01000001-FLID01000084	Hospital 2	UK	2002	ST776	5615943	84	66856.46	502528	230032	8	ESBL	non-CTX-M	16	512	2	1	NA	256	32	2	1	16	8	2	8
PRJEB5065	ERS380938	12082_4#72	ERR486753	FLIE01000001-FLIE01000069	Hospital 23	UK	2002	ST147	5542030	69	80319.28	536193	214334	9	ESBL	non-CTX-M	16	512	32	128	NA	16	4	128	0.5	2	2	2	8
PRJEB5065	ERS380959	12082_4#73	ERR486754	FLIF01000001-FLIF01000056	Hospital 11	UK	2003	ST874	5362744	56	95763.29	1128421	286933	5	ESBL	CTX-M	16	512	512	256	512	256	4	64	0.12	8	256	2	64
PRJEB5065	ERS380972	12082_4#74	ERR486755	FLIH01000001-FLIH01000068	Hospital 23	UK	2003	ST147	5533241	68	81371.19	656933	219926	8	ESBL	CTX-M	32	512	512	256	512	256	4	256	0.25	2	2	0.5	256
PRJEB5065	ERS380981	12082_4#75	ERR486756	FLIG01000001-FLIG01000041	Hospital 17	UK	2003	ST133	5313853	41	129606.17	684267	355242	6	non-ESBL	non-CTX-M	4	128	0.5	0.25	0.5	32	32	0.25	0.059999999	16	16	2	16
PRJEB5065	ERS380988	12082_4#76	ERR486757	FLII01000001-FLII01000051	Hospital 2	UK	2004	ST70	5553838	51	108898.78	889504	435469	5	ESBL	non-CTX-M	16	512	128	0.059999999	8	32	4	8	0.12	2	2	0.5	4
PRJEB5065	ERS380989	12082_4#77	ERR486758	FLIJ01000001-FLIJ01000045	Hospital 2	UK	2004	ST340	5501533	45	122256.29	1339656	362567	3	ESBL	CTX-M	16	512	64	256	512	256	16	128	0.059999999	16	256	1	8
PRJEB5065	ERS380990	12082_4#78	ERR486759	FLIK01000001-FLIK01000040	Hospital 3	UK	2004	ST1	5509044	40	137726.1	1431244	473319	4	ESBL	non-CTX-M	8	512	2	32	0.12	8	16	0.5	0.059999999	8	8	1	32
PRJEB5065	ERS381008	12082_4#79	ERR486760	FLIL01000001-FLIL01000039	Hospital 11	UK	2004	ST874	5363462	39	137524.67	927173	406453	5	ESBL	CTX-M	16	512	64	256	512	256	8	1	0.12	4	256	1	32
PRJEB5065	ERS381016	12082_4#80	ERR486761	FLIM01000001-FLIM01000070	Hospital 9	UK	2004	ST147	5448363	70	77833.76	341809	170872	12	ESBL	CTX-M	16	512	64	16	512	256	32	128	0.5	1	2	0.25	16
PRJEB5065	ERS381021	12082_4#81	ERR486762	FLIN01000001-FLIN01000070	Hospital 8	UK	2004	ST1	5489819	70	78425.99	758704	344307	6	ESBL	CTX-M	32	512	128	512	256	256	64	128	0.5	32	256	2	128
PRJEB5065	ERS381022	12082_4#82	ERR486763	FLIO01000001-FLIO01000058	Hospital 8	UK	2004	ST45	5512117	58	95036.5	461256	243316	9	ESBL	non-CTX-M	32	512	256	0.029999999	64	32	32	128	0.5	32	256	0.5	512
PRJEB5065	ERS381028	12082_4#83	ERR486764	FLIQ01000001-FLIQ01000103	Hospital 14	UK	2004	ST1562	5852449	103	56819.89	549766	204644	10	ESBL	non-CTX-M	16	512	256	1	64	256	16	8	0.25	4	128	1	4
PRJEB5065	ERS381036	12082_4#86	ERR486767	FLIR01000001-FLIR01000070	Hospital 2	UK	2005	ST15	5530968	70	79013.83	510100	227266	9	ESBL	CTX-M	16	512	32	64	128	256	8	64	0.12	4	128	0.5	8
PRJEB5065	ERS381047	12082_4#87	ERR486768	FLIT01000001-FLIT01000085	Hospital 6	UK	2005	ST317	5564124	85	65460.28	621655	192389	9	non-ESBL	non-CTX-M	32	512	128	1	16	64	8	256	0.25	2	2	0.5	256
PRJEB5065	ERS381049	12082_4#88	ERR486769	FLIS01000001-FLIS01000067	Hospital 23	UK	2005	ST147	5522013	67	82418.1	378667	191420	11	ESBL	CTX-M	16	512	16	128	128	256	8	1	0.25	2	2	0.5	8
PRJEB5065	ERS381057	12082_4#89	ERR486770	FLIV01000001-FLIV01000060	Hospital 17	UK	2005	ST15	5345880	60	89098	651364	222937	9	ESBL	CTX-M	16	512	16	64	128	256	4	64	0.25	2	2	0.5	32
PRJEB5065	ERS381063	12082_4#90	ERR486771	FLIU01000001-FLIU01000050	Hospital 17	UK	2005	ST15	5363512	50	107270.24	651367	257531	8	ESBL	CTX-M	16	512	16	64	128	256	4	64	0.25	2	2	0.5	32
PRJEB5065	ERS381074	12082_4#91	ERR486772	FLIX01000001-FLIX01000100	Hospital 3	UK	2006	ST834	5773063	100	57730.63	1014876	312385	6	ESBL	non-CTX-M	16	512	256	4	16	64	8	256	0.5	8	256	2	32
PRJEB5065	ERS381075	12082_4#92	ERR486773	FLIW01000001-FLIW01000081	Hospital 4	UK	2006	ST101	5605604	81	69204.99	628196	283942	7	ESBL	CTX-M	32	512	32	256	128	256	16	128	0.25	32	256	1	512
PRJEB5065	ERS381083	12082_4#93	ERR486774	FLIY01000001-FLIY01000058	Hospital 9	UK	2006	ST158	5531636	58	95373.03	860585	307128	5	ESBL	CTX-M	16	512	32	4	512	256	4	64	1	16	256	0.5	16
PRJEB5065	ERS381087	12082_4#94	ERR486775	FLIZ01000001-FLIZ01000043	Hospital 15	UK	2006	ST336	5603078	43	130304.14	1542873	353337	4	ESBL	CTX-M	32	512	32	4	256	256	4	1	0.25	2	2	0.5	512
PRJEB5065	ERS381088	12082_4#95	ERR486776	FLJA01000001-FLJA01000064	Hospital 10	UK	2006	ST15	5622698	64	87854.66	584663	259979	8	ESBL	CTX-M	16	512	32	64	256	256	8	64	0.25	16	2	0.5	16
PRJEB5065	ERS381090	12082_4#96	ERR486777	FLJB01000001-FLJB01000059	Hospital 16	UK	2006	ST11	5489889	59	93048.97	840886	333495	6	ESBL	CTX-M	32	512	256	128	128	256	32	16	0.5	64	256	2	256
PRJEB5065	ERS381091	12082_5#1	ERR486778	FLJC01000001-FLJC01000108	Hospital 8	UK	2006	ST735	5701756	108	52794.04	469620	314512	8	non-ESBL	non-CTX-M	8	256	1	0.12	0.25	32	32	0.5	0.12	32	32	4	16
PRJEB5065	ERS381103	12082_5#2	ERR486779	FLJD01000001-FLJD01000121	Hospital 3	UK	2007	ST872	5453804	121	45072.76	408106	110439	13	non-ESBL	non-CTX-M	4	128	0.25	0.12	0.25	32	16	0.5	0.12	16	16	4	16
PRJEB5065	ERS381105	12082_5#3	ERR486780	FLJE01000001-FLJE01000072	Hospital 4	UK	2007	ST35	5684509	72	78951.51	1324911	349211	5	ESBL	CTX-M	16	512	64	0.12	512	256	4	64	0.25	16	256	4	64
PRJEB5065	ERS381115	12082_5#5	ERR486782	FLJG01000001-FLJG01000056	Hospital 18	UK	2007	ST874	5360208	56	95718	1133557	369128	5	ESBL	CTX-M	16	512	16	256	128	256	32	0.5	0.5	8	256	2	32
PRJEB5065	ERS381117	12082_5#6	ERR486783	FLJH01000001-FLJH01000075	Hospital 18	UK	2007	ST101	5608683	75	74782.44	771331	352391	6	ESBL	CTX-M	32	512	256	128	512	256	32	64	0.12	32	256	1	512
PRJEB5065	ERS381118	12082_5#7	ERR486784	FLJI01000001-FLJI01000055	Hospital 9	UK	2007	ST16	5477749	55	99595.44	742830	425653	5	ESBL	CTX-M	16	512	256	512	512	256	16	1	0.5	16	256	2	32
PRJEB5065	ERS381124	12082_5#9	ERR486785	FLJJ01000001-FLJJ01000137	Hospital 14	UK	2007	ST27	5642965	137	41189.53	280477	107640	14	ESBL	non-CTX-M	32	512	512	4	64	256	128	16	1	4	8	1	512
PRJEB5065	ERS381125	12082_5#10	ERR486786	FLJK01000001-FLJK01000050	Hospital 14	UK	2007	ST344	5639801	50	112796.02	739213	440199	5	ESBL	non-CTX-M	16	512	512	0.059999999	16	128	8	16	0.25	2	4	1	4
PRJEB5065	ERS381126	12082_5#11	ERR486787	FLJL01000001-FLJL01000039	Hospital 15	UK	2007	ST15	5425166	39	139106.82	667817	443674	5	non-ESBL	non-CTX-M	16	512	1	2	0.059999999	32	8	0.25	0.12	4	256	1	16
PRJEB5065	ERS381127	12082_5#12	ERR486788	FLJM01000001-FLJM01000060	Hospital 8	UK	2007	ST18	5531795	60	92196.58	1283751	404816	4	non-ESBL	non-CTX-M	8	256	0.5	0.25	0.5	64	64	0.25	0.059999999	32	32	4	16
PRJEB5065	ERS381129	12082_5#13	ERR486789	FLJN01000001-FLJN01000043	Hospital 17	UK	2007	ST560	5423629	43	126130.91	1423544	486819	3	ESBL	CTX-M	16	512	64	4	512	256	4	64	1	4	256	2	16
PRJEB5065	ERS381133	12082_5#14	ERR486790	FLJO01000001-FLJO01000043	Hospital 11	UK	2008	ST874	5362167	43	124701.56	1129206	324950	5	ESBL	CTX-M	32	512	16	256	256	256	4	128	0.25	8	256	2	16
PRJEB5065	ERS381134	12082_5#15	ERR486791	FLJP01000001-FLJP01000047	Hospital 11	UK	2008	ST280	5420138	47	115322.09	512136	249378	8	non-ESBL	non-CTX-M	8	512	2	0.029999999	0.059999999	256	4	0.5	0.5	8	2	2	16
PRJEB5065	ERS381146	12082_5#18	ERR486794	FLJU01000001-FLJU01000103	Hospital 4	UK	2008	ST1318	5628966	103	54650.16	710062	178098	9	non-ESBL	non-CTX-M	16	512	0.5	0.25	0.25	64	64	0.5	0.059999999	64	32	16	16
PRJEB5065	ERS381158	12082_5#22	ERR486798	FLJS01000001-FLJS01000048	Hospital 8	UK	2008	ST101	5458998	48	113729.12	773414	410003	5	ESBL	CTX-M	16	512	128	256	512	256	16	64	1	64	256	4	64
PRJEB5065	ERS381168	12082_5#23	ERR486799	FLJR01000001-FLJR01000040	Hospital 18	UK	2009	ST15	5347741	40	133693.52	725654	352566	6	non-ESBL	non-CTX-M	32	512	1	16	0.12	16	4	0.25	0.25	8	256	2	512
PRJEB5065	ERS381169	12082_5#24	ERR486800	FLJV01000001-FLJV01000015	Hospital 17	UK	2008	ST200	4996432	15	333095.47	1826213	983864	2	non-ESBL	non-CTX-M	1	128	0.12	0.029999999	0.059999999	32	32	0.5	0.25	16	2	4	16
PRJEB5065	ERS381177	12082_5#26	ERR486802	FLJX01000001-FLJX01000047	Hospital 3	UK	2005	ST101	5586154	47	118854.34	724089	353619	7	non-ESBL	non-CTX-M	4	128	0.5	64	0.25	16	16	0.5	0.12	8	8	2	8
PRJEB5065	ERS381183	12082_5#27	ERR486803	FLJY01000001-FLJY01000066	Hospital 14	UK	2005	ST412	5393702	66	81722.76	396375	218936	9	ESBL	non-CTX-M	16	512	64	0.059999999	32	64	8	16	0.5	4	2	0.5	2
PRJEB5065	ERS381184	12082_5#28	ERR486804	FLJZ01000001-FLJZ01000047	Hospital 8	UK	2005	ST11	5294300	47	112644.68	894251	270191	5	ESBL	CTX-M	16	512	16	64	128	256	32	64	0.5	2	2	0.5	64
PRJEB5065	ERS381267	12216_4#87	ERR497024	FLKA01000001-FLKA01000030	Hospital 10	UK	2006	ST336	5452370	30	181745.67	1486696	434016	4	ESBL	non-CTX-M	16	512	512	0.12	32	64	32	8	1	4	4	0.5	512
