# Supplementary material for: Evolution and Epidemiology of Multidrug-Resistant Klebsiella pneumoniae in the United Kingdom and Ireland
Source: mBio. 2017 Feb 21;8(1):e01976-16. doi: 10.1128/mBio.01976-16 (PMC5358916; doi:10.1128/mBio.01976-16)
Supplement: TABLE S2 [file mbo001173200st2.csv]

Gene	Gene annotation (from Prokka)	Frequency	Significance measure for Gene(0/1) variable*	Slope Coefficient for Gene(0/1) variable	Lower bound for 95% confidence interval for slope coefficient for Gene(0/1) variable	Upper bound for 95% confidence interval for slope coefficient for Gene(0/1) variable	Significance measure for the whole regression model**	Adjusted R-squared value for the regression model	antimicrobial		Comments:
ccmF	cytochrome c heme lyase subunit CcmF	248	5.958304822	57.6	35.21649318	79.98350682	5.879117892	0.352932603	amc		* defined as minus logarithm (base 10) of p-value for the t-statistics of the Gene(0/1) variable obtained from Student's t-test
speG_4	acetyltransferase	135	4.651067337	49	26.89672217	71.10327783	5.149234186	0.326968564	amc		** defined as the minus logarithm (base 10) of p-value derived from F-test for the overall significance of the regression model
group_1245	phage N-6-adenine-methyltransferase	34	4.588259222	22.2617801	12.13718023	32.38637998	5.115216322	0.3257032	amc
group_2405	Ferric iron ABC transporter, ATP-binding protein	25	5.958304822	57.6	35.21649318	79.98350682	5.879117892	0.352932603	amc
group_11727	hypothetical protein	24	5.364656111	53.33333333	31.25164438	75.41502228	3.24201353	0.244233235	amc
group_5318	hypothetical protein	14	11.6662917	113.3333333	84.12200459	142.5446621	3.24201353	0.244233235	amc
group_1080	putative plasmid-like protein	13	11.6662917	113.3333333	84.12200459	142.5446621	3.24201353	0.244233235	amc
group_13898	hypothetical protein	13	11.6662917	113.3333333	84.12200459	142.5446621	3.24201353	0.244233235	amc
group_13899	hemolysin expression-modulating protein	13	11.6662917	113.3333333	84.12200459	142.5446621	3.24201353	0.244233235	amc
group_13900	hypothetical protein	13	11.6662917	113.3333333	84.12200459	142.5446621	3.24201353	0.244233235	amc
group_13901	Predicted ATP-binding protein involved in virulence	13	11.6662917	113.3333333	84.12200459	142.5446621	3.24201353	0.244233235	amc
group_13902	hypothetical protein	13	11.6662917	113.3333333	84.12200459	142.5446621	3.24201353	0.244233235	amc
group_13903	hypothetical protein	13	11.6662917	113.3333333	84.12200459	142.5446621	3.24201353	0.244233235	amc
group_13904	PifA protein	13	11.6662917	113.3333333	84.12200459	142.5446621	3.24201353	0.244233235	amc
pifC	PifC	13	11.6662917	113.3333333	84.12200459	142.5446621	3.24201353	0.244233235	amc
repC	repC-like protein, plasmid replication	13	11.6662917	113.3333333	84.12200459	142.5446621	3.24201353	0.244233235	amc
group_13907	hypothetical protein	13	11.6662917	113.3333333	84.12200459	142.5446621	3.24201353	0.244233235	amc
group_13908	hypothetical protein	13	11.6662917	113.3333333	84.12200459	142.5446621	3.24201353	0.244233235	amc
group_13909	NAD/NADP octopine/nopaline dehydrogenase, alpha-helical domain	13	11.6662917	113.3333333	84.12200459	142.5446621	3.24201353	0.244233235	amc
group_13910	hypothetical protein	13	11.6662917	113.3333333	84.12200459	142.5446621	3.24201353	0.244233235	amc
group_13912	transport protein	13	11.6662917	113.3333333	84.12200459	142.5446621	3.24201353	0.244233235	amc
group_13913	LysE type translocator	13	11.6662917	113.3333333	84.12200459	142.5446621	3.24201353	0.244233235	amc
group_13914	argininosuccinate lyase	13	11.6662917	113.3333333	84.12200459	142.5446621	3.24201353	0.244233235	amc
group_13915	hypothetical protein	13	11.6662917	113.3333333	84.12200459	142.5446621	3.24201353	0.244233235	amc
fabG_9	Sorbitol-6-phosphate 2-dehydrogenase	13	11.6662917	113.3333333	84.12200459	142.5446621	3.24201353	0.244233235	amc
group_13993	PTS system mannose-specific transporter subunit IIA	13	11.6662917	113.3333333	84.12200459	142.5446621	3.24201353	0.244233235	amc
sorB_1	PTS system protein	13	11.6662917	113.3333333	84.12200459	142.5446621	3.24201353	0.244233235	amc
agaC_1	PTS system protein	13	11.6662917	113.3333333	84.12200459	142.5446621	3.24201353	0.244233235	amc
group_13996	PTS system protein	13	11.6662917	113.3333333	84.12200459	142.5446621	3.24201353	0.244233235	amc
mtlD_2	mannitol-1-phosphate 5-dehydrogenase	13	11.6662917	113.3333333	84.12200459	142.5446621	3.24201353	0.244233235	amc
dhaL_2	phosphoenolpyruvate-dihydroxyacetone phosphotransferase	13	11.6662917	113.3333333	84.12200459	142.5446621	3.24201353	0.244233235	amc
dhaK_3	phosphoenolpyruvate-dihydroxyacetone phosphotransferase	13	11.6662917	113.3333333	84.12200459	142.5446621	3.24201353	0.244233235	amc
hxlA	putative hexulose 6 phosphate synthase	13	11.6662917	113.3333333	84.12200459	142.5446621	3.24201353	0.244233235	amc
hxlB	putative sugar phosphate aminotransferase	13	11.6662917	113.3333333	84.12200459	142.5446621	3.24201353	0.244233235	amc
group_2674	putative acetyltransferase	13	11.6662917	113.3333333	84.12200459	142.5446621	3.24201353	0.244233235	amc
group_4988	putative CopG family helix-turn-helix protein	13	11.6662917	113.3333333	84.12200459	142.5446621	3.24201353	0.244233235	amc
group_670	hypothetical protein	13	4.326146265	41.14285714	21.75571057	60.53000372	4.974357498	0.320406707	amc
group_6989	hypothetical protein	13	11.6662917	113.3333333	84.12200459	142.5446621	3.24201353	0.244233235	amc
vapC_1	putative DNA binding protein	13	11.6662917	113.3333333	84.12200459	142.5446621	3.24201353	0.244233235	amc
group_1273	translocator protein, LysE family	11	5.364656111	53.33333333	31.25164438	75.41502228	3.24201353	0.244233235	amc
group_2045	hypothetical protein	9	4.873316186	58	32.56213863	83.43786137	5.270412072	0.331433764	amc
group_2830	hypothetical protein	9	5.399752658	28.9070632	16.98794575	40.82618065	5.562297225	0.341929419	amc
group_9633	hypothetical protein	8	5.238925331	33	19.14340194	46.85659806	5.47241709	0.338735463	amc
group_7535	hypothetical protein	6	5.364656111	53.33333333	31.25164438	75.41502228	3.24201353	0.244233235	amc
group_9253	hypothetical protein	6	5.364656111	53.33333333	31.25164438	75.41502228	3.24201353	0.244233235	amc
group_9373	antitermination protein	6	5.364656111	53.33333333	31.25164438	75.41502228	3.24201353	0.244233235	amc
group_966	ISEc8 transposase	6	5.886557385	64	38.94731542	89.05268458	5.838024188	0.351527163	amc
group_14594	hypothetical protein	5	5.364656111	53.33333333	31.25164438	75.41502228	3.24201353	0.244233235	amc
group_184	hypothetical protein	5	10.60864655	43.96182686	31.94349348	55.98016024	8.759891849	0.438645448	amc
group_10569	ydaY	4	5.364656111	53.33333333	31.25164438	75.41502228	3.24201353	0.244233235	amc
group_10630	hypothetical protein	4	5.364656111	53.33333333	31.25164438	75.41502228	3.24201353	0.244233235	amc
group_10798	hypothetical protein	4	5.364656111	53.33333333	31.25164438	75.41502228	3.24201353	0.244233235	amc
group_13475	hypothetical protein	4	11.48777075	77.53846154	57.36980228	97.7071208	9.346515927	0.453637784	amc
group_13476	hypothetical protein	4	11.48777075	77.53846154	57.36980228	97.7071208	9.346515927	0.453637784	amc
group_13477	hypothetical protein	4	11.48777075	77.53846154	57.36980228	97.7071208	9.346515927	0.453637784	amc
group_13478	conjugal transfer protein TrbN	4	11.48777075	77.53846154	57.36980228	97.7071208	9.346515927	0.453637784	amc
group_13479	putative thiol:disulfide interchange protein	4	11.48777075	77.53846154	57.36980228	97.7071208	9.346515927	0.453637784	amc
group_13480	hypothetical protein	4	11.48777075	77.53846154	57.36980228	97.7071208	9.346515927	0.453637784	amc
group_13481	hypothetical protein	4	11.48777075	77.53846154	57.36980228	97.7071208	9.346515927	0.453637784	amc
group_13482	DNA-directed DNA polymerase	4	11.48777075	77.53846154	57.36980228	97.7071208	9.346515927	0.453637784	amc
group_13483	Error-prone repair protein UmuD	4	11.48777075	77.53846154	57.36980228	97.7071208	9.346515927	0.453637784	amc
group_13615	hypothetical protein	4	11.48777075	77.53846154	57.36980228	97.7071208	9.346515927	0.453637784	amc
group_13616	hypothetical protein	4	11.48777075	77.53846154	57.36980228	97.7071208	9.346515927	0.453637784	amc
group_13617	V8-like Glu-specific endopeptidase	4	11.48777075	77.53846154	57.36980228	97.7071208	9.346515927	0.453637784	amc
group_13618	hypothetical protein	4	11.48777075	77.53846154	57.36980228	97.7071208	9.346515927	0.453637784	amc
group_3530	1-deoxy-D-xylulose-5-phosphate synthase	4	5.364656111	53.33333333	31.25164438	75.41502228	3.24201353	0.244233235	amc
group_5778	Aerobic C4-dicarboxylate transporter	4	5.638776139	51.11111111	30.5789845	71.64323773	5.696999956	0.346655297	amc
group_9197	hypothetical protein	4	11.48777075	77.53846154	57.36980228	97.7071208	9.346515927	0.453637784	amc
group_9198	putative DSBA oxidoreductase	4	11.48777075	77.53846154	57.36980228	97.7071208	9.346515927	0.453637784	amc
group_10929	hypothetical protein	3	5.364656111	53.33333333	31.25164438	75.41502228	3.24201353	0.244233235	amc
group_10954	hypothetical protein	3	5.364656111	53.33333333	31.25164438	75.41502228	3.24201353	0.244233235	amc
group_10955	hypothetical protein	3	5.364656111	53.33333333	31.25164438	75.41502228	3.24201353	0.244233235	amc
group_10956	hypothetical protein	3	5.364656111	53.33333333	31.25164438	75.41502228	3.24201353	0.244233235	amc
group_15252	hypothetical protein	3	5.438329029	41.26315789	24.32204141	58.20427438	5.583946954	0.34269385	amc
group_19966	integrase	3	5.364656111	53.33333333	31.25164438	75.41502228	3.24201353	0.244233235	amc
group_19967	hypothetical protein	3	5.364656111	53.33333333	31.25164438	75.41502228	3.24201353	0.244233235	amc
group_19968	transcriptional regulator AlpA family	3	5.364656111	53.33333333	31.25164438	75.41502228	3.24201353	0.244233235	amc
group_20073	2-polyprenylphenol hydroxylase related flavodoxin oxidoreductase	3	5.364656111	53.33333333	31.25164438	75.41502228	3.24201353	0.244233235	amc
group_21264	hypothetical protein	3	5.364656111	53.33333333	31.25164438	75.41502228	3.24201353	0.244233235	amc
group_21915	dehydrogenase	3	5.364656111	53.33333333	31.25164438	75.41502228	3.24201353	0.244233235	amc
group_21916	DSBA-like thioredoxin domain	3	5.364656111	53.33333333	31.25164438	75.41502228	3.24201353	0.244233235	amc
group_21917	hypothetical protein	3	5.364656111	53.33333333	31.25164438	75.41502228	3.24201353	0.244233235	amc
group_21918	Alpha/beta hydrolase family	3	5.364656111	53.33333333	31.25164438	75.41502228	3.24201353	0.244233235	amc
group_21919	putative NADH:flavin oxidoreductase	3	5.364656111	53.33333333	31.25164438	75.41502228	3.24201353	0.244233235	amc
group_21920	nucleoside recognition family protein	3	5.364656111	53.33333333	31.25164438	75.41502228	3.24201353	0.244233235	amc
group_21921	transcriptional regulator	3	5.364656111	53.33333333	31.25164438	75.41502228	3.24201353	0.244233235	amc
group_21922	beta-lactamase	3	5.364656111	53.33333333	31.25164438	75.41502228	3.24201353	0.244233235	amc
group_22942	hypothetical protein	3	5.364656111	53.33333333	31.25164438	75.41502228	3.24201353	0.244233235	amc
group_23149	OLD family TOPRIM nucleotidyl transferase/hydrolase domain protein	3	5.364656111	53.33333333	31.25164438	75.41502228	3.24201353	0.244233235	amc
yjcD_1	helicase, UvrD/REP family	3	5.364656111	53.33333333	31.25164438	75.41502228	3.24201353	0.244233235	amc
group_23151	KAP family P-loop domain-containing protein	3	5.364656111	53.33333333	31.25164438	75.41502228	3.24201353	0.244233235	amc
group_23152	hypothetical protein	3	5.364656111	53.33333333	31.25164438	75.41502228	3.24201353	0.244233235	amc
group_23153	hypothetical protein	3	5.364656111	53.33333333	31.25164438	75.41502228	3.24201353	0.244233235	amc
ycfH_1	deoxyribonuclease	3	5.364656111	53.33333333	31.25164438	75.41502228	3.24201353	0.244233235	amc
group_23155	hypothetical protein	3	5.364656111	53.33333333	31.25164438	75.41502228	3.24201353	0.244233235	amc
group_23164	integrase	3	5.364656111	53.33333333	31.25164438	75.41502228	3.24201353	0.244233235	amc
group_23165	phage integrase family site-specific recombinase	3	5.364656111	53.33333333	31.25164438	75.41502228	3.24201353	0.244233235	amc
group_23166	Competence protein	3	5.364656111	53.33333333	31.25164438	75.41502228	3.24201353	0.244233235	amc
group_23167	ATPase involved in DNA repair	3	5.364656111	53.33333333	31.25164438	75.41502228	3.24201353	0.244233235	amc
group_23168	DNA internalization-related competence protein ComEC/Rec2	3	5.364656111	53.33333333	31.25164438	75.41502228	3.24201353	0.244233235	amc
group_23183	hypothetical protein	3	5.364656111	53.33333333	31.25164438	75.41502228	3.24201353	0.244233235	amc
group_23184	hypothetical protein	3	5.364656111	53.33333333	31.25164438	75.41502228	3.24201353	0.244233235	amc
group_23185	response regulator receiver protein	3	5.364656111	53.33333333	31.25164438	75.41502228	3.24201353	0.244233235	amc
group_23208	fimbrial protein	3	5.364656111	53.33333333	31.25164438	75.41502228	3.24201353	0.244233235	amc
group_26823	Predicted ATP-binding protein involved in virulence	3	5.364656111	53.33333333	31.25164438	75.41502228	3.24201353	0.244233235	amc
group_3149	DeoR family transcriptional regulator	3	6.435263664	58	36.48326481	79.51673519	6.155181901	0.362214363	amc
group_5262	Protein of unknown function (DUF3607)	3	5.364656111	53.33333333	31.25164438	75.41502228	3.24201353	0.244233235	amc
group_5676	amino acid ABC transporter	3	5.364656111	53.33333333	31.25164438	75.41502228	3.24201353	0.244233235	amc
group_7573	hypothetical protein	3	5.364656111	53.33333333	31.25164438	75.41502228	3.24201353	0.244233235	amc
group_9475	glycosyltransferase	3	11.6662917	113.3333333	84.12200459	142.5446621	3.24201353	0.244233235	amc
group_9964	drug resistance transporter, Bcr/CflA subfamily protein	3	5.364656111	53.33333333	31.25164438	75.41502228	3.24201353	0.244233235	amc
group_9965	peptidase S15	3	5.364656111	53.33333333	31.25164438	75.41502228	3.24201353	0.244233235	amc
copR_1	DNA-binding heavy metal response regulator	3	5.364656111	53.33333333	31.25164438	75.41502228	3.24201353	0.244233235	amc
group_9967	putative exported protein precursor	3	5.364656111	53.33333333	31.25164438	75.41502228	3.24201353	0.244233235	amc
group_9968	oxidoreductase	3	5.364656111	53.33333333	31.25164438	75.41502228	3.24201353	0.244233235	amc
bhsA_1	outer membrane protein	3	5.364656111	53.33333333	31.25164438	75.41502228	3.24201353	0.244233235	amc
group_11020	hypothetical protein	2	11.6662917	113.3333333	84.12200459	142.5446621	3.24201353	0.244233235	amc
group_125	VgrG protein	2	10.49803035	120	86.97970659	153.0202934	8.68693154	0.436731962	amc
group_1380	bacteriophage protein	2	5.364656111	53.33333333	31.25164438	75.41502228	3.24201353	0.244233235	amc
group_1564	transposase	2	11.48777075	77.53846154	57.36980228	97.7071208	9.346515927	0.453637784	amc
group_2306	hypothetical protein	2	4.135424164	46	23.72609655	68.27390345	4.873010281	0.316537564	amc
group_23133	Nucleoid-associated protein NdpA	2	5.364656111	53.33333333	31.25164438	75.41502228	3.24201353	0.244233235	amc
group_23134	hypothetical protein	2	5.364656111	53.33333333	31.25164438	75.41502228	3.24201353	0.244233235	amc
marA_1	transcriptional activator RamA	2	5.364656111	53.33333333	31.25164438	75.41502228	3.24201353	0.244233235	amc
group_23136	Quinone oxidoreductase 2	2	5.364656111	53.33333333	31.25164438	75.41502228	3.24201353	0.244233235	amc
group_23137	transcriptional regulator	2	5.364656111	53.33333333	31.25164438	75.41502228	3.24201353	0.244233235	amc
group_23138	aldo-keto reductase	2	5.364656111	53.33333333	31.25164438	75.41502228	3.24201353	0.244233235	amc
adhC	oxidoreductase, zinc-binding dehydrogenase family	2	5.364656111	53.33333333	31.25164438	75.41502228	3.24201353	0.244233235	amc
group_23140	flavodoxin	2	5.364656111	53.33333333	31.25164438	75.41502228	3.24201353	0.244233235	amc
group_23141	putative carboxymuconolactone decarboxylase	2	5.364656111	53.33333333	31.25164438	75.41502228	3.24201353	0.244233235	amc
group_23142	cupin region precursor	2	5.364656111	53.33333333	31.25164438	75.41502228	3.24201353	0.244233235	amc
group_23143	hypothetical protein	2	5.364656111	53.33333333	31.25164438	75.41502228	3.24201353	0.244233235	amc
group_23144	flavodoxin	2	5.364656111	53.33333333	31.25164438	75.41502228	3.24201353	0.244233235	amc
cusS_1	putative hisitidine protein kinase sensor (Putative two-component system sensor protein)	2	5.364656111	53.33333333	31.25164438	75.41502228	3.24201353	0.244233235	amc
group_23146	aldo-keto reductase	2	5.364656111	53.33333333	31.25164438	75.41502228	3.24201353	0.244233235	amc
group_23147	putative nitroreductase	2	5.364656111	53.33333333	31.25164438	75.41502228	3.24201353	0.244233235	amc
group_23148	toxin of the YpjF-YfjZ toxin-antitoxin system	2	5.364656111	53.33333333	31.25164438	75.41502228	3.24201353	0.244233235	amc
group_23156	type 1 fimbriae regulatory protein FimB	2	5.364656111	53.33333333	31.25164438	75.41502228	3.24201353	0.244233235	amc
group_23157	phage N-6-adenine-methyltransferase	2	5.364656111	53.33333333	31.25164438	75.41502228	3.24201353	0.244233235	amc
group_23158	hypothetical protein	2	5.364656111	53.33333333	31.25164438	75.41502228	3.24201353	0.244233235	amc
group_23159	hypothetical protein	2	5.364656111	53.33333333	31.25164438	75.41502228	3.24201353	0.244233235	amc
group_23160	hypothetical protein	2	5.364656111	53.33333333	31.25164438	75.41502228	3.24201353	0.244233235	amc
group_23161	hypothetical protein	2	5.364656111	53.33333333	31.25164438	75.41502228	3.24201353	0.244233235	amc
group_23162	hypothetical protein	2	5.364656111	53.33333333	31.25164438	75.41502228	3.24201353	0.244233235	amc
group_23163	hypothetical protein	2	5.364656111	53.33333333	31.25164438	75.41502228	3.24201353	0.244233235	amc
group_23169	hypothetical protein	2	5.364656111	53.33333333	31.25164438	75.41502228	3.24201353	0.244233235	amc
group_23170	putative bacteriophage protein	2	5.364656111	53.33333333	31.25164438	75.41502228	3.24201353	0.244233235	amc
group_23171	hypothetical protein	2	5.364656111	53.33333333	31.25164438	75.41502228	3.24201353	0.244233235	amc
group_23172	hypothetical protein	2	5.364656111	53.33333333	31.25164438	75.41502228	3.24201353	0.244233235	amc
group_23173	hypothetical protein	2	5.364656111	53.33333333	31.25164438	75.41502228	3.24201353	0.244233235	amc
group_23174	Ead domain protein	2	5.364656111	53.33333333	31.25164438	75.41502228	3.24201353	0.244233235	amc
group_23175	hypothetical protein	2	5.364656111	53.33333333	31.25164438	75.41502228	3.24201353	0.244233235	amc
group_23176	putative replication protein	2	5.364656111	53.33333333	31.25164438	75.41502228	3.24201353	0.244233235	amc
group_23177	phage conserved hypothetical protein, C-terminal domain	2	5.364656111	53.33333333	31.25164438	75.41502228	3.24201353	0.244233235	amc
group_23178	Protein of unknown function (DUF1019)	2	5.364656111	53.33333333	31.25164438	75.41502228	3.24201353	0.244233235	amc
group_23179	antirepressor protein Cro	2	5.364656111	53.33333333	31.25164438	75.41502228	3.24201353	0.244233235	amc
group_23180	transcriptional repressor DicA	2	5.364656111	53.33333333	31.25164438	75.41502228	3.24201353	0.244233235	amc
group_23181	morphogenetic protein	2	5.364656111	53.33333333	31.25164438	75.41502228	3.24201353	0.244233235	amc
group_23182	Response regulator inhibitor for tor operon	2	5.364656111	53.33333333	31.25164438	75.41502228	3.24201353	0.244233235	amc
group_23187	hypothetical protein	2	5.364656111	53.33333333	31.25164438	75.41502228	3.24201353	0.244233235	amc
group_23188	hypothetical protein	2	5.364656111	53.33333333	31.25164438	75.41502228	3.24201353	0.244233235	amc
group_23189	hypothetical protein	2	5.364656111	53.33333333	31.25164438	75.41502228	3.24201353	0.244233235	amc
group_23190	hypothetical protein	2	5.364656111	53.33333333	31.25164438	75.41502228	3.24201353	0.244233235	amc
group_23191	hypothetical protein	2	5.364656111	53.33333333	31.25164438	75.41502228	3.24201353	0.244233235	amc
group_23192	hypothetical protein	2	5.364656111	53.33333333	31.25164438	75.41502228	3.24201353	0.244233235	amc
group_23193	tyrosine autokinase	2	5.364656111	53.33333333	31.25164438	75.41502228	3.24201353	0.244233235	amc
group_23194	Alginate lyase	2	5.364656111	53.33333333	31.25164438	75.41502228	3.24201353	0.244233235	amc
group_23195	hypothetical protein	2	5.364656111	53.33333333	31.25164438	75.41502228	3.24201353	0.244233235	amc
group_23196	Polysaccharide pyruvyl transferase	2	5.364656111	53.33333333	31.25164438	75.41502228	3.24201353	0.244233235	amc
group_23197	hypothetical protein	2	5.364656111	53.33333333	31.25164438	75.41502228	3.24201353	0.244233235	amc
group_23198	hypothetical protein	2	5.364656111	53.33333333	31.25164438	75.41502228	3.24201353	0.244233235	amc
group_23199	putative glucuronosyltransferase	2	5.364656111	53.33333333	31.25164438	75.41502228	3.24201353	0.244233235	amc
group_23200	hypothetical protein	2	5.364656111	53.33333333	31.25164438	75.41502228	3.24201353	0.244233235	amc
group_23201	glycosyltransferase	2	5.364656111	53.33333333	31.25164438	75.41502228	3.24201353	0.244233235	amc
glf	UDP-galactopyranose mutase	2	5.364656111	53.33333333	31.25164438	75.41502228	3.24201353	0.244233235	amc
group_23203	glycosyltransferase	2	5.364656111	53.33333333	31.25164438	75.41502228	3.24201353	0.244233235	amc
group_23204	UDP-glucose lipid carrier transferase	2	5.364656111	53.33333333	31.25164438	75.41502228	3.24201353	0.244233235	amc
group_23206	hypothetical protein	2	5.364656111	53.33333333	31.25164438	75.41502228	3.24201353	0.244233235	amc
group_23207	hypothetical protein	2	5.364656111	53.33333333	31.25164438	75.41502228	3.24201353	0.244233235	amc
group_23211	hypothetical protein	2	5.364656111	53.33333333	31.25164438	75.41502228	3.24201353	0.244233235	amc
group_23212	hypothetical protein	2	5.364656111	53.33333333	31.25164438	75.41502228	3.24201353	0.244233235	amc
yafQ	mRNA interferase YafQ	2	10.49803035	120	86.97970659	153.0202934	8.68693154	0.436731962	amc
group_23251	hypothetical protein	2	5.364656111	53.33333333	31.25164438	75.41502228	3.24201353	0.244233235	amc
group_23252	Uncharacterized conserved protein	2	5.364656111	53.33333333	31.25164438	75.41502228	3.24201353	0.244233235	amc
group_23253	hypothetical protein	2	5.364656111	53.33333333	31.25164438	75.41502228	3.24201353	0.244233235	amc
group_2919	Oxidoreductase	2	5.364656111	53.33333333	31.25164438	75.41502228	3.24201353	0.244233235	amc
group_4375	hypothetical protein	2	5.364656111	53.33333333	31.25164438	75.41502228	3.24201353	0.244233235	amc
group_4377	hypothetical protein	2	5.364656111	53.33333333	31.25164438	75.41502228	3.24201353	0.244233235	amc
group_4380	hypothetical protein	2	10.49803035	120	86.97970659	153.0202934	8.68693154	0.436731962	amc
adhP_1	alcohol dehydrogenase	2	5.364656111	53.33333333	31.25164438	75.41502228	3.24201353	0.244233235	amc
group_7566	hypothetical protein	2	5.364656111	53.33333333	31.25164438	75.41502228	3.24201353	0.244233235	amc
group_7572	hypothetical protein	2	5.364656111	53.33333333	31.25164438	75.41502228	3.24201353	0.244233235	amc
group_9910	hypothetical protein	2	4.974879058	54.28571429	30.77068151	77.80074706	5.32619907	0.333467678	amc
group_23223	invertase	1	10.49803035	120	86.97970659	153.0202934	8.68693154	0.436731962	amc
group_23225	hypothetical protein	1	10.49803035	120	86.97970659	153.0202934	8.68693154	0.436731962	amc
group_23226	Uncharacterized protein conserved in bacteria	1	10.49803035	120	86.97970659	153.0202934	8.68693154	0.436731962	amc
group_23227	Protein of unknown function (DUF497)	1	10.49803035	120	86.97970659	153.0202934	8.68693154	0.436731962	amc
group_23228	hypothetical protein	1	10.49803035	120	86.97970659	153.0202934	8.68693154	0.436731962	amc
group_23229	hypothetical protein	1	10.49803035	120	86.97970659	153.0202934	8.68693154	0.436731962	amc
group_23230	hypothetical protein	1	10.49803035	120	86.97970659	153.0202934	8.68693154	0.436731962	amc
group_23231	hypothetical protein	1	10.49803035	120	86.97970659	153.0202934	8.68693154	0.436731962	amc
group_23232	hypothetical protein	1	10.49803035	120	86.97970659	153.0202934	8.68693154	0.436731962	amc
group_23233	hypothetical protein	1	10.49803035	120	86.97970659	153.0202934	8.68693154	0.436731962	amc
group_23234	putative exonuclease CP81	1	10.49803035	120	86.97970659	153.0202934	8.68693154	0.436731962	amc
group_23235	hypothetical protein	1	10.49803035	120	86.97970659	153.0202934	8.68693154	0.436731962	amc
group_23236	chromosome segregation protein SMC	1	10.49803035	120	86.97970659	153.0202934	8.68693154	0.436731962	amc
group_23237	hypothetical protein	1	10.49803035	120	86.97970659	153.0202934	8.68693154	0.436731962	amc
group_23238	putative replication protein	1	10.49803035	120	86.97970659	153.0202934	8.68693154	0.436731962	amc
group_23239	hypothetical protein	1	10.49803035	120	86.97970659	153.0202934	8.68693154	0.436731962	amc
group_23240	hypothetical protein	1	10.49803035	120	86.97970659	153.0202934	8.68693154	0.436731962	amc
group_23241	putative plasmid stability protein	1	10.49803035	120	86.97970659	153.0202934	8.68693154	0.436731962	amc
group_23242	Beta-lactamase OXA-2 precursor	1	10.49803035	120	86.97970659	153.0202934	8.68693154	0.436731962	amc
group_23243	blaNDM1	1	10.49803035	120	86.97970659	153.0202934	8.68693154	0.436731962	amc
group_23258	hypothetical protein	1	10.49803035	120	86.97970659	153.0202934	8.68693154	0.436731962	amc
group_24506	hypothetical protein	1	11.6662917	113.3333333	84.12200459	142.5446621	3.24201353	0.244233235	amc
group_24507	transcriptional regulator AlpA family	1	11.6662917	113.3333333	84.12200459	142.5446621	3.24201353	0.244233235	amc
group_24508	Roi protein	1	11.6662917	113.3333333	84.12200459	142.5446621	3.24201353	0.244233235	amc
group_24509	P63C domain	1	11.6662917	113.3333333	84.12200459	142.5446621	3.24201353	0.244233235	amc
group_24510	hypothetical protein	1	11.6662917	113.3333333	84.12200459	142.5446621	3.24201353	0.244233235	amc
group_24511	phage tape measure protein	1	11.6662917	113.3333333	84.12200459	142.5446621	3.24201353	0.244233235	amc
group_24512	hypothetical protein	1	11.6662917	113.3333333	84.12200459	142.5446621	3.24201353	0.244233235	amc
group_24513	hypothetical protein	1	11.6662917	113.3333333	84.12200459	142.5446621	3.24201353	0.244233235	amc
group_24514	Abortive infection bacteriophage resistance protein	1	11.6662917	113.3333333	84.12200459	142.5446621	3.24201353	0.244233235	amc
group_24515	hypothetical protein	1	11.6662917	113.3333333	84.12200459	142.5446621	3.24201353	0.244233235	amc
group_24516	lactonase Drp35	1	11.6662917	113.3333333	84.12200459	142.5446621	3.24201353	0.244233235	amc
group_24517	Tail fiber protein	1	11.6662917	113.3333333	84.12200459	142.5446621	3.24201353	0.244233235	amc
group_24518	hypothetical protein	1	11.6662917	113.3333333	84.12200459	142.5446621	3.24201353	0.244233235	amc
group_24519	hypothetical protein	1	11.6662917	113.3333333	84.12200459	142.5446621	3.24201353	0.244233235	amc
group_24520	putative Retron-type reverse transcriptase	1	11.6662917	113.3333333	84.12200459	142.5446621	3.24201353	0.244233235	amc
group_24521	recombination protein F	1	11.6662917	113.3333333	84.12200459	142.5446621	3.24201353	0.244233235	amc
group_24522	conserved hypothetical protein	1	11.6662917	113.3333333	84.12200459	142.5446621	3.24201353	0.244233235	amc
group_24523	phage portal protein, pbsx family	1	11.6662917	113.3333333	84.12200459	142.5446621	3.24201353	0.244233235	amc
group_24524	tail protein I	1	11.6662917	113.3333333	84.12200459	142.5446621	3.24201353	0.244233235	amc
group_24525	hypothetical protein	1	11.6662917	113.3333333	84.12200459	142.5446621	3.24201353	0.244233235	amc
group_24526	hypothetical protein	1	11.6662917	113.3333333	84.12200459	142.5446621	3.24201353	0.244233235	amc
group_24527	hypothetical protein	1	11.6662917	113.3333333	84.12200459	142.5446621	3.24201353	0.244233235	amc
group_24528	hypothetical protein	1	11.6662917	113.3333333	84.12200459	142.5446621	3.24201353	0.244233235	amc
group_24529	Bacterial protein of unknown function (DUF977)	1	11.6662917	113.3333333	84.12200459	142.5446621	3.24201353	0.244233235	amc
group_24530	exodeoxyribonuclease VIII	1	11.6662917	113.3333333	84.12200459	142.5446621	3.24201353	0.244233235	amc
group_24531	hypothetical protein	1	11.6662917	113.3333333	84.12200459	142.5446621	3.24201353	0.244233235	amc
group_24532	hypothetical protein	1	11.6662917	113.3333333	84.12200459	142.5446621	3.24201353	0.244233235	amc
group_24533	hypothetical protein	1	11.6662917	113.3333333	84.12200459	142.5446621	3.24201353	0.244233235	amc
group_24534	hypothetical protein	1	11.6662917	113.3333333	84.12200459	142.5446621	3.24201353	0.244233235	amc
group_24535	hypothetical protein	1	11.6662917	113.3333333	84.12200459	142.5446621	3.24201353	0.244233235	amc
group_24536	tail protein I	1	11.6662917	113.3333333	84.12200459	142.5446621	3.24201353	0.244233235	amc
manZ_3	PTS system protein	1	11.6662917	113.3333333	84.12200459	142.5446621	3.24201353	0.244233235	amc
group_24542	hypothetical protein	1	11.6662917	113.3333333	84.12200459	142.5446621	3.24201353	0.244233235	amc
group_24543	hypothetical protein	1	11.6662917	113.3333333	84.12200459	142.5446621	3.24201353	0.244233235	amc
group_24544	hypothetical protein	1	11.6662917	113.3333333	84.12200459	142.5446621	3.24201353	0.244233235	amc
group_24545	transcriptional regulator	1	11.6662917	113.3333333	84.12200459	142.5446621	3.24201353	0.244233235	amc
group_24546	Beta-lactamase OXA-10 precursor	1	11.6662917	113.3333333	84.12200459	142.5446621	3.24201353	0.244233235	amc
group_24547	hypothetical protein	1	11.6662917	113.3333333	84.12200459	142.5446621	3.24201353	0.244233235	amc
group_24548	putative transposase within prophage	1	11.6662917	113.3333333	84.12200459	142.5446621	3.24201353	0.244233235	amc
group_24549	aminoglycoside 3'-adenyltransferase	1	11.6662917	113.3333333	84.12200459	142.5446621	3.24201353	0.244233235	amc
group_24550	Dhfr1	1	11.6662917	113.3333333	84.12200459	142.5446621	3.24201353	0.244233235	amc
group_24551	50S ribosomal protein L11 methyltransferase	1	11.6662917	113.3333333	84.12200459	142.5446621	3.24201353	0.244233235	amc
group_3225	hypothetical protein	1	11.6662917	113.3333333	84.12200459	142.5446621	3.24201353	0.244233235	amc
group_3357	membrane protein	1	10.49803035	120	86.97970659	153.0202934	8.68693154	0.436731962	amc
group_5098	DGQHR domain	1	11.6662917	113.3333333	84.12200459	142.5446621	3.24201353	0.244233235	amc
group_596	putative transposase-like protein	1	10.49803035	120	86.97970659	153.0202934	8.68693154	0.436731962	amc
group_7585	CAAX amino terminal protease self- immunity	1	11.6662917	113.3333333	84.12200459	142.5446621	3.24201353	0.244233235	amc
bla_2	beta-lactamase	134	5.431322578	82.55187052	48.63284003	116.470901	14.40311933	0.560385811	amx
group_17712	hypothetical protein	7	5.714506747	448	269.4709492	626.5290508	14.61264434	0.564125163	amx
group_10782	hypothetical protein	5	4.357018125	300.8	159.6650777	441.9349223	13.61959698	0.545993853	amx
group_2709	vagC protein	59	4.654149818	216.45845	118.8557533	314.0611468	1.548543132	0.143739734	caz
group_736	putative DNA binding protein	40	4.416947472	166.8525703	89.20789572	244.4972449	1.470339982	0.137649858	caz
mceH	microcin E492 secretion protein MceH	37	4.191634089	166.6678134	86.61995519	246.7156716	1.398006815	0.131841287	caz
group_3146	DeoR family transcriptional regulator	31	5.519043043	209.1704765	124.0509399	294.2900132	1.851008528	0.165701368	caz
group_1309	beta-lactamase	29	5.133165971	210.8401024	121.2157432	300.4644616	1.712756753	0.155952419	caz
group_5081	putative type III restriction enzyme, res subunit	25	6.080771872	233.7938637	144.0476875	323.5400399	2.06148479	0.179741747	caz
group_6591	putative type I restriction-modification system DNA methylase	25	6.080771872	233.7938637	144.0476875	323.5400399	2.06148479	0.179741747	caz
group_3322	putative transposase, IS204/IS1001/IS1096/IS1165	21	4.119135506	204.8667058	105.4303689	304.3030427	1.375141312	0.129967605	caz
group_12181	hypothetical protein	18	5.326690793	233.905303	136.6662655	331.1443405	1.781437012	0.160851991	caz
group_12183	hypothetical protein	18	5.326690793	233.905303	136.6662655	331.1443405	1.781437012	0.160851991	caz
group_1214	DNA polymerase V subunit UmuC	17	4.81380267	232.6995916	129.8834913	335.5156919	1.602348345	0.147823212	caz
group_12191	putative restriction endonuclease S subunit	17	4.931295996	234.8422676	132.5750009	337.1095343	1.642539312	0.150820128	caz
group_12193	hypothetical protein	17	4.81380267	232.6995916	129.8834913	335.5156919	1.602348345	0.147823212	caz
group_445	ResA resolvase	17	4.341984759	316.1738197	167.5159263	464.8317131	1.446062016	0.135719826	caz
group_12192	hypothetical protein	16	4.899407581	242.579209	136.5293528	348.6290653	1.631581703	0.150007449	caz
group_9261	hypothetical protein	6	4.941629144	350.2110092	197.8959173	502.5261011	1.646097918	0.151083356	caz
ynjB	ABC transporter, periplasmic substrate-binding protein YnjB	246	4.970723285	291.9908333	165.4217139	418.5599528	11.07206844	0.491595484	cip
cusC	copper/silver efflux system outer membrane protein CusC	246	4.252591581	291.1666667	152.517143	429.8161903	11.07206844	0.491595484	cip
bla_4	Beta-lactamase OXA-1 precursor	105	4.278332873	82.24505959	43.22918697	121.2609322	13.41817765	0.542185676	cip
group_12906	hypothetical protein	2	4.010569257	328	166.2079774	489.7920226	13.2268942	0.538526381	cip
group_12921	hypothetical protein	2	4.010569257	328	166.2079774	489.7920226	13.2268942	0.538526381	cip
group_4016	transposase	121	7.16548862	249.0778282	162.799311	335.3563454	5.023994416	0.330530206	ctx
group_8659	Beta-lactamase	115	14.77203795	303.5405292	236.8936071	370.1874513	9.923963713	0.480160968	ctx
group_12051	hypothetical protein	114	14.51975033	302.9010317	235.6335032	370.1685603	9.745721895	0.475754183	ctx
bla_4	Beta-lactamase OXA-1 precursor	105	5.085696984	176.9426609	101.4782037	252.4071182	3.898759684	0.283378556	ctx
group_11859	hypothetical protein	82	7.622879142	206.4973939	137.6223028	275.372485	5.286119793	0.340544321	ctx
group_6543	Transposase	77	8.500568905	227.137584	156.2828885	297.9922796	5.802589279	0.359390595	ctx
yokD	aminoglycoside acetyltransferase	73	6.817178853	200.4933149	128.9029425	272.0836873	4.827755798	0.322816436	ctx
pinR	putative resolvase	70	4.246631658	156.2973697	81.94899023	230.6457493	3.479055857	0.263663274	ctx
group_1091	TnpA transposase	61	5.715361901	183.6726018	110.6815697	256.6636339	4.227246023	0.297925014	ctx
pspF_3	Psp operon transcriptional activator	25	5.977056622	356.0441655	218.3398731	493.748458	4.366990879	0.303903261	ctx
group_4016	transposase	121	18.67956075	170.926799	138.5378373	203.3157608	18.19575147	0.621866773	cxm
group_8659	Beta-lactamase	115	34.18690354	186.2741533	163.7707741	208.7775326	31.38991693	0.766728121	cxm
group_12051	hypothetical protein	114	32.74950957	184.7842304	161.6612163	207.9072445	30.11487781	0.756025234	cxm
bla_4	Beta-lactamase OXA-1 precursor	105	8.705264364	106.7069518	73.75213175	139.6617719	10.68222406	0.485416446	cxm
group_12002	hypothetical protein	88	4.214483222	109.5092742	57.0860666	161.9324819	7.726114644	0.410429745	cxm
ecoRIIR	Type-2 restriction enzyme EcoRII	87	5.27474588	86.13599387	50.11576714	122.1562206	8.390889914	0.428851106	cxm
group_11859	hypothetical protein	82	15.4922431	129.2778936	101.5168059	157.0389813	15.68429587	0.58257625	cxm
aacA-aphD	putative aminoglycoside N(6')-acetyltransferase (Amikacin resistance protein) (AAC(6'))	80	6.554373154	82.94960133	52.51574435	113.3834583	9.222539391	0.450525899	cxm
group_6543	Transposase	77	9.027073831	107.2683124	74.86864032	139.6679844	10.90659674	0.490464756	cxm
yokD	aminoglycoside acetyltransferase	73	6.981369919	90.64997293	58.63503997	122.6649059	9.506474692	0.457609744	cxm
pinR	putative resolvase	70	5.357327492	80.11060652	46.92179412	113.2994189	8.443638425	0.430269272	cxm
feoB_1	transposase	69	7.949026999	91.37153041	61.54439527	121.1986655	10.16086055	0.473376125	cxm
vapC	putative DNA binding protein	62	7.278642272	112.1975968	73.56015267	150.8350409	9.705926722	0.462495977	cxm
group_3301	transposase	58	5.274941629	78.0947318	45.43791786	110.7515457	8.39101479	0.428854471	cxm
group_11483	ATP/GTP-binding protein remnant	57	4.332106202	89.630697	47.4303965	131.8309975	7.798665308	0.412491514	cxm
group_5113	transposase	54	7.147281261	123.4707317	80.47969382	166.4617696	9.617614484	0.460341447	cxm
tnpR	Resolvase/TnpR	52	4.199878581	73.82152091	38.40827196	109.2347699	7.71712847	0.410173461	cxm
group_6705	ORF1 IS1	50	5.343044911	89.65244201	52.45085061	126.8540334	8.43450598	0.430024182	cxm
group_1	putative transposase	46	4.924531201	88.10936608	49.70847088	126.5102613	8.168700133	0.422809007	cxm
group_1775	recombination protein F	37	5.621632637	107.1647038	64.03600443	150.2934032	8.613347666	0.43479074	cxm
group_1245	phage N-6-adenine-methyltransferase	34	4.329552742	141.3193717	74.75912352	207.8796199	7.797086983	0.412446799	cxm
group_6951	hypothetical protein	32	4.885769164	106.5010052	59.86309967	153.1389108	8.144261098	0.422137556	cxm
group_13800	mobilization protein	24	5.362839071	109.8845221	64.38891414	155.38013	8.447163655	0.43036383	cxm
pld_2	Endonuclease	24	5.362839071	109.8845221	64.38891414	155.38013	8.447163655	0.43036383	cxm
group_2764	phage lysozyme	24	4.485922864	149.6271186	80.64572038	218.6085169	7.894010011	0.415181346	cxm
group_9281	antirestriction protein	24	5.362839071	109.8845221	64.38891414	155.38013	8.447163655	0.43036383	cxm
group_2011	hypothetical protein	21	4.193672856	167.0909091	86.86340118	247.318417	7.713311602	0.410064543	cxm
group_12562	lysis S family protein	20	4.485922864	149.6271186	80.64572038	218.6085169	7.894010011	0.415181346	cxm
group_13812	antirestriction protein	18	4.993556469	123.8549223	70.32535864	177.3844859	8.212296303	0.424003376	cxm
group_12557	hypothetical protein	8	4.405235097	204.972973	109.4361695	300.5097764	7.843929283	0.413771256	cxm
dmlR_18	LysR family transcriptional regulator	241	10.94306038	230	168.3269958	291.6730042	3.836398995	0.273736515	fox
dmlR_4	LysR family transcriptional regulator	225	4.191719154	90	46.77498357	133.2250164	1.1249302	0.108103738	fox
scrY_1	maltoporin	220	6.16071122	125.1612903	77.49240377	172.8301769	1.760197145	0.159349012	fox
rhaS_1	HTH-type transcriptional activator RhaS	218	4.710010107	94.63414634	52.26847282	136.9998199	1.278046515	0.121794596	fox
yicJ_1	sugar transporter glycoside-pentoside-hexuronide (GPH):cation symporter family	215	6.16071122	125.1612903	77.49240377	172.8301769	1.760197145	0.159349012	fox
group_2901	transcriptional regulator	202	6.16071122	125.1612903	77.49240377	172.8301769	1.760197145	0.159349012	fox
group_810	hybrid sensory histidine kinase	123	4.008585682	33.11721562	16.77665483	49.4577764	1.073339548	0.103237087	fox
group_6131	NADP-specific glutamate dehydrogenase	106	4.774522844	39.49118801	21.95608375	57.02629227	1.297829719	0.123489506	fox
group_1704	bacteriophage Lambda NinG protein	66	6.128578661	45.32456988	28.00778518	62.64135458	1.748695357	0.158530594	fox
group_6507	Protein of unknown function (DUF1367)	62	7.028821879	52.36769367	33.94856342	70.78682393	2.084368347	0.181215731	fox
intS_2	putative site specific integrase	54	10.94306038	230	168.3269958	291.6730042	3.836398995	0.273736515	fox
group_11877	hypothetical protein	54	10.94306038	230	168.3269958	291.6730042	3.836398995	0.273736515	fox
group_11878	phage polarity suppression protein	54	10.94306038	230	168.3269958	291.6730042	3.836398995	0.273736515	fox
ltrA	Retron-type reverse transcriptase	54	10.94306038	230	168.3269958	291.6730042	3.836398995	0.273736515	fox
group_3205	membrane protein	49	5.239667903	38.76162157	22.48712458	55.03611857	1.445121029	0.135644629	fox
group_1705	hypothetical protein	37	5.133767968	71.54699739	41.13579394	101.9582008	1.410874729	0.132887623	fox
group_1245	phage N-6-adenine-methyltransferase	34	7.572043335	68.47120419	45.44999688	91.4924115	2.299996573	0.194654348	fox
group_2215	phage antitermination protein Q	34	4.337971198	76.13793103	40.31959507	111.956267	1.167079504	0.111979844	fox
group_5033	putative phage regulatory protein, Rha family protein	34	5.853040812	90.71428571	55.08203247	126.346539	1.651560683	0.151486771	fox
group_6511	hypothetical protein	31	4.618672126	65.92902526	36.0637896	95.79426092	1.250309252	0.119391298	fox
group_1477	putative acetyltransferase	29	5.692552479	61.08888889	36.68834763	85.48943015	1.596229057	0.147362981	fox
group_2126	AraC family transcriptional regulator	29	5.979632812	102.95	63.02937644	142.8706236	1.695854396	0.154728682	fox
group_5035	putative bacteriophage protein	29	6.9101485	99.35933148	64.05027764	134.6683853	2.038549728	0.178254622	fox
group_8620	hypothetical protein	29	6.9101485	99.35933148	64.05027764	134.6683853	2.038549728	0.178254622	fox
group_1697	phage tail protein E	28	8.125234732	91.13419913	61.77892635	120.4894719	2.529268285	0.208142591	fox
group_6764	phage recombination protein Bet	25	21.78311353	161.2716763	133.8075523	188.7358003	10.48495919	0.48091274	fox
group_6765	putative phage-like protein	25	21.78311353	161.2716763	133.8075523	188.7358003	10.48495919	0.48091274	fox
group_8717	hypothetical protein	23	5.878757291	70.99818512	43.18387324	98.812497	1.660512595	0.15214613	fox
group_1671	integron integrase IntI1	22	4.296829536	37.05504814	19.52236357	54.5877327	1.15513794	0.110890443	fox
group_1988	hypothetical protein	21	4.425136538	84.79069767	45.37747602	124.2039193	1.192597718	0.114285334	fox
group_4767	Uncharacterized conserved protein	20	4.337670504	82	43.42229866	120.5777013	1.166991986	0.111971885	fox
group_5075	Tail fiber protein	20	12.45070386	238.8	179.7610772	297.8389228	4.621618831	0.30671849	fox
group_2837	bacteriophage replication protein A	19	5.675608593	68.19444444	40.90683148	95.48205741	1.590441295	0.146926709	fox
group_9639	hypothetical protein	19	5.675608593	68.19444444	40.90683148	95.48205741	1.590441295	0.146926709	fox
group_1699	baseplate assembly protein J	18	5.969187073	116.8387097	71.48476338	162.192656	1.692177973	0.154461542	fox
group_5408	putative DinI-like damage-inducible protein	18	5.85655671	69.30555556	42.09241867	96.51869245	1.652783177	0.15157694	fox
group_15334	prophage P2 OGR-like protein	17	7.661875678	81.46520147	54.27055665	108.6598463	2.336572308	0.196858269	fox
group_5139	late control gene D protein	16	7.661875678	81.46520147	54.27055665	108.6598463	2.336572308	0.196858269	fox
group_12120	putative prophage protein	15	4.566180157	79.17647059	43.06240162	115.2905396	1.234513511	0.118008233	fox
group_14362	hypothetical protein	15	4.54574905	59.55852843	32.31910724	86.79794961	1.228394118	0.117469544	fox
group_2652	hypothetical protein	14	4.620283924	94.83333333	51.88374411	137.7829226	1.250795946	0.119433745	fox
group_12178	hypothetical protein	13	4.038340897	76.26168224	38.80078852	113.722576	1.081631541	0.104028761	fox
group_2966	magnesium transporter	13	5.557018848	93.46666667	55.58812757	131.3452058	1.550223307	0.143868525	fox
group_4224	hypothetical protein	13	12.45070386	238.8	179.7610772	297.8389228	4.621618831	0.30671849	fox
yceD_2	protein TerD	12	4.359483388	99.22330097	52.68375332	145.7628486	1.173349832	0.112549162	fox
yecE_2	hypothetical protein	12	4.979067014	88.10631229	49.9604811	126.2521435	1.361598828	0.128849022	fox
group_9659	hypothetical protein	11	8.693752117	148.3870968	102.5228841	194.2513094	2.774709894	0.221795752	fox
group_10105	hypothetical protein	10	13.91951744	131.0382514	100.8704369	161.2060659	5.437232692	0.337476098	fox
group_4283	hypothetical protein	10	5.29289702	84.85549133	49.4440249	120.2669578	1.462491431	0.137028029	fox
group_7323	putative prophage gp Int for integrase	10	13.91951744	131.0382514	100.8704369	161.2060659	5.437232692	0.337476098	fox
group_12453	hypothetical protein	9	4.607157518	69.50880829	37.97457569	101.0430409	1.246835236	0.119088027	fox
group_16235	RelE-like toxin protein	9	4.132909272	68.53907135	35.3392094	101.7389333	1.108218311	0.106542446	fox
group_16236	toxin-antitoxin system	9	4.132909272	68.53907135	35.3392094	101.7389333	1.108218311	0.106542446	fox
group_5334	ydaY	9	5.053951869	86.125	49.17052044	123.0794796	1.385339542	0.130805585	fox
group_8848	bacteriophage lambda tail assembly I	9	4.607157518	69.50880829	37.97457569	101.0430409	1.246835236	0.119088027	fox
group_9536	DNA binding protein, nucleoid-associated	9	5.25229314	74.43946188	43.23046071	105.6484631	1.449231579	0.135972897	fox
group_1433	conjugal transfer protein TrbI	8	6.265931401	93.92857143	58.51826939	129.3388735	1.798112936	0.162024527	fox
group_210	Eaa1	8	5.032646819	123.0769231	70.13268238	176.0211638	1.378563801	0.130249244	fox
group_4324	hypothetical protein	8	4.492290763	109.0909091	58.84058135	159.3412368	1.212458856	0.116059092	fox
group_5350	single-stranded DNA-binding protein	8	4.058389031	73.02272727	37.26004752	108.785407	1.087238247	0.104561963	fox
group_6464	hypothetical protein	8	5.714214238	113.5826087	68.3182779	158.8469395	1.603643431	0.147920481	fox
group_803	hypothetical protein	8	4.523451905	86.1971831	46.65742968	125.7369365	1.221734193	0.116881422	fox
group_10518	DNA polymerase III subunit beta	7	6.601880999	141.5384615	89.83447357	193.2424495	1.92173446	0.170520896	fox
ychM_4	putative sulfate permease	7	10.94306038	230	168.3269958	291.6730042	3.836398995	0.273736515	fox
group_13517	Universal stress protein family	7	10.94306038	230	168.3269958	291.6730042	3.836398995	0.273736515	fox
group_13518	Arsenate reductase	7	10.94306038	230	168.3269958	291.6730042	3.836398995	0.273736515	fox
group_13519	Arsenic efflux pump protein	7	10.94306038	230	168.3269958	291.6730042	3.836398995	0.273736515	fox
group_13520	Arsenical resistance operon repressor	7	10.94306038	230	168.3269958	291.6730042	3.836398995	0.273736515	fox
group_13521	arsenical resistance protein ArsH	7	10.94306038	230	168.3269958	291.6730042	3.836398995	0.273736515	fox
group_2994	L-fucose mutarotase	7	10.94306038	230	168.3269958	291.6730042	3.836398995	0.273736515	fox
gltC_5	LysR family transcriptional regulator	7	5.31108868	107.7428571	62.87289389	152.6128204	1.468451959	0.137500455	fox
group_6926	transposase	7	10.94306038	230	168.3269958	291.6730042	3.836398995	0.273736515	fox
group_7299	hypothetical protein	7	12.16432563	189.2307692	141.7524793	236.7090592	4.468260718	0.300564771	fox
group_9657	hypothetical protein	7	6.057073314	103.7593985	63.8355843	143.6832127	1.723230161	0.156707076	fox
group_10066	phage QLRG family, putative DNA packaging	6	6.966649597	112.4137931	72.66180642	152.1657798	2.060305885	0.179665547	fox
group_10723	phage head morphogenesis protein, SPP1 gp7 family	6	6.692017705	132.6666667	84.59871037	180.734623	1.955559365	0.172788453	fox
group_13537	hypothetical protein	6	6.601880999	141.5384615	89.83447357	193.2424495	1.92173446	0.170520896	fox
eptA_2	putative cell division protein	6	10.94306038	230	168.3269958	291.6730042	3.836398995	0.273736515	fox
group_18778	hypothetical protein	6	6.414502783	120.8076923	75.90323353	165.7121511	1.852304852	0.165790684	fox
group_18779	hypothetical protein	6	6.414502783	120.8076923	75.90323353	165.7121511	1.852304852	0.165790684	fox
group_18780	hypothetical protein	6	6.414502783	120.8076923	75.90323353	165.7121511	1.852304852	0.165790684	fox
group_20738	P22 coat protein - gene protein 5	6	6.692017705	132.6666667	84.59871037	180.734623	1.955559365	0.172788453	fox
group_2935	galactose-proton symport of transport system	6	5.225261731	108.1904762	62.69017773	153.6907747	1.440437849	0.135269946	fox
group_5136	lysis-like protein	6	6.781695134	133.5555556	85.55304192	181.5580692	1.989484636	0.175039353	fox
group_5548	hypothetical protein	6	6.692017705	132.6666667	84.59871037	180.734623	1.955559365	0.172788453	fox
group_5549	hypothetical protein	6	6.692017705	132.6666667	84.59871037	180.734623	1.955559365	0.172788453	fox
group_6050	dipeptide transport system permease DppB	6	5.317489036	107.9069767	63.00122368	152.8127298	1.470551949	0.137666624	fox
group_10094	Tail fiber protein	5	6.044587942	122	74.99930451	169.0006955	1.718802187	0.156388356	fox
group_13283	hypothetical protein	5	10.94306038	230	168.3269958	291.6730042	3.836398995	0.273736515	fox
group_13284	hypothetical protein	5	10.94306038	230	168.3269958	291.6730042	3.836398995	0.273736515	fox
hipA_2	HipA protein	5	10.94306038	230	168.3269958	291.6730042	3.836398995	0.273736515	fox
group_13286	DNA-binding protein	5	10.94306038	230	168.3269958	291.6730042	3.836398995	0.273736515	fox
group_13287	hypothetical protein	5	10.94306038	230	168.3269958	291.6730042	3.836398995	0.273736515	fox
group_13288	hypothetical protein	5	10.94306038	230	168.3269958	291.6730042	3.836398995	0.273736515	fox
group_13289	hypothetical protein	5	10.94306038	230	168.3269958	291.6730042	3.836398995	0.273736515	fox
group_13290	hypothetical protein	5	10.94306038	230	168.3269958	291.6730042	3.836398995	0.273736515	fox
group_13293	hypothetical protein	5	10.94306038	230	168.3269958	291.6730042	3.836398995	0.273736515	fox
yceD_1	bacterial stress domain protein	5	10.94306038	230	168.3269958	291.6730042	3.836398995	0.273736515	fox
group_13295	tellurium resistance protein TerE	5	10.94306038	230	168.3269958	291.6730042	3.836398995	0.273736515	fox
group_13296	protein TerC	5	10.94306038	230	168.3269958	291.6730042	3.836398995	0.273736515	fox
group_13297	protein TerB	5	10.94306038	230	168.3269958	291.6730042	3.836398995	0.273736515	fox
group_13298	tellurium resistance protein TerA	5	10.94306038	230	168.3269958	291.6730042	3.836398995	0.273736515	fox
yceD_3	protein TerZ	5	10.94306038	230	168.3269958	291.6730042	3.836398995	0.273736515	fox
group_13300	carbamoyl phosphate synthase-like protein	5	10.94306038	230	168.3269958	291.6730042	3.836398995	0.273736515	fox
group_13301	Protein of unknown function (DUF3706)	5	10.94306038	230	168.3269958	291.6730042	3.836398995	0.273736515	fox
group_13302	Predicted hydrolase (HAD superfamily)	5	10.94306038	230	168.3269958	291.6730042	3.836398995	0.273736515	fox
group_13303	putative ATP-binding protein	5	10.94306038	230	168.3269958	291.6730042	3.836398995	0.273736515	fox
group_13304	Citrate lyase beta subunit	5	10.94306038	230	168.3269958	291.6730042	3.836398995	0.273736515	fox
group_13305	hypothetical protein	5	10.94306038	230	168.3269958	291.6730042	3.836398995	0.273736515	fox
group_13306	ribbon-helix-helix protein, copG family	5	10.94306038	230	168.3269958	291.6730042	3.836398995	0.273736515	fox
group_13307	hypothetical protein	5	10.94306038	230	168.3269958	291.6730042	3.836398995	0.273736515	fox
group_13308	tellurite resistance protein TerY	5	10.94306038	230	168.3269958	291.6730042	3.836398995	0.273736515	fox
group_13309	tellurium resistance protein TerX	5	10.94306038	230	168.3269958	291.6730042	3.836398995	0.273736515	fox
group_13310	von Willebrand factor type A domain protein	5	10.94306038	230	168.3269958	291.6730042	3.836398995	0.273736515	fox
group_13311	von Willebrand factor type A domain protein	5	10.94306038	230	168.3269958	291.6730042	3.836398995	0.273736515	fox
group_13312	hypothetical protein	5	10.94306038	230	168.3269958	291.6730042	3.836398995	0.273736515	fox
group_13313	putative protein kinase	5	10.94306038	230	168.3269958	291.6730042	3.836398995	0.273736515	fox
group_13314	hypothetical protein	5	10.94306038	230	168.3269958	291.6730042	3.836398995	0.273736515	fox
group_13315	haemolysin expression modulating protein	5	10.94306038	230	168.3269958	291.6730042	3.836398995	0.273736515	fox
group_13316	putative recombinase	5	10.94306038	230	168.3269958	291.6730042	3.836398995	0.273736515	fox
group_13317	hypothetical protein	5	10.94306038	230	168.3269958	291.6730042	3.836398995	0.273736515	fox
group_13318	hypothetical protein	5	10.94306038	230	168.3269958	291.6730042	3.836398995	0.273736515	fox
group_13319	putative DNA replication terminus site-binding protein	5	10.94306038	230	168.3269958	291.6730042	3.836398995	0.273736515	fox
group_13320	hypothetical protein	5	10.94306038	230	168.3269958	291.6730042	3.836398995	0.273736515	fox
group_13321	hypothetical protein	5	10.94306038	230	168.3269958	291.6730042	3.836398995	0.273736515	fox
group_13322	hypothetical protein	5	10.94306038	230	168.3269958	291.6730042	3.836398995	0.273736515	fox
group_13323	hypothetical protein	5	10.94306038	230	168.3269958	291.6730042	3.836398995	0.273736515	fox
group_13324	hypothetical protein	5	10.94306038	230	168.3269958	291.6730042	3.836398995	0.273736515	fox
group_13325	hypothetical protein	5	10.94306038	230	168.3269958	291.6730042	3.836398995	0.273736515	fox
group_13326	hypothetical protein	5	10.94306038	230	168.3269958	291.6730042	3.836398995	0.273736515	fox
group_13327	hypothetical protein	5	10.94306038	230	168.3269958	291.6730042	3.836398995	0.273736515	fox
group_13328	hypothetical protein	5	10.94306038	230	168.3269958	291.6730042	3.836398995	0.273736515	fox
group_13329	hypothetical protein	5	10.94306038	230	168.3269958	291.6730042	3.836398995	0.273736515	fox
group_13330	hypothetical protein	5	10.94306038	230	168.3269958	291.6730042	3.836398995	0.273736515	fox
group_13331	putative phage DNA primase	5	10.94306038	230	168.3269958	291.6730042	3.836398995	0.273736515	fox
group_13332	hypothetical protein	5	10.94306038	230	168.3269958	291.6730042	3.836398995	0.273736515	fox
group_13333	von Willebrand factor, type A	5	10.94306038	230	168.3269958	291.6730042	3.836398995	0.273736515	fox
group_13334	Protein of unknown function (DUF3150)	5	10.94306038	230	168.3269958	291.6730042	3.836398995	0.273736515	fox
group_13335	porphyrin biosynthetic protein	5	10.94306038	230	168.3269958	291.6730042	3.836398995	0.273736515	fox
group_13336	hypothetical protein	5	10.94306038	230	168.3269958	291.6730042	3.836398995	0.273736515	fox
group_13337	hypothetical protein	5	10.94306038	230	168.3269958	291.6730042	3.836398995	0.273736515	fox
group_13338	hypothetical protein	5	10.94306038	230	168.3269958	291.6730042	3.836398995	0.273736515	fox
group_13339	DNA-dependent helicase II	5	10.94306038	230	168.3269958	291.6730042	3.836398995	0.273736515	fox
group_13340	hypothetical protein	5	10.94306038	230	168.3269958	291.6730042	3.836398995	0.273736515	fox
group_13341	conjugal transfer mating pair stabilization protein TraN	5	10.94306038	230	168.3269958	291.6730042	3.836398995	0.273736515	fox
group_13342	protein TraU	5	10.94306038	230	168.3269958	291.6730042	3.836398995	0.273736515	fox
group_13343	hypothetical protein	5	10.94306038	230	168.3269958	291.6730042	3.836398995	0.273736515	fox
group_13344	protein TraW	5	10.94306038	230	168.3269958	291.6730042	3.836398995	0.273736515	fox
group_13345	TrhF	5	10.94306038	230	168.3269958	291.6730042	3.836398995	0.273736515	fox
group_13346	Protein of unknown function (DUF3607)	5	10.94306038	230	168.3269958	291.6730042	3.836398995	0.273736515	fox
group_13349	hypothetical protein	5	10.94306038	230	168.3269958	291.6730042	3.836398995	0.273736515	fox
group_13350	hypothetical protein	5	10.94306038	230	168.3269958	291.6730042	3.836398995	0.273736515	fox
group_13351	hypothetical protein	5	10.94306038	230	168.3269958	291.6730042	3.836398995	0.273736515	fox
group_13352	hypothetical protein	5	10.94306038	230	168.3269958	291.6730042	3.836398995	0.273736515	fox
group_13353	hypothetical protein	5	10.94306038	230	168.3269958	291.6730042	3.836398995	0.273736515	fox
group_13354	spermidine synthase	5	10.94306038	230	168.3269958	291.6730042	3.836398995	0.273736515	fox
group_13355	hypothetical protein	5	10.94306038	230	168.3269958	291.6730042	3.836398995	0.273736515	fox
group_13356	hypothetical protein	5	10.94306038	230	168.3269958	291.6730042	3.836398995	0.273736515	fox
group_13357	hypothetical protein	5	10.94306038	230	168.3269958	291.6730042	3.836398995	0.273736515	fox
group_13358	hypothetical protein	5	10.94306038	230	168.3269958	291.6730042	3.836398995	0.273736515	fox
higB-1	Toxin higB-1	5	10.94306038	230	168.3269958	291.6730042	3.836398995	0.273736515	fox
group_13360	hypothetical protein	5	10.94306038	230	168.3269958	291.6730042	3.836398995	0.273736515	fox
group_13361	Protein of unknown function (DUF3607)	5	10.94306038	230	168.3269958	291.6730042	3.836398995	0.273736515	fox
group_13362	hypothetical protein	5	10.94306038	230	168.3269958	291.6730042	3.836398995	0.273736515	fox
group_13363	hypothetical protein	5	10.94306038	230	168.3269958	291.6730042	3.836398995	0.273736515	fox
group_13364	hypothetical protein	5	10.94306038	230	168.3269958	291.6730042	3.836398995	0.273736515	fox
group_13365	hypothetical protein	5	10.94306038	230	168.3269958	291.6730042	3.836398995	0.273736515	fox
group_13366	hypothetical protein	5	10.94306038	230	168.3269958	291.6730042	3.836398995	0.273736515	fox
taqIM	Modification methylase TaqI	5	10.94306038	230	168.3269958	291.6730042	3.836398995	0.273736515	fox
group_13368	hypothetical protein	5	10.94306038	230	168.3269958	291.6730042	3.836398995	0.273736515	fox
group_13369	hypothetical protein	5	10.94306038	230	168.3269958	291.6730042	3.836398995	0.273736515	fox
group_13370	Protein of unknown function (DUF3607)	5	10.94306038	230	168.3269958	291.6730042	3.836398995	0.273736515	fox
group_13371	hypothetical protein	5	10.94306038	230	168.3269958	291.6730042	3.836398995	0.273736515	fox
group_13372	RepI	5	10.94306038	230	168.3269958	291.6730042	3.836398995	0.273736515	fox
group_13373	hypothetical protein	5	10.94306038	230	168.3269958	291.6730042	3.836398995	0.273736515	fox
group_13374	hypothetical protein	5	10.94306038	230	168.3269958	291.6730042	3.836398995	0.273736515	fox
group_13375	hypothetical protein	5	10.94306038	230	168.3269958	291.6730042	3.836398995	0.273736515	fox
group_13376	DNA-binding plasmid partitioning protein	5	10.94306038	230	168.3269958	291.6730042	3.836398995	0.273736515	fox
group_13377	DNA adenine methylase	5	10.94306038	230	168.3269958	291.6730042	3.836398995	0.273736515	fox
group_13378	hypothetical protein	5	10.94306038	230	168.3269958	291.6730042	3.836398995	0.273736515	fox
group_13379	hypothetical protein	5	10.94306038	230	168.3269958	291.6730042	3.836398995	0.273736515	fox
group_13380	hypothetical protein	5	10.94306038	230	168.3269958	291.6730042	3.836398995	0.273736515	fox
group_13381	DNA-binding plasmid partitioning protein	5	10.94306038	230	168.3269958	291.6730042	3.836398995	0.273736515	fox
group_13382	initiator replication protein RepB	5	10.94306038	230	168.3269958	291.6730042	3.836398995	0.273736515	fox
group_13383	hypothetical protein	5	10.94306038	230	168.3269958	291.6730042	3.836398995	0.273736515	fox
group_13384	hypothetical protein	5	10.94306038	230	168.3269958	291.6730042	3.836398995	0.273736515	fox
group_13385	hypothetical protein	5	10.94306038	230	168.3269958	291.6730042	3.836398995	0.273736515	fox
group_13386	conjugal transfer pilus assembly protein TraE	5	10.94306038	230	168.3269958	291.6730042	3.836398995	0.273736515	fox
group_13387	TraK protein	5	10.94306038	230	168.3269958	291.6730042	3.836398995	0.273736515	fox
group_13388	TraB	5	10.94306038	230	168.3269958	291.6730042	3.836398995	0.273736515	fox
group_13389	putative outer membrane protein	5	10.94306038	230	168.3269958	291.6730042	3.836398995	0.273736515	fox
group_13390	hypothetical protein	5	10.94306038	230	168.3269958	291.6730042	3.836398995	0.273736515	fox
group_13391	type IV conjugative transfer system protein TraV	5	10.94306038	230	168.3269958	291.6730042	3.836398995	0.273736515	fox
group_13392	TraC	5	10.94306038	230	168.3269958	291.6730042	3.836398995	0.273736515	fox
group_13393	protein ParA	5	10.94306038	230	168.3269958	291.6730042	3.836398995	0.273736515	fox
group_13394	plasmid partition parB protein	5	10.94306038	230	168.3269958	291.6730042	3.836398995	0.273736515	fox
group_13395	hypothetical protein	5	10.94306038	230	168.3269958	291.6730042	3.836398995	0.273736515	fox
group_13396	hypothetical protein	5	10.94306038	230	168.3269958	291.6730042	3.836398995	0.273736515	fox
group_13397	TrhO	5	10.94306038	230	168.3269958	291.6730042	3.836398995	0.273736515	fox
stbA_2	mediator of plasmid stability	5	10.94306038	230	168.3269958	291.6730042	3.836398995	0.273736515	fox
group_13399	hypothetical protein	5	10.94306038	230	168.3269958	291.6730042	3.836398995	0.273736515	fox
group_13447	hok/gef cell toxic protein	5	10.94306038	230	168.3269958	291.6730042	3.836398995	0.273736515	fox
group_13448	hypothetical protein	5	10.94306038	230	168.3269958	291.6730042	3.836398995	0.273736515	fox
group_13449	hypothetical protein	5	10.94306038	230	168.3269958	291.6730042	3.836398995	0.273736515	fox
group_13450	hypothetical protein	5	10.94306038	230	168.3269958	291.6730042	3.836398995	0.273736515	fox
group_13451	hypothetical protein	5	10.94306038	230	168.3269958	291.6730042	3.836398995	0.273736515	fox
group_13452	hypothetical protein	5	10.94306038	230	168.3269958	291.6730042	3.836398995	0.273736515	fox
group_13453	DNA-binding plasmid partitioning protein	5	10.94306038	230	168.3269958	291.6730042	3.836398995	0.273736515	fox
group_13454	hypothetical protein	5	10.94306038	230	168.3269958	291.6730042	3.836398995	0.273736515	fox
group_13455	hypothetical protein	5	10.94306038	230	168.3269958	291.6730042	3.836398995	0.273736515	fox
group_13456	hypothetical protein	5	10.94306038	230	168.3269958	291.6730042	3.836398995	0.273736515	fox
group_13457	hypothetical protein	5	10.94306038	230	168.3269958	291.6730042	3.836398995	0.273736515	fox
group_13458	hypothetical protein	5	10.94306038	230	168.3269958	291.6730042	3.836398995	0.273736515	fox
group_13459	hypothetical protein	5	10.94306038	230	168.3269958	291.6730042	3.836398995	0.273736515	fox
group_13460	hypothetical protein	5	10.94306038	230	168.3269958	291.6730042	3.836398995	0.273736515	fox
group_13461	hypothetical protein	5	10.94306038	230	168.3269958	291.6730042	3.836398995	0.273736515	fox
group_13463	Nuclease-related domain	5	10.94306038	230	168.3269958	291.6730042	3.836398995	0.273736515	fox
group_13464	peptidase-like protein	5	10.94306038	230	168.3269958	291.6730042	3.836398995	0.273736515	fox
group_13465	TraJ	5	10.94306038	230	168.3269958	291.6730042	3.836398995	0.273736515	fox
group_13466	hypothetical protein	5	10.94306038	230	168.3269958	291.6730042	3.836398995	0.273736515	fox
group_13467	protein TraD	5	10.94306038	230	168.3269958	291.6730042	3.836398995	0.273736515	fox
group_13468	TraI	5	10.94306038	230	168.3269958	291.6730042	3.836398995	0.273736515	fox
group_13469	hypothetical protein	5	10.94306038	230	168.3269958	291.6730042	3.836398995	0.273736515	fox
group_13470	hypothetical protein	5	10.94306038	230	168.3269958	291.6730042	3.836398995	0.273736515	fox
group_13471	hypothetical protein	5	10.94306038	230	168.3269958	291.6730042	3.836398995	0.273736515	fox
group_13472	hypothetical protein	5	10.94306038	230	168.3269958	291.6730042	3.836398995	0.273736515	fox
group_13473	protein TraF	5	10.94306038	230	168.3269958	291.6730042	3.836398995	0.273736515	fox
group_13474	protein TraH	5	10.94306038	230	168.3269958	291.6730042	3.836398995	0.273736515	fox
group_13503	nickel/cobalt efflux protein RcnA	5	10.94306038	230	168.3269958	291.6730042	3.836398995	0.273736515	fox
rcnR_2	transcriptional repressor RcnR	5	10.94306038	230	168.3269958	291.6730042	3.836398995	0.273736515	fox
group_13505	YdiA-1	5	10.94306038	230	168.3269958	291.6730042	3.836398995	0.273736515	fox
group_13506	chromosome segregation protein SMC	5	10.94306038	230	168.3269958	291.6730042	3.836398995	0.273736515	fox
group_13507	hypothetical protein	5	10.94306038	230	168.3269958	291.6730042	3.836398995	0.273736515	fox
group_13508	Predicted transcriptional regulators containing the CopG/Arc/MetJ DNA-binding domain	5	10.94306038	230	168.3269958	291.6730042	3.836398995	0.273736515	fox
group_13509	hypothetical protein	5	10.94306038	230	168.3269958	291.6730042	3.836398995	0.273736515	fox
group_13510	DNA cytosine methylase	5	10.94306038	230	168.3269958	291.6730042	3.836398995	0.273736515	fox
group_13511	hypothetical protein	5	10.94306038	230	168.3269958	291.6730042	3.836398995	0.273736515	fox
group_13512	hypothetical protein	5	10.94306038	230	168.3269958	291.6730042	3.836398995	0.273736515	fox
group_13513	hypothetical protein	5	10.94306038	230	168.3269958	291.6730042	3.836398995	0.273736515	fox
group_13514	hypothetical protein	5	10.94306038	230	168.3269958	291.6730042	3.836398995	0.273736515	fox
group_13515	hypothetical protein	5	10.94306038	230	168.3269958	291.6730042	3.836398995	0.273736515	fox
group_13538	hypothetical protein	5	10.94306038	230	168.3269958	291.6730042	3.836398995	0.273736515	fox
group_13539	hypothetical protein	5	10.94306038	230	168.3269958	291.6730042	3.836398995	0.273736515	fox
group_13540	hypothetical protein	5	10.94306038	230	168.3269958	291.6730042	3.836398995	0.273736515	fox
group_13541	hypothetical protein	5	10.94306038	230	168.3269958	291.6730042	3.836398995	0.273736515	fox
group_13547	hypothetical protein	5	10.94306038	230	168.3269958	291.6730042	3.836398995	0.273736515	fox
group_13548	hypothetical protein	5	10.94306038	230	168.3269958	291.6730042	3.836398995	0.273736515	fox
group_13549	Enterobacterial protein of unknown function (DUF957)	5	10.94306038	230	168.3269958	291.6730042	3.836398995	0.273736515	fox
group_13550	Protein of unknown function (DUF3085)	5	10.94306038	230	168.3269958	291.6730042	3.836398995	0.273736515	fox
group_13551	hypothetical protein	5	10.94306038	230	168.3269958	291.6730042	3.836398995	0.273736515	fox
group_13552	hypothetical protein	5	10.94306038	230	168.3269958	291.6730042	3.836398995	0.273736515	fox
group_13553	hypothetical protein	5	10.94306038	230	168.3269958	291.6730042	3.836398995	0.273736515	fox
group_13554	hypothetical protein	5	10.94306038	230	168.3269958	291.6730042	3.836398995	0.273736515	fox
group_13555	hypothetical protein	5	10.94306038	230	168.3269958	291.6730042	3.836398995	0.273736515	fox
group_13556	hypothetical protein	5	10.94306038	230	168.3269958	291.6730042	3.836398995	0.273736515	fox
group_13557	hypothetical protein	5	10.94306038	230	168.3269958	291.6730042	3.836398995	0.273736515	fox
group_13590	transposase	5	10.94306038	230	168.3269958	291.6730042	3.836398995	0.273736515	fox
group_13591	hypothetical protein	5	10.94306038	230	168.3269958	291.6730042	3.836398995	0.273736515	fox
group_13592	hypothetical protein	5	10.94306038	230	168.3269958	291.6730042	3.836398995	0.273736515	fox
group_13593	DNA-binding protein H-NS	5	10.94306038	230	168.3269958	291.6730042	3.836398995	0.273736515	fox
group_13594	hypothetical protein	5	10.94306038	230	168.3269958	291.6730042	3.836398995	0.273736515	fox
group_184	hypothetical protein	5	12.00813487	110.6066803	82.62780648	138.5855541	4.385430894	0.297186686	fox
group_19952	phage tail length tape-measure protein 1	5	12.45070386	238.8	179.7610772	297.8389228	4.621618831	0.30671849	fox
lspA_2	lipoprotein signal peptidase	5	10.94306038	230	168.3269958	291.6730042	3.836398995	0.273736515	fox
cadA_2	PbrA	5	10.94306038	230	168.3269958	291.6730042	3.836398995	0.273736515	fox
merR1	PbrR	5	10.94306038	230	168.3269958	291.6730042	3.836398995	0.273736515	fox
group_23257	Tryptophan synthase subunit beta like protein	5	10.94306038	230	168.3269958	291.6730042	3.836398995	0.273736515	fox
group_2752	hypothetical protein	5	11.12063104	166.4516129	122.2653838	210.637842	3.925976933	0.277696712	fox
group_3079	flagellar biosynthesis, cell-distal portion of basal-body rod	5	5.525284381	129.2307692	76.67754423	181.7839942	1.539547507	0.143048762	fox
group_5284	aminoglycoside adenylyltransferase	5	5.115202032	96.15384615	55.19423698	137.1134553	1.404913789	0.132403635	fox
group_5542	KilA, N-terminal/APSES-type HTH DNA-binding domain-containing protein	5	12.45070386	238.8	179.7610772	297.8389228	4.621618831	0.30671849	fox
group_9178	putative plasmid transfer protein	5	10.94306038	230	168.3269958	291.6730042	3.836398995	0.273736515	fox
pvuIIM	Modification methylase PvuII	5	10.94306038	230	168.3269958	291.6730042	3.836398995	0.273736515	fox
group_9181	hypothetical protein	5	10.94306038	230	168.3269958	291.6730042	3.836398995	0.273736515	fox
group_9196	type IV conjugative transfer system protein TraG	5	10.94306038	230	168.3269958	291.6730042	3.836398995	0.273736515	fox
group_9224	hypothetical protein	5	10.94306038	230	168.3269958	291.6730042	3.836398995	0.273736515	fox
group_9229	transposase	5	10.94306038	230	168.3269958	291.6730042	3.836398995	0.273736515	fox
group_9344	mobilization protein	5	12.45070386	238.8	179.7610772	297.8389228	4.621618831	0.30671849	fox
group_10744	hypothetical protein	4	12.45070386	238.8	179.7610772	297.8389228	4.621618831	0.30671849	fox
group_11631	nitrite transporter	4	7.533820974	149.25	98.91525078	199.5847492	2.284512214	0.193715021	fox
group_1286	Erythromycin esterase	4	10.94306038	230	168.3269958	291.6730042	3.836398995	0.273736515	fox
group_13475	hypothetical protein	4	10.68398697	178.4615385	129.887975	227.0351019	3.707152443	0.2679221	fox
group_13476	hypothetical protein	4	10.68398697	178.4615385	129.887975	227.0351019	3.707152443	0.2679221	fox
group_13477	hypothetical protein	4	10.68398697	178.4615385	129.887975	227.0351019	3.707152443	0.2679221	fox
group_13478	conjugal transfer protein TrbN	4	10.68398697	178.4615385	129.887975	227.0351019	3.707152443	0.2679221	fox
group_13479	putative thiol:disulfide interchange protein	4	10.68398697	178.4615385	129.887975	227.0351019	3.707152443	0.2679221	fox
group_13480	hypothetical protein	4	10.68398697	178.4615385	129.887975	227.0351019	3.707152443	0.2679221	fox
group_13481	hypothetical protein	4	10.68398697	178.4615385	129.887975	227.0351019	3.707152443	0.2679221	fox
group_13482	DNA-directed DNA polymerase	4	10.68398697	178.4615385	129.887975	227.0351019	3.707152443	0.2679221	fox
group_13483	Error-prone repair protein UmuD	4	10.68398697	178.4615385	129.887975	227.0351019	3.707152443	0.2679221	fox
group_13615	hypothetical protein	4	10.68398697	178.4615385	129.887975	227.0351019	3.707152443	0.2679221	fox
group_13616	hypothetical protein	4	10.68398697	178.4615385	129.887975	227.0351019	3.707152443	0.2679221	fox
group_13617	V8-like Glu-specific endopeptidase	4	10.68398697	178.4615385	129.887975	227.0351019	3.707152443	0.2679221	fox
group_13618	hypothetical protein	4	10.68398697	178.4615385	129.887975	227.0351019	3.707152443	0.2679221	fox
group_14042	Patatin	4	12.45070386	238.8	179.7610772	297.8389228	4.621618831	0.30671849	fox
group_14043	hypothetical protein	4	12.45070386	238.8	179.7610772	297.8389228	4.621618831	0.30671849	fox
group_14044	hypothetical protein	4	12.45070386	238.8	179.7610772	297.8389228	4.621618831	0.30671849	fox
group_14045	Patatin	4	12.45070386	238.8	179.7610772	297.8389228	4.621618831	0.30671849	fox
group_14046	hypothetical protein	4	12.45070386	238.8	179.7610772	297.8389228	4.621618831	0.30671849	fox
group_14047	thiamine biosynthesis protein ThiF	4	12.45070386	238.8	179.7610772	297.8389228	4.621618831	0.30671849	fox
group_14048	hypothetical protein	4	12.45070386	238.8	179.7610772	297.8389228	4.621618831	0.30671849	fox
group_14049	hypothetical protein	4	12.45070386	238.8	179.7610772	297.8389228	4.621618831	0.30671849	fox
group_14050	putative Antirestriction protein ardC	4	12.45070386	238.8	179.7610772	297.8389228	4.621618831	0.30671849	fox
group_14051	hypothetical protein	4	12.45070386	238.8	179.7610772	297.8389228	4.621618831	0.30671849	fox
group_14052	DNA polymerase theta (helicase domain only)	4	12.45070386	238.8	179.7610772	297.8389228	4.621618831	0.30671849	fox
group_14053	mobilization protein	4	12.45070386	238.8	179.7610772	297.8389228	4.621618831	0.30671849	fox
group_14812	hypothetical protein	4	4.299719815	82.16216216	43.30270753	121.0216168	1.155974697	0.110967001	fox
group_16	IS1 protein InsB	4	12.45070386	238.8	179.7610772	297.8389228	4.621618831	0.30671849	fox
group_16136	hypothetical protein	4	4.833219205	83.98753894	46.9682778	121.0068001	1.315966938	0.125029737	fox
group_1980	integrase	4	5.001755676	107.6315789	61.15958858	154.1035693	1.36876958	0.129442143	fox
group_20799	hypothetical protein	4	6.601880999	141.5384615	89.83447357	193.2424495	1.92173446	0.170520896	fox
group_21042	repressor protein	4	18.00816523	164.8951049	132.8625716	196.9276382	7.934293882	0.416311181	fox
group_23209	hypothetical protein	4	10.94306038	230	168.3269958	291.6730042	3.836398995	0.273736515	fox
group_23213	hypothetical protein	4	10.94306038	230	168.3269958	291.6730042	3.836398995	0.273736515	fox
group_23214	hypothetical protein	4	10.94306038	230	168.3269958	291.6730042	3.836398995	0.273736515	fox
group_23215	hypothetical protein	4	10.94306038	230	168.3269958	291.6730042	3.836398995	0.273736515	fox
group_23219	Rifampin ADP-ribosyl transferase	4	10.94306038	230	168.3269958	291.6730042	3.836398995	0.273736515	fox
group_23220	aminoglycoside acetyltransferase	4	10.94306038	230	168.3269958	291.6730042	3.836398995	0.273736515	fox
group_23221	transposase	4	10.94306038	230	168.3269958	291.6730042	3.836398995	0.273736515	fox
aacA-aphD_1	putative aminoglycoside N(6')-acetyltransferase (Amikacin resistance protein) (AAC(6'))	4	10.94306038	230	168.3269958	291.6730042	3.836398995	0.273736515	fox
group_23246	hypothetical protein	4	10.94306038	230	168.3269958	291.6730042	3.836398995	0.273736515	fox
group_23247	NAD-dependent DNA ligase LigA	4	10.94306038	230	168.3269958	291.6730042	3.836398995	0.273736515	fox
group_23248	Dihydrofolate reductase	4	10.94306038	230	168.3269958	291.6730042	3.836398995	0.273736515	fox
dppA_5	putative dipeptide ABC transport system periplasmic binding component	4	6.601525923	125	79.33602809	170.6639719	1.921601759	0.170511953	fox
group_2537	hypothetical protein	4	5.525284381	129.2307692	76.67754423	181.7839942	1.539547507	0.143048762	fox
group_4039	Protein of unknown function (DUF2612)	4	5.081015352	75.7140218	43.33093791	108.0971057	1.393971165	0.13151194	fox
group_435	Protein of unknown function (DUF2560)	4	7.723825101	142.4444444	95.12572595	189.7631629	2.361944747	0.198375058	fox
group_5261	Protein of unknown function (DUF3607)	4	10.94306038	230	168.3269958	291.6730042	3.836398995	0.273736515	fox
group_5555	phage antitermination protein Q	4	8.316017585	100.8290155	68.80713286	132.8508982	2.610542171	0.212747956	fox
group_5778	Aerobic C4-dicarboxylate transporter	4	12.87998938	180.6666667	136.9523042	224.3810292	4.855044971	0.315846471	fox
group_9197	hypothetical protein	4	10.68398697	178.4615385	129.887975	227.0351019	3.707152443	0.2679221	fox
group_9198	putative DSBA oxidoreductase	4	10.68398697	178.4615385	129.887975	227.0351019	3.707152443	0.2679221	fox
group_9995	Gp7	4	10.94306038	230	168.3269958	291.6730042	3.836398995	0.273736515	fox
group_10062	hypothetical protein	3	12.16432563	189.2307692	141.7524793	236.7090592	4.468260718	0.300564771	fox
group_10100	phage integrase family site-specific recombinase	3	5.327556312	116.1290323	67.85662833	164.4014362	1.473858128	0.137927948	fox
group_10584	DNA adenine methylase	3	12.45070386	238.8	179.7610772	297.8389228	4.621618831	0.30671849	fox
group_10674	Zinc binding domain / DNA primase	3	10.94306038	230	168.3269958	291.6730042	3.836398995	0.273736515	fox
group_10739	flagellar biosynthesis, cell-distal portion of basal-body rod	3	4.150456906	84.18367347	43.50988023	124.8574667	1.113190514	0.107008459	fox
group_10749	hypothetical protein	3	10.94306038	230	168.3269958	291.6730042	3.836398995	0.273736515	fox
group_1085	phage/conjugal plasmid C-4 type zinc finger protein, TraR family	3	4.497508972	85.33333333	46.05390583	124.6127608	1.214009477	0.116196831	fox
group_10992	hypothetical protein	3	7.054691527	105.2679939	68.32459215	142.2113956	2.094418366	0.181860027	fox
group_11815	hypothetical protein	3	12.45070386	238.8	179.7610772	297.8389228	4.621618831	0.30671849	fox
group_11840	hypothetical protein	3	6.369322244	137.25	86.01595065	188.4840493	1.835744353	0.164646849	fox
group_12445	hypothetical protein	3	4.107134528	77.38372093	39.75765897	115.0097829	1.100936965	0.105857709	fox
group_1255	TolA protein	3	5.652935754	114.3529412	68.48488656	160.2209958	1.582712809	0.146342663	fox
group_15252	hypothetical protein	3	5.081818409	94.73684211	54.22150238	135.2521818	1.39422771	0.131532893	fox
group_16462	hypothetical protein	3	6.692017705	132.6666667	84.59871037	180.734623	1.955559365	0.172788453	fox
group_16463	phage integrase family site-specific recombinase	3	6.692017705	132.6666667	84.59871037	180.734623	1.955559365	0.172788453	fox
group_1720	conjugal transfer pilus assembly protein TraW	3	6.648153505	140.25	89.23225857	191.2677414	1.939064361	0.171685608	fox
group_17311	hypothetical protein	3	5.327556312	116.1290323	67.85662833	164.4014362	1.473858128	0.137927948	fox
group_20288	hypothetical protein	3	4.019458372	97.34693878	49.39299493	145.3008826	1.076365401	0.10352641	fox
group_20289	hypothetical protein	3	4.019458372	97.34693878	49.39299493	145.3008826	1.076365401	0.10352641	fox
group_20810	hypothetical protein	3	6.601880999	141.5384615	89.83447357	193.2424495	1.92173446	0.170520896	fox
group_20835	hypothetical protein	3	4.150456906	84.18367347	43.50988023	124.8574667	1.113190514	0.107008459	fox
group_21068	HNH endonuclease	3	5.51959282	90.46540881	53.65375075	127.2770669	1.537636682	0.142901676	fox
group_21618	TraR/DksA family transcriptional regulator	3	6.16071122	125.1612903	77.49240377	172.8301769	1.760197145	0.159349012	fox
group_23249	hypothetical protein	3	10.94306038	230	168.3269958	291.6730042	3.836398995	0.273736515	fox
group_3535	dipeptide transport ATP-binding protein DppD	3	6.601525923	125	79.33602809	170.6639719	1.921601759	0.170511953	fox
group_3602	pyridoxal kinase	3	4.953557185	106.2135922	60.08576837	152.3414161	1.353559566	0.128181819	fox
group_4609	radical SAM domain-containing protein	3	5.979632812	102.95	63.02937644	142.8706236	1.695854396	0.154728682	fox
group_4994	hypothetical protein	3	12.45070386	238.8	179.7610772	297.8389228	4.621618831	0.30671849	fox
group_655	sulfatase modifying factor 1 precursor-like protein	3	4.037057613	108	54.93857217	161.0614278	1.081273198	0.103994625	fox
group_7164	Ead domain protein	3	5.04065439	90.34482759	51.51818793	129.1714672	1.38110849	0.130458376	fox
group_7523	hypothetical protein	3	10.94306038	230	168.3269958	291.6730042	3.836398995	0.273736515	fox
group_10061	hypothetical protein	2	12.16432563	189.2307692	141.7524793	236.7090592	4.468260718	0.300564771	fox
group_10098	hypothetical protein	2	12.45070386	238.8	179.7610772	297.8389228	4.621618831	0.30671849	fox
group_10738	hypothetical protein	2	6.601880999	141.5384615	89.83447357	193.2424495	1.92173446	0.170520896	fox
group_10844	putative lytic transglycosylase	2	10.94306038	230	168.3269958	291.6730042	3.836398995	0.273736515	fox
group_10845	hypothetical protein	2	10.94306038	230	168.3269958	291.6730042	3.836398995	0.273736515	fox
group_10846	twitching motility protein PilT	2	10.94306038	230	168.3269958	291.6730042	3.836398995	0.273736515	fox
group_10847	Macrophage killing protein with similarity to conjugation protein	2	10.94306038	230	168.3269958	291.6730042	3.836398995	0.273736515	fox
group_10848	Protein of unknown function (DUF3625)	2	10.94306038	230	168.3269958	291.6730042	3.836398995	0.273736515	fox
group_10849	hypothetical protein	2	10.94306038	230	168.3269958	291.6730042	3.836398995	0.273736515	fox
group_10850	hypothetical protein	2	10.94306038	230	168.3269958	291.6730042	3.836398995	0.273736515	fox
group_10851	AAA-like domain	2	10.94306038	230	168.3269958	291.6730042	3.836398995	0.273736515	fox
group_10852	hypothetical protein	2	10.94306038	230	168.3269958	291.6730042	3.836398995	0.273736515	fox
traJ_2	Relaxosome protein	2	10.94306038	230	168.3269958	291.6730042	3.836398995	0.273736515	fox
group_10854	Plasmid stability protein	2	10.94306038	230	168.3269958	291.6730042	3.836398995	0.273736515	fox
group_10855	Endonuclease	2	10.94306038	230	168.3269958	291.6730042	3.836398995	0.273736515	fox
group_10856	Type IV secretory pathway, VirD4 components	2	10.94306038	230	168.3269958	291.6730042	3.836398995	0.273736515	fox
group_10989	hypothetical protein	2	6.921198247	123.3428571	79.55315995	167.1325543	2.04279615	0.178530712	fox
group_10990	phage shock protein D	2	10.94306038	230	168.3269958	291.6730042	3.836398995	0.273736515	fox
pspB_2	phage shock protein B	2	10.94306038	230	168.3269958	291.6730042	3.836398995	0.273736515	fox
group_11053	Divergent AAA domain	2	12.45070386	238.8	179.7610772	297.8389228	4.621618831	0.30671849	fox
ampR	glycine cleavage system transcriptional activator GcvA	2	10.94306038	230	168.3269958	291.6730042	3.836398995	0.273736515	fox
group_1564	transposase	2	10.68398697	178.4615385	129.887975	227.0351019	3.707152443	0.2679221	fox
fucK_1	L-fuculokinase	2	10.94306038	230	168.3269958	291.6730042	3.836398995	0.273736515	fox
group_20165	transposase/IS protein	2	5.814222099	118.3673469	71.68640153	165.0482923	1.638092568	0.150490724	fox
group_20166	putative transposase	2	5.814222099	118.3673469	71.68640153	165.0482923	1.638092568	0.150490724	fox
group_20282	bacteriophage CII family protein	2	4.019458372	97.34693878	49.39299493	145.3008826	1.076365401	0.10352641	fox
group_20287	putative bacteriophage protein	2	4.019458372	97.34693878	49.39299493	145.3008826	1.076365401	0.10352641	fox
group_20387	hypothetical protein	2	12.45070386	238.8	179.7610772	297.8389228	4.621618831	0.30671849	fox
group_20795	hypothetical protein	2	6.601880999	141.5384615	89.83447357	193.2424495	1.92173446	0.170520896	fox
group_20806	hypothetical protein	2	6.601880999	141.5384615	89.83447357	193.2424495	1.92173446	0.170520896	fox
group_20807	transcriptional activator-regulatory protein	2	6.601880999	141.5384615	89.83447357	193.2424495	1.92173446	0.170520896	fox
group_20808	hypothetical protein	2	6.601880999	141.5384615	89.83447357	193.2424495	1.92173446	0.170520896	fox
group_20809	hypothetical protein	2	6.601880999	141.5384615	89.83447357	193.2424495	1.92173446	0.170520896	fox
group_20837	hypothetical protein	2	6.601880999	141.5384615	89.83447357	193.2424495	1.92173446	0.170520896	fox
group_21652	putative bacteriophage protein	2	12.45070386	238.8	179.7610772	297.8389228	4.621618831	0.30671849	fox
group_21738	Retron-type reverse transcriptase	2	12.45070386	238.8	179.7610772	297.8389228	4.621618831	0.30671849	fox
group_22128	hypothetical protein	2	10.94306038	230	168.3269958	291.6730042	3.836398995	0.273736515	fox
group_22135	hypothetical protein	2	10.94306038	230	168.3269958	291.6730042	3.836398995	0.273736515	fox
group_22136	DNA repair protein RadC	2	10.94306038	230	168.3269958	291.6730042	3.836398995	0.273736515	fox
group_22138	hypothetical protein	2	10.94306038	230	168.3269958	291.6730042	3.836398995	0.273736515	fox
group_22139	Helix-turn-helix	2	10.94306038	230	168.3269958	291.6730042	3.836398995	0.273736515	fox
group_22784	hypothetical protein	2	12.45070386	238.8	179.7610772	297.8389228	4.621618831	0.30671849	fox
group_23047	hypothetical protein	2	6.28677484	130	81.08908788	178.9109121	1.805669553	0.162553717	fox
slp_1	outer membrane protein Slp	2	6.921198247	123.3428571	79.55315995	167.1325543	2.04279615	0.178530712	fox
group_23814	hypothetical protein	2	10.94306038	230	168.3269958	291.6730042	3.836398995	0.273736515	fox
group_23815	hypothetical protein	2	10.94306038	230	168.3269958	291.6730042	3.836398995	0.273736515	fox
group_23816	hypothetical protein	2	10.94306038	230	168.3269958	291.6730042	3.836398995	0.273736515	fox
group_23817	hypothetical protein	2	10.94306038	230	168.3269958	291.6730042	3.836398995	0.273736515	fox
group_23818	hypothetical protein	2	10.94306038	230	168.3269958	291.6730042	3.836398995	0.273736515	fox
group_23819	hypothetical protein	2	10.94306038	230	168.3269958	291.6730042	3.836398995	0.273736515	fox
group_23820	phage transcriptional regulator AlpA	2	10.94306038	230	168.3269958	291.6730042	3.836398995	0.273736515	fox
group_23821	hypothetical protein	2	10.94306038	230	168.3269958	291.6730042	3.836398995	0.273736515	fox
group_23822	integrase family protein	2	10.94306038	230	168.3269958	291.6730042	3.836398995	0.273736515	fox
group_23823	hypothetical protein	2	10.94306038	230	168.3269958	291.6730042	3.836398995	0.273736515	fox
group_23825	hypothetical protein	2	7.810396044	153.8461538	103.0848076	204.6075001	2.397604556	0.200490497	fox
group_23827	transcriptional regulator AlpA family	2	10.94306038	230	168.3269958	291.6730042	3.836398995	0.273736515	fox
group_23830	hypothetical protein	2	5.247801717	108.0786026	62.74294125	153.414264	1.447768576	0.135856126	fox
group_23863	hypothetical protein	2	4.836695653	103.5371179	57.92072425	149.1535116	1.317045267	0.125120905	fox
group_23864	1-deoxy-D-xylulose-5-phosphate synthase	2	4.836695653	103.5371179	57.92072425	149.1535116	1.317045267	0.125120905	fox
pspC_2	phage shock protein C	2	10.94306038	230	168.3269958	291.6730042	3.836398995	0.273736515	fox
pspA_2	phage shock protein PspA	2	10.94306038	230	168.3269958	291.6730042	3.836398995	0.273736515	fox
group_25235	hypothetical protein	2	12.45070386	238.8	179.7610772	297.8389228	4.621618831	0.30671849	fox
group_26552	putative type I restriction-modification enzyme R subunit	2	12.45070386	238.8	179.7610772	297.8389228	4.621618831	0.30671849	fox
group_26553	chromosome segregation protein	2	12.45070386	238.8	179.7610772	297.8389228	4.621618831	0.30671849	fox
group_2682	hypothetical protein	2	6.369322244	137.25	86.01595065	188.4840493	1.835744353	0.164646849	fox
group_3532	1-deoxy-D-xylulose-5-phosphate synthase	2	12.45070386	238.8	179.7610772	297.8389228	4.621618831	0.30671849	fox
group_3613	dipeptide-binding ABC transporter	2	10.94306038	230	168.3269958	291.6730042	3.836398995	0.273736515	fox
group_6904	hypothetical protein	2	10.94306038	230	168.3269958	291.6730042	3.836398995	0.273736515	fox
group_9857	Protein of unknown function (DUF2913)	2	5.863477854	125.4545455	76.22927796	174.679813	1.655190978	0.15175442	fox
group_1288	hypothetical protein	1	10.94306038	230	168.3269958	291.6730042	3.836398995	0.273736515	fox
aacA-aphD_2	putative aminoglycoside N(6')-acetyltransferase (Amikacin resistance protein) (AAC(6'))	1	10.94306038	230	168.3269958	291.6730042	3.836398995	0.273736515	fox
group_1355	phage protein, HK97 gp10 family	1	10.94306038	230	168.3269958	291.6730042	3.836398995	0.273736515	fox
group_1743	conjugal transfer pilin subunit TraA	1	12.45070386	238.8	179.7610772	297.8389228	4.621618831	0.30671849	fox
group_23802	hypothetical protein	1	10.94306038	230	168.3269958	291.6730042	3.836398995	0.273736515	fox
group_23803	hypothetical protein	1	10.94306038	230	168.3269958	291.6730042	3.836398995	0.273736515	fox
group_23804	hypothetical protein	1	10.94306038	230	168.3269958	291.6730042	3.836398995	0.273736515	fox
group_23805	putative prophage endo-N-neuraminidase	1	10.94306038	230	168.3269958	291.6730042	3.836398995	0.273736515	fox
group_23806	tail protein I	1	10.94306038	230	168.3269958	291.6730042	3.836398995	0.273736515	fox
group_23807	hypothetical protein	1	10.94306038	230	168.3269958	291.6730042	3.836398995	0.273736515	fox
group_23808	hypothetical protein	1	10.94306038	230	168.3269958	291.6730042	3.836398995	0.273736515	fox
group_23809	DNA primase	1	10.94306038	230	168.3269958	291.6730042	3.836398995	0.273736515	fox
group_23810	Pathogenesis-related transcriptional factor and ERF protein	1	10.94306038	230	168.3269958	291.6730042	3.836398995	0.273736515	fox
group_23811	hypothetical protein	1	10.94306038	230	168.3269958	291.6730042	3.836398995	0.273736515	fox
group_23812	Roi protein	1	10.94306038	230	168.3269958	291.6730042	3.836398995	0.273736515	fox
group_23813	hypothetical protein	1	10.94306038	230	168.3269958	291.6730042	3.836398995	0.273736515	fox
group_23824	serine/threonine-protein phosphatase 1	1	10.94306038	230	168.3269958	291.6730042	3.836398995	0.273736515	fox
group_23826	hypothetical protein	1	10.94306038	230	168.3269958	291.6730042	3.836398995	0.273736515	fox
group_23828	hypothetical protein	1	10.94306038	230	168.3269958	291.6730042	3.836398995	0.273736515	fox
group_23829	C-5 cytosine-specific DNA methylase	1	10.94306038	230	168.3269958	291.6730042	3.836398995	0.273736515	fox
group_23831	hypothetical protein	1	10.94306038	230	168.3269958	291.6730042	3.836398995	0.273736515	fox
ymoA_1	hemolysin expression-modulating protein	1	10.94306038	230	168.3269958	291.6730042	3.836398995	0.273736515	fox
group_23833	replication protein	1	10.94306038	230	168.3269958	291.6730042	3.836398995	0.273736515	fox
group_23834	putative restriction endonuclease S subunit	1	10.94306038	230	168.3269958	291.6730042	3.836398995	0.273736515	fox
group_23835	Protein-disulfide isomerase	1	10.94306038	230	168.3269958	291.6730042	3.836398995	0.273736515	fox
group_23836	hypothetical protein	1	10.94306038	230	168.3269958	291.6730042	3.836398995	0.273736515	fox
group_23837	hypothetical protein	1	10.94306038	230	168.3269958	291.6730042	3.836398995	0.273736515	fox
group_23838	hypothetical protein	1	10.94306038	230	168.3269958	291.6730042	3.836398995	0.273736515	fox
group_23839	hypothetical protein	1	10.94306038	230	168.3269958	291.6730042	3.836398995	0.273736515	fox
group_23840	hypothetical protein	1	10.94306038	230	168.3269958	291.6730042	3.836398995	0.273736515	fox
group_23841	hypothetical protein	1	10.94306038	230	168.3269958	291.6730042	3.836398995	0.273736515	fox
group_23842	hypothetical protein	1	10.94306038	230	168.3269958	291.6730042	3.836398995	0.273736515	fox
traC_4	Zinc binding domain / DNA primase	1	10.94306038	230	168.3269958	291.6730042	3.836398995	0.273736515	fox
group_23844	hypothetical protein	1	10.94306038	230	168.3269958	291.6730042	3.836398995	0.273736515	fox
group_23845	hypothetical protein	1	10.94306038	230	168.3269958	291.6730042	3.836398995	0.273736515	fox
group_23846	hypothetical protein	1	10.94306038	230	168.3269958	291.6730042	3.836398995	0.273736515	fox
group_23847	hypothetical protein	1	10.94306038	230	168.3269958	291.6730042	3.836398995	0.273736515	fox
group_23848	BetR domain	1	10.94306038	230	168.3269958	291.6730042	3.836398995	0.273736515	fox
group_23849	hypothetical protein	1	10.94306038	230	168.3269958	291.6730042	3.836398995	0.273736515	fox
group_23850	oxidoreductase	1	10.94306038	230	168.3269958	291.6730042	3.836398995	0.273736515	fox
group_23851	hybrid sensory histidine kinase	1	10.94306038	230	168.3269958	291.6730042	3.836398995	0.273736515	fox
group_23852	hypothetical protein	1	10.94306038	230	168.3269958	291.6730042	3.836398995	0.273736515	fox
group_23853	hypothetical protein	1	10.94306038	230	168.3269958	291.6730042	3.836398995	0.273736515	fox
group_23854	hypothetical protein	1	10.94306038	230	168.3269958	291.6730042	3.836398995	0.273736515	fox
group_23855	hypothetical protein	1	10.94306038	230	168.3269958	291.6730042	3.836398995	0.273736515	fox
group_23856	hypothetical protein	1	10.94306038	230	168.3269958	291.6730042	3.836398995	0.273736515	fox
group_23857	hypothetical protein	1	10.94306038	230	168.3269958	291.6730042	3.836398995	0.273736515	fox
group_23858	hypothetical protein	1	10.94306038	230	168.3269958	291.6730042	3.836398995	0.273736515	fox
group_23859	hypothetical protein	1	10.94306038	230	168.3269958	291.6730042	3.836398995	0.273736515	fox
group_23860	hypothetical protein	1	10.94306038	230	168.3269958	291.6730042	3.836398995	0.273736515	fox
group_23861	DNA-directed DNA polymerase	1	10.94306038	230	168.3269958	291.6730042	3.836398995	0.273736515	fox
umuD_5	UV protection protein	1	10.94306038	230	168.3269958	291.6730042	3.836398995	0.273736515	fox
group_23865	beta-lactamase	1	10.94306038	230	168.3269958	291.6730042	3.836398995	0.273736515	fox
group_23866	hypothetical protein	1	10.94306038	230	168.3269958	291.6730042	3.836398995	0.273736515	fox
group_23869	QnrS1	1	10.94306038	230	168.3269958	291.6730042	3.836398995	0.273736515	fox
group_23870	Oxidoreductase	1	10.94306038	230	168.3269958	291.6730042	3.836398995	0.273736515	fox
ygaD_3	protein Implicated in DNA repair function with RecA and MutS	1	10.94306038	230	168.3269958	291.6730042	3.836398995	0.273736515	fox
yetF_3	membrane protein	1	10.94306038	230	168.3269958	291.6730042	3.836398995	0.273736515	fox
group_23873	hypothetical protein	1	10.94306038	230	168.3269958	291.6730042	3.836398995	0.273736515	fox
group_23874	periplasmic protein	1	10.94306038	230	168.3269958	291.6730042	3.836398995	0.273736515	fox
sapB_3	peptide transport system permease protein sapB	1	10.94306038	230	168.3269958	291.6730042	3.836398995	0.273736515	fox
sapC_2	peptide transport system permease protein sapC	1	10.94306038	230	168.3269958	291.6730042	3.836398995	0.273736515	fox
group_23877	serine/threonine protein phosphatase	1	10.94306038	230	168.3269958	291.6730042	3.836398995	0.273736515	fox
group_23878	hypothetical protein	1	10.94306038	230	168.3269958	291.6730042	3.836398995	0.273736515	fox
group_25187	PRTRC system ParB family protein	1	12.45070386	238.8	179.7610772	297.8389228	4.621618831	0.30671849	fox
group_25188	hypothetical protein	1	12.45070386	238.8	179.7610772	297.8389228	4.621618831	0.30671849	fox
group_25189	hypothetical protein	1	12.45070386	238.8	179.7610772	297.8389228	4.621618831	0.30671849	fox
group_25190	hypothetical protein	1	12.45070386	238.8	179.7610772	297.8389228	4.621618831	0.30671849	fox
group_25191	SMF protein	1	12.45070386	238.8	179.7610772	297.8389228	4.621618831	0.30671849	fox
group_25192	hypothetical protein	1	12.45070386	238.8	179.7610772	297.8389228	4.621618831	0.30671849	fox
group_25193	2-polyprenylphenol hydroxylase related flavodoxin oxidoreductase	1	12.45070386	238.8	179.7610772	297.8389228	4.621618831	0.30671849	fox
group_25194	hypothetical protein	1	12.45070386	238.8	179.7610772	297.8389228	4.621618831	0.30671849	fox
group_25195	regulatory protein	1	12.45070386	238.8	179.7610772	297.8389228	4.621618831	0.30671849	fox
group_25196	hypothetical protein	1	12.45070386	238.8	179.7610772	297.8389228	4.621618831	0.30671849	fox
group_25197	hypothetical protein	1	12.45070386	238.8	179.7610772	297.8389228	4.621618831	0.30671849	fox
group_25198	type I restriction enzyme	1	12.45070386	238.8	179.7610772	297.8389228	4.621618831	0.30671849	fox
group_25199	Uncharacterized protein conserved in bacteria	1	12.45070386	238.8	179.7610772	297.8389228	4.621618831	0.30671849	fox
group_25200	type I restriction modification DNA specificity domain protein	1	12.45070386	238.8	179.7610772	297.8389228	4.621618831	0.30671849	fox
group_25201	hypothetical protein	1	12.45070386	238.8	179.7610772	297.8389228	4.621618831	0.30671849	fox
group_25202	Transposon Tn7 transposition protein tnsC	1	12.45070386	238.8	179.7610772	297.8389228	4.621618831	0.30671849	fox
group_25203	integrase core subunit	1	12.45070386	238.8	179.7610772	297.8389228	4.621618831	0.30671849	fox
tnsA_1	Transposon Tn7 transposition protein tnsA	1	12.45070386	238.8	179.7610772	297.8389228	4.621618831	0.30671849	fox
group_25205	hypothetical protein	1	12.45070386	238.8	179.7610772	297.8389228	4.621618831	0.30671849	fox
group_25206	phage/conjugal plasmid C-4 type zinc finger protein, TraR family	1	12.45070386	238.8	179.7610772	297.8389228	4.621618831	0.30671849	fox
group_25207	morphogenetic protein	1	12.45070386	238.8	179.7610772	297.8389228	4.621618831	0.30671849	fox
group_25208	hypothetical protein	1	12.45070386	238.8	179.7610772	297.8389228	4.621618831	0.30671849	fox
group_25209	hypothetical protein	1	12.45070386	238.8	179.7610772	297.8389228	4.621618831	0.30671849	fox
group_25210	hypothetical protein	1	12.45070386	238.8	179.7610772	297.8389228	4.621618831	0.30671849	fox
group_25211	hypothetical protein	1	12.45070386	238.8	179.7610772	297.8389228	4.621618831	0.30671849	fox
group_25212	hypothetical protein	1	12.45070386	238.8	179.7610772	297.8389228	4.621618831	0.30671849	fox
group_25213	lysis protein	1	12.45070386	238.8	179.7610772	297.8389228	4.621618831	0.30671849	fox
group_25214	hypothetical protein	1	12.45070386	238.8	179.7610772	297.8389228	4.621618831	0.30671849	fox
group_25215	hypothetical protein	1	12.45070386	238.8	179.7610772	297.8389228	4.621618831	0.30671849	fox
group_25216	tail protein I	1	12.45070386	238.8	179.7610772	297.8389228	4.621618831	0.30671849	fox
group_25217	hypothetical protein	1	12.45070386	238.8	179.7610772	297.8389228	4.621618831	0.30671849	fox
group_25218	putative phage tail completion protein	1	12.45070386	238.8	179.7610772	297.8389228	4.621618831	0.30671849	fox
group_25219	hypothetical protein	1	12.45070386	238.8	179.7610772	297.8389228	4.621618831	0.30671849	fox
group_25220	hypothetical protein	1	12.45070386	238.8	179.7610772	297.8389228	4.621618831	0.30671849	fox
group_25221	conserved hypothetical protein	1	12.45070386	238.8	179.7610772	297.8389228	4.621618831	0.30671849	fox
group_25222	hypothetical protein	1	12.45070386	238.8	179.7610772	297.8389228	4.621618831	0.30671849	fox
nuc	SNase-like micrococcal nuclease	1	12.45070386	238.8	179.7610772	297.8389228	4.621618831	0.30671849	fox
group_25224	hypothetical protein	1	12.45070386	238.8	179.7610772	297.8389228	4.621618831	0.30671849	fox
group_25225	Protein of unknown function (DUF3037)	1	12.45070386	238.8	179.7610772	297.8389228	4.621618831	0.30671849	fox
group_25226	hypothetical protein	1	12.45070386	238.8	179.7610772	297.8389228	4.621618831	0.30671849	fox
group_25227	terminase small subunit	1	12.45070386	238.8	179.7610772	297.8389228	4.621618831	0.30671849	fox
group_25228	hypothetical protein	1	12.45070386	238.8	179.7610772	297.8389228	4.621618831	0.30671849	fox
group_25229	hypothetical protein	1	12.45070386	238.8	179.7610772	297.8389228	4.621618831	0.30671849	fox
group_25230	hypothetical protein	1	12.45070386	238.8	179.7610772	297.8389228	4.621618831	0.30671849	fox
group_25231	hypothetical protein	1	12.45070386	238.8	179.7610772	297.8389228	4.621618831	0.30671849	fox
group_25232	hypothetical protein	1	12.45070386	238.8	179.7610772	297.8389228	4.621618831	0.30671849	fox
group_25233	Prophage tail length tape measure	1	12.45070386	238.8	179.7610772	297.8389228	4.621618831	0.30671849	fox
group_25234	hypothetical protein	1	12.45070386	238.8	179.7610772	297.8389228	4.621618831	0.30671849	fox
ltrA_3	Retron-type reverse transcriptase	1	12.45070386	238.8	179.7610772	297.8389228	4.621618831	0.30671849	fox
group_25237	membrane protein	1	12.45070386	238.8	179.7610772	297.8389228	4.621618831	0.30671849	fox
erm	dimethyladenosine transferase	1	12.45070386	238.8	179.7610772	297.8389228	4.621618831	0.30671849	fox
group_25239	hypothetical protein	1	12.45070386	238.8	179.7610772	297.8389228	4.621618831	0.30671849	fox
groL_2	groEL	1	12.45070386	238.8	179.7610772	297.8389228	4.621618831	0.30671849	fox
group_25241	transposase	1	12.45070386	238.8	179.7610772	297.8389228	4.621618831	0.30671849	fox
group_25242	Erythromycin esterase	1	12.45070386	238.8	179.7610772	297.8389228	4.621618831	0.30671849	fox
group_25243	hypothetical protein	1	12.45070386	238.8	179.7610772	297.8389228	4.621618831	0.30671849	fox
group_25244	hypothetical protein	1	12.45070386	238.8	179.7610772	297.8389228	4.621618831	0.30671849	fox
group_25245	hypothetical protein	1	12.45070386	238.8	179.7610772	297.8389228	4.621618831	0.30671849	fox
group_25246	hypothetical protein	1	12.45070386	238.8	179.7610772	297.8389228	4.621618831	0.30671849	fox
group_25247	RepA plasmid replication protein	1	12.45070386	238.8	179.7610772	297.8389228	4.621618831	0.30671849	fox
group_25248	hypothetical protein	1	12.45070386	238.8	179.7610772	297.8389228	4.621618831	0.30671849	fox
group_25249	hypothetical protein	1	12.45070386	238.8	179.7610772	297.8389228	4.621618831	0.30671849	fox
group_2642	putative drug efflux protein	1	12.45070386	238.8	179.7610772	297.8389228	4.621618831	0.30671849	fox
group_355	YgbJ	1	12.45070386	238.8	179.7610772	297.8389228	4.621618831	0.30671849	fox
group_378	methyl-accepting chemotaxis protein	1	10.94306038	230	168.3269958	291.6730042	3.836398995	0.273736515	fox
group_4384	hypothetical protein	1	10.94306038	230	168.3269958	291.6730042	3.836398995	0.273736515	fox
group_5032	hypothetical protein	1	10.94306038	230	168.3269958	291.6730042	3.836398995	0.273736515	fox
group_6456	membrane protein	1	10.94306038	230	168.3269958	291.6730042	3.836398995	0.273736515	fox
group_6457	membrane protein	1	10.94306038	230	168.3269958	291.6730042	3.836398995	0.273736515	fox
group_66	putative kinase	1	12.45070386	238.8	179.7610772	297.8389228	4.621618831	0.30671849	fox
group_837	phage tail protein	1	10.94306038	230	168.3269958	291.6730042	3.836398995	0.273736515	fox
tmrB	Tunicamycin resistance protein	82	8.216526285	74.44537105	50.62842703	98.26231507	4.620895567	0.306689767	gen
group_6543	Transposase	77	4.904294353	66.73267982	37.57624436	95.88911529	2.994383868	0.233414932	gen
yokD	aminoglycoside acetyltransferase	73	4.487951688	60.96493811	32.86641788	89.06345834	2.811940153	0.223802781	gen
group_2181	aminoglycoside acetyltransferase	36	4.114333142	65.33855046	33.60276524	97.07433569	2.652904686	0.215114508	gen
group_11645	hypothetical protein	26	4.306889573	77.12040518	40.68214873	113.5586616	2.734304561	0.219599242	gen
group_11913	hypothetical protein	26	7.384391438	435	286.502705	583.497295	4.185148937	0.288852714	gen
group_11914	hypothetical protein	26	7.384391438	435	286.502705	583.497295	4.185148937	0.288852714	gen
group_8597	phage integrase family site-specific recombinase	26	7.384391438	435	286.502705	583.497295	4.185148937	0.288852714	gen
group_9020	putative transposase	19	4.082609856	84.59558741	43.31382395	125.8773509	2.639610925	0.214374308	gen
group_16388	type IV secretory pathway, VirD4 component	6	4.130317218	177.1818182	91.32361865	263.0400177	2.659615456	0.215487323	gen
group_5284	aminoglycoside adenylyltransferase	5	5.007780128	221.2692308	125.8012092	316.7372523	3.040562713	0.23579185	gen
group_14597	Alginate lyase	4	4.739783964	362.5	200.8034447	524.1965553	1.42032117	0.13262446	gen
group_14598	sugar ABC transporter	4	4.739783964	362.5	200.8034447	524.1965553	1.42032117	0.13262446	gen
group_14599	binding-protein-dependent transport system inner membrane protein	4	4.739783964	362.5	200.8034447	524.1965553	1.42032117	0.13262446	gen
group_14600	N-Acetyl-D-glucosamine ABC transport system	4	4.739783964	362.5	200.8034447	524.1965553	1.42032117	0.13262446	gen
malE_1	extracellular solute-binding protein	4	4.739783964	362.5	200.8034447	524.1965553	1.42032117	0.13262446	gen
group_14602	Alginate lyase	4	4.739783964	362.5	200.8034447	524.1965553	1.42032117	0.13262446	gen
group_14603	Heparinase II/III	4	4.739783964	362.5	200.8034447	524.1965553	1.42032117	0.13262446	gen
dppA_5	putative dipeptide ABC transport system periplasmic binding component	4	5.640720308	268.45	160.6318433	376.2681567	3.329962865	0.25021582	gen
group_9840	hypothetical protein	4	6.564836355	195.6631082	123.9442191	267.3819972	3.77303435	0.270901067	gen
group_9865	porphyrin biosynthetic protein	4	4.130317218	177.1818182	91.32361865	263.0400177	2.659615456	0.215487323	gen
group_10644	hypothetical protein	3	7.384391438	435	286.502705	583.497295	4.185148937	0.288852714	gen
group_12915	hypothetical protein	3	4.205018297	184.1813241	95.89209569	272.4705525	2.691089349	0.21722839	gen
group_12918	replication protein	3	4.537124975	230.7	125.0672663	336.3327337	2.83320532	0.224942025	gen
group_17358	undecaprenyl-phosphate galactose phosphotransferase	3	4.739783964	362.5	200.8034447	524.1965553	1.42032117	0.13262446	gen
group_17359	Uncharacterized proteins, LmbE homologs	3	4.739783964	362.5	200.8034447	524.1965553	1.42032117	0.13262446	gen
group_3081	magnesium-transporting ATPase MgtA	3	5.387560591	258.9146341	152.0122197	365.8170486	3.212794009	0.244470614	gen
group_3535	dipeptide transport ATP-binding protein DppD	3	5.640720308	268.45	160.6318433	376.2681567	3.329962865	0.25021582	gen
group_6096	glyceraldehyde-3-phosphate ketol-isomerase	3	7.384391438	435	286.502705	583.497295	4.185148937	0.288852714	gen
group_7549	integrase catalytic subunit	3	4.739783964	362.5	200.8034447	524.1965553	1.42032117	0.13262446	gen
group_10993	hypothetical protein	2	4.739783964	362.5	200.8034447	524.1965553	1.42032117	0.13262446	gen
ros	Transcriptional regulatory protein ros	2	4.537124975	230.7	125.0672663	336.3327337	2.83320532	0.224942025	gen
group_12913	hypothetical protein	2	4.537124975	230.7	125.0672663	336.3327337	2.83320532	0.224942025	gen
group_12914	hypothetical protein	2	4.537124975	230.7	125.0672663	336.3327337	2.83320532	0.224942025	gen
group_19015	polysaccharide export protein	2	4.739783964	362.5	200.8034447	524.1965553	1.42032117	0.13262446	gen
group_19016	protein tyrosine phosphatase	2	4.739783964	362.5	200.8034447	524.1965553	1.42032117	0.13262446	gen
group_19017	tyrosine autokinase	2	4.739783964	362.5	200.8034447	524.1965553	1.42032117	0.13262446	gen
group_19018	glycosyl transferase family protein	2	4.739783964	362.5	200.8034447	524.1965553	1.42032117	0.13262446	gen
group_19019	hypothetical protein	2	4.739783964	362.5	200.8034447	524.1965553	1.42032117	0.13262446	gen
group_19020	Partial mannosyltransferase B	2	4.739783964	362.5	200.8034447	524.1965553	1.42032117	0.13262446	gen
group_19021	Partial Putative uncharacterized protein precursor	2	4.739783964	362.5	200.8034447	524.1965553	1.42032117	0.13262446	gen
group_19022	Putative Glycosyltransferase	2	4.739783964	362.5	200.8034447	524.1965553	1.42032117	0.13262446	gen
group_19023	UDP-Gal::undecaprenolphosphate Gal-1-P transferase	2	4.739783964	362.5	200.8034447	524.1965553	1.42032117	0.13262446	gen
group_19024	colanic acid biosynthesis protein	2	4.739783964	362.5	200.8034447	524.1965553	1.42032117	0.13262446	gen
group_19025	Partial Glycosyl transferase group 1	2	4.739783964	362.5	200.8034447	524.1965553	1.42032117	0.13262446	gen
group_19026	colanic acid exporter	2	4.739783964	362.5	200.8034447	524.1965553	1.42032117	0.13262446	gen
group_19731	hypothetical protein	2	5.487129541	295.875	175.0510809	416.6989191	3.258654811	0.246734128	gen
group_19755	Beta-lactamase OXA-10 precursor	2	5.487129541	295.875	175.0510809	416.6989191	3.258654811	0.246734128	gen
group_19762	hypothetical protein	2	5.487129541	295.875	175.0510809	416.6989191	3.258654811	0.246734128	gen
group_19969	hypothetical protein	2	4.739783964	362.5	200.8034447	524.1965553	1.42032117	0.13262446	gen
group_20087	biotin synthase	2	4.671696306	271.875	149.5621422	394.1878578	2.891791322	0.228054426	gen
group_20096	recombinase, RecT family	2	6.257193629	298.4177778	185.8220395	411.0135161	3.62291572	0.264065975	gen
group_20103	hypothetical protein	2	7.384391438	435	286.502705	583.497295	4.185148937	0.288852714	gen
group_20165	transposase/IS protein	2	5.241834536	261.0306122	151.4612764	370.5999481	3.146198864	0.241148841	gen
group_20166	putative transposase	2	5.241834536	261.0306122	151.4612764	370.5999481	3.146198864	0.241148841	gen
group_21671	Protein of unknown function (DUF1019)	2	4.739783964	362.5	200.8034447	524.1965553	1.42032117	0.13262446	gen
group_23915	putative site specific integrase	2	4.739783964	362.5	200.8034447	524.1965553	1.42032117	0.13262446	gen
group_23916	nucleoside triphosphate hydrolase	2	4.739783964	362.5	200.8034447	524.1965553	1.42032117	0.13262446	gen
group_23917	hypothetical protein	2	4.739783964	362.5	200.8034447	524.1965553	1.42032117	0.13262446	gen
group_23918	integrase	2	4.739783964	362.5	200.8034447	524.1965553	1.42032117	0.13262446	gen
group_23919	hypothetical protein	2	4.739783964	362.5	200.8034447	524.1965553	1.42032117	0.13262446	gen
group_276	hypothetical protein	2	4.653565789	271.3125	148.9664626	393.6585374	2.883865013	0.227635561	gen
group_4049	integrase catalytic subunit	2	7.384391438	435	286.502705	583.497295	4.185148937	0.288852714	gen
group_5128	hypothetical protein	2	6.025852641	263.875	162.026442	365.723558	3.511733564	0.258892213	gen
group_526	hypothetical protein	2	4.310893435	238.9736842	126.125416	351.8219524	2.736009934	0.21969234	gen
group_7467	hypothetical protein	2	4.739783964	362.5	200.8034447	524.1965553	1.42032117	0.13262446	gen
group_12742	hypothetical protein	1	7.384391438	435	286.502705	583.497295	4.185148937	0.288852714	gen
group_16597	transposase	1	9.313629697	453	318.7752646	587.2247354	5.220369722	0.329597706	gen
group_16598	16S rRNA methylase	1	9.313629697	453	318.7752646	587.2247354	5.220369722	0.329597706	gen
group_16599	hypothetical protein	1	9.313629697	453	318.7752646	587.2247354	5.220369722	0.329597706	gen
group_16600	transposase	1	9.313629697	453	318.7752646	587.2247354	5.220369722	0.329597706	gen
yheS_5	macrolide efflux protein	1	9.313629697	453	318.7752646	587.2247354	5.220369722	0.329597706	gen
group_16602	macrolide 2-phosphotransferase	1	9.313629697	453	318.7752646	587.2247354	5.220369722	0.329597706	gen
group_16603	hypothetical protein	1	9.313629697	453	318.7752646	587.2247354	5.220369722	0.329597706	gen
group_20092	Phage T7 tail fibre protein	1	7.384391438	435	286.502705	583.497295	4.185148937	0.288852714	gen
group_20094	hypothetical protein	1	7.384391438	435	286.502705	583.497295	4.185148937	0.288852714	gen
group_20095	hypothetical protein	1	7.384391438	435	286.502705	583.497295	4.185148937	0.288852714	gen
group_20097	hypothetical protein	1	7.384391438	435	286.502705	583.497295	4.185148937	0.288852714	gen
group_20098	hypothetical protein	1	7.384391438	435	286.502705	583.497295	4.185148937	0.288852714	gen
group_20099	hypothetical protein	1	7.384391438	435	286.502705	583.497295	4.185148937	0.288852714	gen
group_20100	hypothetical protein	1	7.384391438	435	286.502705	583.497295	4.185148937	0.288852714	gen
group_20101	hypothetical protein	1	7.384391438	435	286.502705	583.497295	4.185148937	0.288852714	gen
group_20102	hypothetical protein	1	7.384391438	435	286.502705	583.497295	4.185148937	0.288852714	gen
group_20104	phage N-6-adenine-methyltransferase	1	7.384391438	435	286.502705	583.497295	4.185148937	0.288852714	gen
group_20137	hypothetical protein	1	7.384391438	435	286.502705	583.497295	4.185148937	0.288852714	gen
group_20159	transposase, ISL3 family	1	7.384391438	435	286.502705	583.497295	4.185148937	0.288852714	gen
group_20160	Xanthosine operon regulatory protein XapR	1	7.384391438	435	286.502705	583.497295	4.185148937	0.288852714	gen
bcr_3	putative chloramphenicol and florfenicol resistance protein (CmlA)	1	7.384391438	435	286.502705	583.497295	4.185148937	0.288852714	gen
group_20162	truncated dihydropteroate synthetase	1	7.384391438	435	286.502705	583.497295	4.185148937	0.288852714	gen
group_20163	hypothetical protein	1	7.384391438	435	286.502705	583.497295	4.185148937	0.288852714	gen
group_20164	putative P4-type integrase	1	7.384391438	435	286.502705	583.497295	4.185148937	0.288852714	gen
group_20167	hypothetical protein	1	7.384391438	435	286.502705	583.497295	4.185148937	0.288852714	gen
group_2180	aminoglycoside acetyltransferase	1	9.313629697	453	318.7752646	587.2247354	5.220369722	0.329597706	gen
group_23920	conserved hypothetical protein	1	4.739783964	362.5	200.8034447	524.1965553	1.42032117	0.13262446	gen
group_23921	hypothetical protein	1	4.739783964	362.5	200.8034447	524.1965553	1.42032117	0.13262446	gen
group_23922	hypothetical protein	1	4.739783964	362.5	200.8034447	524.1965553	1.42032117	0.13262446	gen
group_23923	putative phage portal protein	1	4.739783964	362.5	200.8034447	524.1965553	1.42032117	0.13262446	gen
group_23924	single stranded DNA-binding protein	1	4.739783964	362.5	200.8034447	524.1965553	1.42032117	0.13262446	gen
group_23925	hypothetical protein	1	4.739783964	362.5	200.8034447	524.1965553	1.42032117	0.13262446	gen
group_23926	hypothetical protein	1	4.739783964	362.5	200.8034447	524.1965553	1.42032117	0.13262446	gen
group_23927	major type 1 subunit fimbrin (pilin)	1	4.739783964	362.5	200.8034447	524.1965553	1.42032117	0.13262446	gen
group_23928	hypothetical protein	1	4.739783964	362.5	200.8034447	524.1965553	1.42032117	0.13262446	gen
hcpC_1	Putative beta-lactamase hcpC precursor	1	4.739783964	362.5	200.8034447	524.1965553	1.42032117	0.13262446	gen
group_23930	LuxR family transcriptional regulator	1	4.739783964	362.5	200.8034447	524.1965553	1.42032117	0.13262446	gen
group_23931	hybrid sensory histidine kinase in two-component regulatory system with EvgA	1	4.739783964	362.5	200.8034447	524.1965553	1.42032117	0.13262446	gen
group_23932	integral membrane protein, YccS/YhfK family	1	4.739783964	362.5	200.8034447	524.1965553	1.42032117	0.13262446	gen
group_23933	LuxR family transcriptional regulator	1	4.739783964	362.5	200.8034447	524.1965553	1.42032117	0.13262446	gen
group_23934	hypothetical protein	1	4.739783964	362.5	200.8034447	524.1965553	1.42032117	0.13262446	gen
group_23935	hypothetical protein	1	4.739783964	362.5	200.8034447	524.1965553	1.42032117	0.13262446	gen
group_23936	putative ATP-dependent helicase Lhr	1	4.739783964	362.5	200.8034447	524.1965553	1.42032117	0.13262446	gen
group_23937	hypothetical protein	1	4.739783964	362.5	200.8034447	524.1965553	1.42032117	0.13262446	gen
group_23938	hypothetical protein	1	4.739783964	362.5	200.8034447	524.1965553	1.42032117	0.13262446	gen
group_23939	hypothetical protein	1	4.739783964	362.5	200.8034447	524.1965553	1.42032117	0.13262446	gen
group_23940	ATP-dependent DNA helicase RecQ	1	4.739783964	362.5	200.8034447	524.1965553	1.42032117	0.13262446	gen
group_23941	RNA polymerase associated protein RapA	1	4.739783964	362.5	200.8034447	524.1965553	1.42032117	0.13262446	gen
group_23942	integrase catalytic subunit	1	4.739783964	362.5	200.8034447	524.1965553	1.42032117	0.13262446	gen
group_23943	ISEc14 transposase A	1	4.739783964	362.5	200.8034447	524.1965553	1.42032117	0.13262446	gen
group_23944	queuosine biosynthesis protein QueD	1	4.739783964	362.5	200.8034447	524.1965553	1.42032117	0.13262446	gen
group_23945	transposase protein	1	4.739783964	362.5	200.8034447	524.1965553	1.42032117	0.13262446	gen
group_23946	hypothetical protein	1	4.739783964	362.5	200.8034447	524.1965553	1.42032117	0.13262446	gen
group_23947	hypothetical protein	1	4.739783964	362.5	200.8034447	524.1965553	1.42032117	0.13262446	gen
group_23948	hypothetical protein	1	4.739783964	362.5	200.8034447	524.1965553	1.42032117	0.13262446	gen
group_23949	hypothetical protein	1	4.739783964	362.5	200.8034447	524.1965553	1.42032117	0.13262446	gen
group_23950	hypothetical protein	1	4.739783964	362.5	200.8034447	524.1965553	1.42032117	0.13262446	gen
group_23951	FRG domain	1	4.739783964	362.5	200.8034447	524.1965553	1.42032117	0.13262446	gen
group_23952	hypothetical protein	1	4.739783964	362.5	200.8034447	524.1965553	1.42032117	0.13262446	gen
group_23953	hypothetical protein	1	4.739783964	362.5	200.8034447	524.1965553	1.42032117	0.13262446	gen
group_23954	hypothetical protein	1	4.739783964	362.5	200.8034447	524.1965553	1.42032117	0.13262446	gen
group_23955	hypothetical protein	1	4.739783964	362.5	200.8034447	524.1965553	1.42032117	0.13262446	gen
group_23956	Predicted ATPase	1	4.739783964	362.5	200.8034447	524.1965553	1.42032117	0.13262446	gen
group_23957	putative exodeoxyribonuclease VIII	1	4.739783964	362.5	200.8034447	524.1965553	1.42032117	0.13262446	gen
group_23958	hypothetical protein	1	4.739783964	362.5	200.8034447	524.1965553	1.42032117	0.13262446	gen
group_23959	hypothetical protein	1	4.739783964	362.5	200.8034447	524.1965553	1.42032117	0.13262446	gen
group_23960	hypothetical protein	1	4.739783964	362.5	200.8034447	524.1965553	1.42032117	0.13262446	gen
group_3120	glutathione S-transferase	1	7.384391438	435	286.502705	583.497295	4.185148937	0.288852714	gen
group_3171	diguanylate cyclase	1	4.739783964	362.5	200.8034447	524.1965553	1.42032117	0.13262446	gen
group_3625	putative ATPase	1	4.739783964	362.5	200.8034447	524.1965553	1.42032117	0.13262446	gen
group_442	Phosphomannomutase dehydrogenase	1	4.739783964	362.5	200.8034447	524.1965553	1.42032117	0.13262446	gen
ccmF	cytochrome c heme lyase subunit CcmF	248	12.15360388	3.124	2.339746524	3.908253476	9.793294431	0.464613637	ipm
nifA	NtrC family transcriptional regulator ATPase domain-containing protein	117	4.231970245	0.801621622	0.418835088	1.184408155	4.919959589	0.318336142	ipm
group_2405	Ferric iron ABC transporter, ATP-binding protein	25	12.15360388	3.124	2.339746524	3.908253476	9.793294431	0.464613637	ipm
group_11727	hypothetical protein	24	15.51278564	3.961666667	3.111012185	4.812321149	3.238361459	0.244054055	ipm
group_1290	Erythromycin esterase	16	4.329309334	0.936478406	0.495389909	1.377566902	4.971799644	0.320309664	ipm
group_5318	hypothetical protein	14	9.475473011	3.836666667	2.711356561	4.961976773	3.238361459	0.244054055	ipm
group_587	hypothetical protein	14	4.353388226	0.95172093	0.504950315	1.398491545	4.984662424	0.320797348	ipm
group_946	Predicted lysozyme (DUF847)	14	5.774731938	1.21308642	0.732710176	1.693462663	5.769738623	0.349177658	ipm
group_1080	putative plasmid-like protein	13	9.475473011	3.836666667	2.711356561	4.961976773	3.238361459	0.244054055	ipm
group_13898	hypothetical protein	13	9.475473011	3.836666667	2.711356561	4.961976773	3.238361459	0.244054055	ipm
group_13899	hemolysin expression-modulating protein	13	9.475473011	3.836666667	2.711356561	4.961976773	3.238361459	0.244054055	ipm
group_13900	hypothetical protein	13	9.475473011	3.836666667	2.711356561	4.961976773	3.238361459	0.244054055	ipm
group_13901	Predicted ATP-binding protein involved in virulence	13	9.475473011	3.836666667	2.711356561	4.961976773	3.238361459	0.244054055	ipm
group_13902	hypothetical protein	13	9.475473011	3.836666667	2.711356561	4.961976773	3.238361459	0.244054055	ipm
group_13903	hypothetical protein	13	9.475473011	3.836666667	2.711356561	4.961976773	3.238361459	0.244054055	ipm
group_13904	PifA protein	13	9.475473011	3.836666667	2.711356561	4.961976773	3.238361459	0.244054055	ipm
pifC	PifC	13	9.475473011	3.836666667	2.711356561	4.961976773	3.238361459	0.244054055	ipm
repC	repC-like protein, plasmid replication	13	9.475473011	3.836666667	2.711356561	4.961976773	3.238361459	0.244054055	ipm
group_13907	hypothetical protein	13	9.475473011	3.836666667	2.711356561	4.961976773	3.238361459	0.244054055	ipm
group_13908	hypothetical protein	13	9.475473011	3.836666667	2.711356561	4.961976773	3.238361459	0.244054055	ipm
group_13909	NAD/NADP octopine/nopaline dehydrogenase, alpha-helical domain	13	9.475473011	3.836666667	2.711356561	4.961976773	3.238361459	0.244054055	ipm
group_13910	hypothetical protein	13	9.475473011	3.836666667	2.711356561	4.961976773	3.238361459	0.244054055	ipm
group_13912	transport protein	13	9.475473011	3.836666667	2.711356561	4.961976773	3.238361459	0.244054055	ipm
group_13913	LysE type translocator	13	9.475473011	3.836666667	2.711356561	4.961976773	3.238361459	0.244054055	ipm
group_13914	argininosuccinate lyase	13	9.475473011	3.836666667	2.711356561	4.961976773	3.238361459	0.244054055	ipm
group_13915	hypothetical protein	13	9.475473011	3.836666667	2.711356561	4.961976773	3.238361459	0.244054055	ipm
fabG_9	Sorbitol-6-phosphate 2-dehydrogenase	13	9.475473011	3.836666667	2.711356561	4.961976773	3.238361459	0.244054055	ipm
group_13993	PTS system mannose-specific transporter subunit IIA	13	9.475473011	3.836666667	2.711356561	4.961976773	3.238361459	0.244054055	ipm
sorB_1	PTS system protein	13	9.475473011	3.836666667	2.711356561	4.961976773	3.238361459	0.244054055	ipm
agaC_1	PTS system protein	13	9.475473011	3.836666667	2.711356561	4.961976773	3.238361459	0.244054055	ipm
group_13996	PTS system protein	13	9.475473011	3.836666667	2.711356561	4.961976773	3.238361459	0.244054055	ipm
mtlD_2	mannitol-1-phosphate 5-dehydrogenase	13	9.475473011	3.836666667	2.711356561	4.961976773	3.238361459	0.244054055	ipm
dhaL_2	phosphoenolpyruvate-dihydroxyacetone phosphotransferase	13	9.475473011	3.836666667	2.711356561	4.961976773	3.238361459	0.244054055	ipm
dhaK_3	phosphoenolpyruvate-dihydroxyacetone phosphotransferase	13	9.475473011	3.836666667	2.711356561	4.961976773	3.238361459	0.244054055	ipm
hxlA	putative hexulose 6 phosphate synthase	13	9.475473011	3.836666667	2.711356561	4.961976773	3.238361459	0.244054055	ipm
hxlB	putative sugar phosphate aminotransferase	13	9.475473011	3.836666667	2.711356561	4.961976773	3.238361459	0.244054055	ipm
group_2674	putative acetyltransferase	13	9.475473011	3.836666667	2.711356561	4.961976773	3.238361459	0.244054055	ipm
group_4988	putative CopG family helix-turn-helix protein	13	9.475473011	3.836666667	2.711356561	4.961976773	3.238361459	0.244054055	ipm
group_670	hypothetical protein	13	11.45752513	2.571428571	1.901462233	3.24139491	9.320956902	0.452998646	ipm
group_6989	hypothetical protein	13	9.475473011	3.836666667	2.711356561	4.961976773	3.238361459	0.244054055	ipm
vapC_1	putative DNA binding protein	13	9.475473011	3.836666667	2.711356561	4.961976773	3.238361459	0.244054055	ipm
group_1273	translocator protein, LysE family	11	15.51278564	3.961666667	3.111012185	4.812321149	3.238361459	0.244054055	ipm
group_2045	hypothetical protein	9	14.57854424	3.78	2.935422277	4.624577722	11.49137305	0.503266293	ipm
group_5656	respiratory nitrate reductase subunit beta	8	7.762080187	1.97804878	1.322928525	2.633169036	6.94341115	0.38731069	ipm
group_9633	hypothetical protein	8	7.562095772	1.5315	1.016172229	2.046827771	6.82166219	0.38356083	ipm
group_7535	hypothetical protein	6	15.51278564	3.961666667	3.111012185	4.812321149	3.238361459	0.244054055	ipm
group_9253	hypothetical protein	6	15.51278564	3.961666667	3.111012185	4.812321149	3.238361459	0.244054055	ipm
group_9373	antitermination protein	6	15.51278564	3.961666667	3.111012185	4.812321149	3.238361459	0.244054055	ipm
group_966	ISEc8 transposase	6	18.03440117	4.125	3.324466067	4.925533933	14.03596516	0.553723645	ipm
group_101	oxaloacetate decarboxylase	5	4.203783404	1.13075	0.58861714	1.67288286	4.904995637	0.317764057	ipm
group_14594	hypothetical protein	5	15.51278564	3.961666667	3.111012185	4.812321149	3.238361459	0.244054055	ipm
group_184	hypothetical protein	5	5.378961717	1.213306067	0.711866312	1.714745821	5.546234542	0.341361038	ipm
group_10569	ydaY	4	15.51278564	3.961666667	3.111012185	4.812321149	3.238361459	0.244054055	ipm
group_10630	hypothetical protein	4	15.51278564	3.961666667	3.111012185	4.812321149	3.238361459	0.244054055	ipm
group_10798	hypothetical protein	4	15.51278564	3.961666667	3.111012185	4.812321149	3.238361459	0.244054055	ipm
group_1170	beta-D-galactosidase	4	5.651422755	1.400373832	0.838580026	1.962167638	5.699714312	0.346749791	ipm
group_13475	hypothetical protein	4	14.60359601	3.317692308	2.577235728	4.058148888	11.50931651	0.503651249	ipm
group_13476	hypothetical protein	4	14.60359601	3.317692308	2.577235728	4.058148888	11.50931651	0.503651249	ipm
group_13477	hypothetical protein	4	14.60359601	3.317692308	2.577235728	4.058148888	11.50931651	0.503651249	ipm
group_13478	conjugal transfer protein TrbN	4	14.60359601	3.317692308	2.577235728	4.058148888	11.50931651	0.503651249	ipm
group_13479	putative thiol:disulfide interchange protein	4	14.60359601	3.317692308	2.577235728	4.058148888	11.50931651	0.503651249	ipm
group_13480	hypothetical protein	4	14.60359601	3.317692308	2.577235728	4.058148888	11.50931651	0.503651249	ipm
group_13481	hypothetical protein	4	14.60359601	3.317692308	2.577235728	4.058148888	11.50931651	0.503651249	ipm
group_13482	DNA-directed DNA polymerase	4	14.60359601	3.317692308	2.577235728	4.058148888	11.50931651	0.503651249	ipm
group_13483	Error-prone repair protein UmuD	4	14.60359601	3.317692308	2.577235728	4.058148888	11.50931651	0.503651249	ipm
group_13615	hypothetical protein	4	14.60359601	3.317692308	2.577235728	4.058148888	11.50931651	0.503651249	ipm
group_13616	hypothetical protein	4	14.60359601	3.317692308	2.577235728	4.058148888	11.50931651	0.503651249	ipm
group_13617	V8-like Glu-specific endopeptidase	4	14.60359601	3.317692308	2.577235728	4.058148888	11.50931651	0.503651249	ipm
group_13618	hypothetical protein	4	14.60359601	3.317692308	2.577235728	4.058148888	11.50931651	0.503651249	ipm
group_3530	1-deoxy-D-xylulose-5-phosphate synthase	4	15.51278564	3.961666667	3.111012185	4.812321149	3.238361459	0.244054055	ipm
group_9197	hypothetical protein	4	14.60359601	3.317692308	2.577235728	4.058148888	11.50931651	0.503651249	ipm
group_9198	putative DSBA oxidoreductase	4	14.60359601	3.317692308	2.577235728	4.058148888	11.50931651	0.503651249	ipm
group_10929	hypothetical protein	3	15.51278564	3.961666667	3.111012185	4.812321149	3.238361459	0.244054055	ipm
group_10954	hypothetical protein	3	15.51278564	3.961666667	3.111012185	4.812321149	3.238361459	0.244054055	ipm
group_10955	hypothetical protein	3	15.51278564	3.961666667	3.111012185	4.812321149	3.238361459	0.244054055	ipm
group_10956	hypothetical protein	3	15.51278564	3.961666667	3.111012185	4.812321149	3.238361459	0.244054055	ipm
group_19966	integrase	3	15.51278564	3.961666667	3.111012185	4.812321149	3.238361459	0.244054055	ipm
group_19967	hypothetical protein	3	15.51278564	3.961666667	3.111012185	4.812321149	3.238361459	0.244054055	ipm
group_19968	transcriptional regulator AlpA family	3	15.51278564	3.961666667	3.111012185	4.812321149	3.238361459	0.244054055	ipm
group_20073	2-polyprenylphenol hydroxylase related flavodoxin oxidoreductase	3	15.51278564	3.961666667	3.111012185	4.812321149	3.238361459	0.244054055	ipm
group_21264	hypothetical protein	3	15.51278564	3.961666667	3.111012185	4.812321149	3.238361459	0.244054055	ipm
group_21915	dehydrogenase	3	15.51278564	3.961666667	3.111012185	4.812321149	3.238361459	0.244054055	ipm
group_21916	DSBA-like thioredoxin domain	3	15.51278564	3.961666667	3.111012185	4.812321149	3.238361459	0.244054055	ipm
group_21917	hypothetical protein	3	15.51278564	3.961666667	3.111012185	4.812321149	3.238361459	0.244054055	ipm
group_21918	Alpha/beta hydrolase family	3	15.51278564	3.961666667	3.111012185	4.812321149	3.238361459	0.244054055	ipm
group_21919	putative NADH:flavin oxidoreductase	3	15.51278564	3.961666667	3.111012185	4.812321149	3.238361459	0.244054055	ipm
group_21920	nucleoside recognition family protein	3	15.51278564	3.961666667	3.111012185	4.812321149	3.238361459	0.244054055	ipm
group_21921	transcriptional regulator	3	15.51278564	3.961666667	3.111012185	4.812321149	3.238361459	0.244054055	ipm
group_21922	beta-lactamase	3	15.51278564	3.961666667	3.111012185	4.812321149	3.238361459	0.244054055	ipm
group_22942	hypothetical protein	3	15.51278564	3.961666667	3.111012185	4.812321149	3.238361459	0.244054055	ipm
group_23149	OLD family TOPRIM nucleotidyl transferase/hydrolase domain protein	3	15.51278564	3.961666667	3.111012185	4.812321149	3.238361459	0.244054055	ipm
yjcD_1	helicase, UvrD/REP family	3	15.51278564	3.961666667	3.111012185	4.812321149	3.238361459	0.244054055	ipm
group_23151	KAP family P-loop domain-containing protein	3	15.51278564	3.961666667	3.111012185	4.812321149	3.238361459	0.244054055	ipm
group_23152	hypothetical protein	3	15.51278564	3.961666667	3.111012185	4.812321149	3.238361459	0.244054055	ipm
group_23153	hypothetical protein	3	15.51278564	3.961666667	3.111012185	4.812321149	3.238361459	0.244054055	ipm
ycfH_1	deoxyribonuclease	3	15.51278564	3.961666667	3.111012185	4.812321149	3.238361459	0.244054055	ipm
group_23155	hypothetical protein	3	15.51278564	3.961666667	3.111012185	4.812321149	3.238361459	0.244054055	ipm
group_23164	integrase	3	15.51278564	3.961666667	3.111012185	4.812321149	3.238361459	0.244054055	ipm
group_23165	phage integrase family site-specific recombinase	3	15.51278564	3.961666667	3.111012185	4.812321149	3.238361459	0.244054055	ipm
group_23166	Competence protein	3	15.51278564	3.961666667	3.111012185	4.812321149	3.238361459	0.244054055	ipm
group_23167	ATPase involved in DNA repair	3	15.51278564	3.961666667	3.111012185	4.812321149	3.238361459	0.244054055	ipm
group_23168	DNA internalization-related competence protein ComEC/Rec2	3	15.51278564	3.961666667	3.111012185	4.812321149	3.238361459	0.244054055	ipm
group_23183	hypothetical protein	3	15.51278564	3.961666667	3.111012185	4.812321149	3.238361459	0.244054055	ipm
group_23184	hypothetical protein	3	15.51278564	3.961666667	3.111012185	4.812321149	3.238361459	0.244054055	ipm
group_23185	response regulator receiver protein	3	15.51278564	3.961666667	3.111012185	4.812321149	3.238361459	0.244054055	ipm
group_23208	fimbrial protein	3	15.51278564	3.961666667	3.111012185	4.812321149	3.238361459	0.244054055	ipm
group_26823	Predicted ATP-binding protein involved in virulence	3	15.51278564	3.961666667	3.111012185	4.812321149	3.238361459	0.244054055	ipm
group_3149	DeoR family transcriptional regulator	3	13.41374021	3.15875	2.414030764	3.903469237	10.66590442	0.4850462	ipm
group_5262	Protein of unknown function (DUF3607)	3	15.51278564	3.961666667	3.111012185	4.812321149	3.238361459	0.244054055	ipm
group_5676	amino acid ABC transporter	3	15.51278564	3.961666667	3.111012185	4.812321149	3.238361459	0.244054055	ipm
group_7573	hypothetical protein	3	15.51278564	3.961666667	3.111012185	4.812321149	3.238361459	0.244054055	ipm
group_9475	glycosyltransferase	3	9.475473011	3.836666667	2.711356561	4.961976773	3.238361459	0.244054055	ipm
group_9964	drug resistance transporter, Bcr/CflA subfamily protein	3	15.51278564	3.961666667	3.111012185	4.812321149	3.238361459	0.244054055	ipm
group_9965	peptidase S15	3	15.51278564	3.961666667	3.111012185	4.812321149	3.238361459	0.244054055	ipm
copR_1	DNA-binding heavy metal response regulator	3	15.51278564	3.961666667	3.111012185	4.812321149	3.238361459	0.244054055	ipm
group_9967	putative exported protein precursor	3	15.51278564	3.961666667	3.111012185	4.812321149	3.238361459	0.244054055	ipm
group_9968	oxidoreductase	3	15.51278564	3.961666667	3.111012185	4.812321149	3.238361459	0.244054055	ipm
bhsA_1	outer membrane protein	3	15.51278564	3.961666667	3.111012185	4.812321149	3.238361459	0.244054055	ipm
group_11020	hypothetical protein	2	9.475473011	3.836666667	2.711356561	4.961976773	3.238361459	0.244054055	ipm
group_125	VgrG protein	2	42.91372069	7.75	6.981813477	8.518186523	35.03835241	0.794530313	ipm
group_1380	bacteriophage protein	2	15.51278564	3.961666667	3.111012185	4.812321149	3.238361459	0.244054055	ipm
group_1564	transposase	2	14.60359601	3.317692308	2.577235728	4.058148888	11.50931651	0.503651249	ipm
group_2306	hypothetical protein	2	10.84809461	2.87375	2.098969946	3.648530054	8.913373328	0.442634624	ipm
group_23133	Nucleoid-associated protein NdpA	2	15.51278564	3.961666667	3.111012185	4.812321149	3.238361459	0.244054055	ipm
group_23134	hypothetical protein	2	15.51278564	3.961666667	3.111012185	4.812321149	3.238361459	0.244054055	ipm
marA_1	transcriptional activator RamA	2	15.51278564	3.961666667	3.111012185	4.812321149	3.238361459	0.244054055	ipm
group_23136	Quinone oxidoreductase 2	2	15.51278564	3.961666667	3.111012185	4.812321149	3.238361459	0.244054055	ipm
group_23137	transcriptional regulator	2	15.51278564	3.961666667	3.111012185	4.812321149	3.238361459	0.244054055	ipm
group_23138	aldo-keto reductase	2	15.51278564	3.961666667	3.111012185	4.812321149	3.238361459	0.244054055	ipm
adhC	oxidoreductase, zinc-binding dehydrogenase family	2	15.51278564	3.961666667	3.111012185	4.812321149	3.238361459	0.244054055	ipm
group_23140	flavodoxin	2	15.51278564	3.961666667	3.111012185	4.812321149	3.238361459	0.244054055	ipm
group_23141	putative carboxymuconolactone decarboxylase	2	15.51278564	3.961666667	3.111012185	4.812321149	3.238361459	0.244054055	ipm
group_23142	cupin region precursor	2	15.51278564	3.961666667	3.111012185	4.812321149	3.238361459	0.244054055	ipm
group_23143	hypothetical protein	2	15.51278564	3.961666667	3.111012185	4.812321149	3.238361459	0.244054055	ipm
group_23144	flavodoxin	2	15.51278564	3.961666667	3.111012185	4.812321149	3.238361459	0.244054055	ipm
cusS_1	putative hisitidine protein kinase sensor (Putative two-component system sensor protein)	2	15.51278564	3.961666667	3.111012185	4.812321149	3.238361459	0.244054055	ipm
group_23146	aldo-keto reductase	2	15.51278564	3.961666667	3.111012185	4.812321149	3.238361459	0.244054055	ipm
group_23147	putative nitroreductase	2	15.51278564	3.961666667	3.111012185	4.812321149	3.238361459	0.244054055	ipm
group_23148	toxin of the YpjF-YfjZ toxin-antitoxin system	2	15.51278564	3.961666667	3.111012185	4.812321149	3.238361459	0.244054055	ipm
group_23156	type 1 fimbriae regulatory protein FimB	2	15.51278564	3.961666667	3.111012185	4.812321149	3.238361459	0.244054055	ipm
group_23157	phage N-6-adenine-methyltransferase	2	15.51278564	3.961666667	3.111012185	4.812321149	3.238361459	0.244054055	ipm
group_23158	hypothetical protein	2	15.51278564	3.961666667	3.111012185	4.812321149	3.238361459	0.244054055	ipm
group_23159	hypothetical protein	2	15.51278564	3.961666667	3.111012185	4.812321149	3.238361459	0.244054055	ipm
group_23160	hypothetical protein	2	15.51278564	3.961666667	3.111012185	4.812321149	3.238361459	0.244054055	ipm
group_23161	hypothetical protein	2	15.51278564	3.961666667	3.111012185	4.812321149	3.238361459	0.244054055	ipm
group_23162	hypothetical protein	2	15.51278564	3.961666667	3.111012185	4.812321149	3.238361459	0.244054055	ipm
group_23163	hypothetical protein	2	15.51278564	3.961666667	3.111012185	4.812321149	3.238361459	0.244054055	ipm
group_23169	hypothetical protein	2	15.51278564	3.961666667	3.111012185	4.812321149	3.238361459	0.244054055	ipm
group_23170	putative bacteriophage protein	2	15.51278564	3.961666667	3.111012185	4.812321149	3.238361459	0.244054055	ipm
group_23171	hypothetical protein	2	15.51278564	3.961666667	3.111012185	4.812321149	3.238361459	0.244054055	ipm
group_23172	hypothetical protein	2	15.51278564	3.961666667	3.111012185	4.812321149	3.238361459	0.244054055	ipm
group_23173	hypothetical protein	2	15.51278564	3.961666667	3.111012185	4.812321149	3.238361459	0.244054055	ipm
group_23174	Ead domain protein	2	15.51278564	3.961666667	3.111012185	4.812321149	3.238361459	0.244054055	ipm
group_23175	hypothetical protein	2	15.51278564	3.961666667	3.111012185	4.812321149	3.238361459	0.244054055	ipm
group_23176	putative replication protein	2	15.51278564	3.961666667	3.111012185	4.812321149	3.238361459	0.244054055	ipm
group_23177	phage conserved hypothetical protein, C-terminal domain	2	15.51278564	3.961666667	3.111012185	4.812321149	3.238361459	0.244054055	ipm
group_23178	Protein of unknown function (DUF1019)	2	15.51278564	3.961666667	3.111012185	4.812321149	3.238361459	0.244054055	ipm
group_23179	antirepressor protein Cro	2	15.51278564	3.961666667	3.111012185	4.812321149	3.238361459	0.244054055	ipm
group_23180	transcriptional repressor DicA	2	15.51278564	3.961666667	3.111012185	4.812321149	3.238361459	0.244054055	ipm
group_23181	morphogenetic protein	2	15.51278564	3.961666667	3.111012185	4.812321149	3.238361459	0.244054055	ipm
group_23182	Response regulator inhibitor for tor operon	2	15.51278564	3.961666667	3.111012185	4.812321149	3.238361459	0.244054055	ipm
group_23187	hypothetical protein	2	15.51278564	3.961666667	3.111012185	4.812321149	3.238361459	0.244054055	ipm
group_23188	hypothetical protein	2	15.51278564	3.961666667	3.111012185	4.812321149	3.238361459	0.244054055	ipm
group_23189	hypothetical protein	2	15.51278564	3.961666667	3.111012185	4.812321149	3.238361459	0.244054055	ipm
group_23190	hypothetical protein	2	15.51278564	3.961666667	3.111012185	4.812321149	3.238361459	0.244054055	ipm
group_23191	hypothetical protein	2	15.51278564	3.961666667	3.111012185	4.812321149	3.238361459	0.244054055	ipm
group_23192	hypothetical protein	2	15.51278564	3.961666667	3.111012185	4.812321149	3.238361459	0.244054055	ipm
group_23193	tyrosine autokinase	2	15.51278564	3.961666667	3.111012185	4.812321149	3.238361459	0.244054055	ipm
group_23194	Alginate lyase	2	15.51278564	3.961666667	3.111012185	4.812321149	3.238361459	0.244054055	ipm
group_23195	hypothetical protein	2	15.51278564	3.961666667	3.111012185	4.812321149	3.238361459	0.244054055	ipm
group_23196	Polysaccharide pyruvyl transferase	2	15.51278564	3.961666667	3.111012185	4.812321149	3.238361459	0.244054055	ipm
group_23197	hypothetical protein	2	15.51278564	3.961666667	3.111012185	4.812321149	3.238361459	0.244054055	ipm
group_23198	hypothetical protein	2	15.51278564	3.961666667	3.111012185	4.812321149	3.238361459	0.244054055	ipm
group_23199	putative glucuronosyltransferase	2	15.51278564	3.961666667	3.111012185	4.812321149	3.238361459	0.244054055	ipm
group_23200	hypothetical protein	2	15.51278564	3.961666667	3.111012185	4.812321149	3.238361459	0.244054055	ipm
group_23201	glycosyltransferase	2	15.51278564	3.961666667	3.111012185	4.812321149	3.238361459	0.244054055	ipm
glf	UDP-galactopyranose mutase	2	15.51278564	3.961666667	3.111012185	4.812321149	3.238361459	0.244054055	ipm
group_23203	glycosyltransferase	2	15.51278564	3.961666667	3.111012185	4.812321149	3.238361459	0.244054055	ipm
group_23204	UDP-glucose lipid carrier transferase	2	15.51278564	3.961666667	3.111012185	4.812321149	3.238361459	0.244054055	ipm
group_23206	hypothetical protein	2	15.51278564	3.961666667	3.111012185	4.812321149	3.238361459	0.244054055	ipm
group_23207	hypothetical protein	2	15.51278564	3.961666667	3.111012185	4.812321149	3.238361459	0.244054055	ipm
group_23211	hypothetical protein	2	15.51278564	3.961666667	3.111012185	4.812321149	3.238361459	0.244054055	ipm
group_23212	hypothetical protein	2	15.51278564	3.961666667	3.111012185	4.812321149	3.238361459	0.244054055	ipm
yafQ	mRNA interferase YafQ	2	42.91372069	7.75	6.981813477	8.518186523	35.03835241	0.794530313	ipm
group_23251	hypothetical protein	2	15.51278564	3.961666667	3.111012185	4.812321149	3.238361459	0.244054055	ipm
group_23252	Uncharacterized conserved protein	2	15.51278564	3.961666667	3.111012185	4.812321149	3.238361459	0.244054055	ipm
group_23253	hypothetical protein	2	15.51278564	3.961666667	3.111012185	4.812321149	3.238361459	0.244054055	ipm
group_2919	Oxidoreductase	2	15.51278564	3.961666667	3.111012185	4.812321149	3.238361459	0.244054055	ipm
group_4375	hypothetical protein	2	15.51278564	3.961666667	3.111012185	4.812321149	3.238361459	0.244054055	ipm
group_4377	hypothetical protein	2	15.51278564	3.961666667	3.111012185	4.812321149	3.238361459	0.244054055	ipm
group_4380	hypothetical protein	2	42.91372069	7.75	6.981813477	8.518186523	35.03835241	0.794530313	ipm
adhP_1	alcohol dehydrogenase	2	15.51278564	3.961666667	3.111012185	4.812321149	3.238361459	0.244054055	ipm
group_7565	flagellar biosynthesis, cell-distal portion of basal-body rod	2	12.26809371	3.247142857	2.436795891	4.057489823	9.87165851	0.466501506	ipm
group_7566	hypothetical protein	2	15.51278564	3.961666667	3.111012185	4.812321149	3.238361459	0.244054055	ipm
group_7572	hypothetical protein	2	15.51278564	3.961666667	3.111012185	4.812321149	3.238361459	0.244054055	ipm
group_812	mannose-1-phosphate guanylyltransferase	2	11.76682141	2.9212	2.172740959	3.669659041	9.529956982	0.458188812	ipm
group_9910	hypothetical protein	2	14.59652511	3.501428571	2.719719061	4.283138081	11.50425115	0.503542624	ipm
group_23223	invertase	1	42.91372069	7.75	6.981813477	8.518186523	35.03835241	0.794530313	ipm
group_23225	hypothetical protein	1	42.91372069	7.75	6.981813477	8.518186523	35.03835241	0.794530313	ipm
group_23226	Uncharacterized protein conserved in bacteria	1	42.91372069	7.75	6.981813477	8.518186523	35.03835241	0.794530313	ipm
group_23227	Protein of unknown function (DUF497)	1	42.91372069	7.75	6.981813477	8.518186523	35.03835241	0.794530313	ipm
group_23228	hypothetical protein	1	42.91372069	7.75	6.981813477	8.518186523	35.03835241	0.794530313	ipm
group_23229	hypothetical protein	1	42.91372069	7.75	6.981813477	8.518186523	35.03835241	0.794530313	ipm
group_23230	hypothetical protein	1	42.91372069	7.75	6.981813477	8.518186523	35.03835241	0.794530313	ipm
group_23231	hypothetical protein	1	42.91372069	7.75	6.981813477	8.518186523	35.03835241	0.794530313	ipm
group_23232	hypothetical protein	1	42.91372069	7.75	6.981813477	8.518186523	35.03835241	0.794530313	ipm
group_23233	hypothetical protein	1	42.91372069	7.75	6.981813477	8.518186523	35.03835241	0.794530313	ipm
group_23234	putative exonuclease CP81	1	42.91372069	7.75	6.981813477	8.518186523	35.03835241	0.794530313	ipm
group_23235	hypothetical protein	1	42.91372069	7.75	6.981813477	8.518186523	35.03835241	0.794530313	ipm
group_23236	chromosome segregation protein SMC	1	42.91372069	7.75	6.981813477	8.518186523	35.03835241	0.794530313	ipm
group_23237	hypothetical protein	1	42.91372069	7.75	6.981813477	8.518186523	35.03835241	0.794530313	ipm
group_23238	putative replication protein	1	42.91372069	7.75	6.981813477	8.518186523	35.03835241	0.794530313	ipm
group_23239	hypothetical protein	1	42.91372069	7.75	6.981813477	8.518186523	35.03835241	0.794530313	ipm
group_23240	hypothetical protein	1	42.91372069	7.75	6.981813477	8.518186523	35.03835241	0.794530313	ipm
group_23241	putative plasmid stability protein	1	42.91372069	7.75	6.981813477	8.518186523	35.03835241	0.794530313	ipm
group_23242	Beta-lactamase OXA-2 precursor	1	42.91372069	7.75	6.981813477	8.518186523	35.03835241	0.794530313	ipm
group_23243	blaNDM1	1	42.91372069	7.75	6.981813477	8.518186523	35.03835241	0.794530313	ipm
group_23258	hypothetical protein	1	42.91372069	7.75	6.981813477	8.518186523	35.03835241	0.794530313	ipm
group_24506	hypothetical protein	1	9.475473011	3.836666667	2.711356561	4.961976773	3.238361459	0.244054055	ipm
group_24507	transcriptional regulator AlpA family	1	9.475473011	3.836666667	2.711356561	4.961976773	3.238361459	0.244054055	ipm
group_24508	Roi protein	1	9.475473011	3.836666667	2.711356561	4.961976773	3.238361459	0.244054055	ipm
group_24509	P63C domain	1	9.475473011	3.836666667	2.711356561	4.961976773	3.238361459	0.244054055	ipm
group_24510	hypothetical protein	1	9.475473011	3.836666667	2.711356561	4.961976773	3.238361459	0.244054055	ipm
group_24511	phage tape measure protein	1	9.475473011	3.836666667	2.711356561	4.961976773	3.238361459	0.244054055	ipm
group_24512	hypothetical protein	1	9.475473011	3.836666667	2.711356561	4.961976773	3.238361459	0.244054055	ipm
group_24513	hypothetical protein	1	9.475473011	3.836666667	2.711356561	4.961976773	3.238361459	0.244054055	ipm
group_24514	Abortive infection bacteriophage resistance protein	1	9.475473011	3.836666667	2.711356561	4.961976773	3.238361459	0.244054055	ipm
group_24515	hypothetical protein	1	9.475473011	3.836666667	2.711356561	4.961976773	3.238361459	0.244054055	ipm
group_24516	lactonase Drp35	1	9.475473011	3.836666667	2.711356561	4.961976773	3.238361459	0.244054055	ipm
group_24517	Tail fiber protein	1	9.475473011	3.836666667	2.711356561	4.961976773	3.238361459	0.244054055	ipm
group_24518	hypothetical protein	1	9.475473011	3.836666667	2.711356561	4.961976773	3.238361459	0.244054055	ipm
group_24519	hypothetical protein	1	9.475473011	3.836666667	2.711356561	4.961976773	3.238361459	0.244054055	ipm
group_24520	putative Retron-type reverse transcriptase	1	9.475473011	3.836666667	2.711356561	4.961976773	3.238361459	0.244054055	ipm
group_24521	recombination protein F	1	9.475473011	3.836666667	2.711356561	4.961976773	3.238361459	0.244054055	ipm
group_24522	conserved hypothetical protein	1	9.475473011	3.836666667	2.711356561	4.961976773	3.238361459	0.244054055	ipm
group_24523	phage portal protein, pbsx family	1	9.475473011	3.836666667	2.711356561	4.961976773	3.238361459	0.244054055	ipm
group_24524	tail protein I	1	9.475473011	3.836666667	2.711356561	4.961976773	3.238361459	0.244054055	ipm
group_24525	hypothetical protein	1	9.475473011	3.836666667	2.711356561	4.961976773	3.238361459	0.244054055	ipm
group_24526	hypothetical protein	1	9.475473011	3.836666667	2.711356561	4.961976773	3.238361459	0.244054055	ipm
group_24527	hypothetical protein	1	9.475473011	3.836666667	2.711356561	4.961976773	3.238361459	0.244054055	ipm
group_24528	hypothetical protein	1	9.475473011	3.836666667	2.711356561	4.961976773	3.238361459	0.244054055	ipm
group_24529	Bacterial protein of unknown function (DUF977)	1	9.475473011	3.836666667	2.711356561	4.961976773	3.238361459	0.244054055	ipm
group_24530	exodeoxyribonuclease VIII	1	9.475473011	3.836666667	2.711356561	4.961976773	3.238361459	0.244054055	ipm
group_24531	hypothetical protein	1	9.475473011	3.836666667	2.711356561	4.961976773	3.238361459	0.244054055	ipm
group_24532	hypothetical protein	1	9.475473011	3.836666667	2.711356561	4.961976773	3.238361459	0.244054055	ipm
group_24533	hypothetical protein	1	9.475473011	3.836666667	2.711356561	4.961976773	3.238361459	0.244054055	ipm
group_24534	hypothetical protein	1	9.475473011	3.836666667	2.711356561	4.961976773	3.238361459	0.244054055	ipm
group_24535	hypothetical protein	1	9.475473011	3.836666667	2.711356561	4.961976773	3.238361459	0.244054055	ipm
group_24536	tail protein I	1	9.475473011	3.836666667	2.711356561	4.961976773	3.238361459	0.244054055	ipm
manZ_3	PTS system protein	1	9.475473011	3.836666667	2.711356561	4.961976773	3.238361459	0.244054055	ipm
group_24542	hypothetical protein	1	9.475473011	3.836666667	2.711356561	4.961976773	3.238361459	0.244054055	ipm
group_24543	hypothetical protein	1	9.475473011	3.836666667	2.711356561	4.961976773	3.238361459	0.244054055	ipm
group_24544	hypothetical protein	1	9.475473011	3.836666667	2.711356561	4.961976773	3.238361459	0.244054055	ipm
group_24545	transcriptional regulator	1	9.475473011	3.836666667	2.711356561	4.961976773	3.238361459	0.244054055	ipm
group_24546	Beta-lactamase OXA-10 precursor	1	9.475473011	3.836666667	2.711356561	4.961976773	3.238361459	0.244054055	ipm
group_24547	hypothetical protein	1	9.475473011	3.836666667	2.711356561	4.961976773	3.238361459	0.244054055	ipm
group_24548	putative transposase within prophage	1	9.475473011	3.836666667	2.711356561	4.961976773	3.238361459	0.244054055	ipm
group_24549	aminoglycoside 3'-adenyltransferase	1	9.475473011	3.836666667	2.711356561	4.961976773	3.238361459	0.244054055	ipm
group_24550	Dhfr1	1	9.475473011	3.836666667	2.711356561	4.961976773	3.238361459	0.244054055	ipm
group_24551	50S ribosomal protein L11 methyltransferase	1	9.475473011	3.836666667	2.711356561	4.961976773	3.238361459	0.244054055	ipm
group_3225	hypothetical protein	1	9.475473011	3.836666667	2.711356561	4.961976773	3.238361459	0.244054055	ipm
group_3357	membrane protein	1	42.91372069	7.75	6.981813477	8.518186523	35.03835241	0.794530313	ipm
group_5098	DGQHR domain	1	9.475473011	3.836666667	2.711356561	4.961976773	3.238361459	0.244054055	ipm
group_596	putative transposase-like protein	1	42.91372069	7.75	6.981813477	8.518186523	35.03835241	0.794530313	ipm
group_7585	CAAX amino terminal protease self- immunity	1	9.475473011	3.836666667	2.711356561	4.961976773	3.238361459	0.244054055	ipm
group_3363	biotin carboxylase	41	4.60520517	20.77790521	11.35724241	30.198568	5.690540128	0.353159119	min
group_6641	Tellurite resistance protein	40	4.991014356	22.43434852	12.74471894	32.12397809	5.910710478	0.36085424	min
group_1784	transposase	34	4.015505332	18.08333546	9.176259761	26.99041116	5.361266895	0.341284868	min
frmA_2	S-(hydroxymethyl)glutathione dehydrogenase	32	22.48523917	42.46729179	35.44154591	49.49303768	18.39523363	0.634282342	min
tetD_2	tetracycline resistance protein, efflux, class D	32	22.48523917	42.46729179	35.44154591	49.49303768	18.39523363	0.634282342	min
group_9260	tetracycline repressor protein TetR	32	22.48523917	42.46729179	35.44154591	49.49303768	18.39523363	0.634282342	min
frmB	S-formylglutathione hydrolase	17	11.00814546	39.31507083	28.84037612	49.78976554	9.733299495	0.471469306	min
group_6303	glycine cleavage system transcriptional activator	12	5.111058494	52.33333333	30.05180003	74.61486664	5.979946922	0.363235691	min
group_12119	hypothetical protein	11	5.111058494	52.33333333	30.05180003	74.61486664	5.979946922	0.363235691	min
group_12126	hypothetical protein	11	5.111058494	52.33333333	30.05180003	74.61486664	5.979946922	0.363235691	min
group_12127	phage tail protein I	11	5.111058494	52.33333333	30.05180003	74.61486664	5.979946922	0.363235691	min
group_12128	hypothetical protein	11	5.111058494	52.33333333	30.05180003	74.61486664	5.979946922	0.363235691	min
group_12129	Tail fiber protein	11	5.111058494	52.33333333	30.05180003	74.61486664	5.979946922	0.363235691	min
group_12130	phage tail tape measure protein	11	5.111058494	52.33333333	30.05180003	74.61486664	5.979946922	0.363235691	min
group_12707	bacteriophage CII family protein	11	4.918499223	35.82113821	20.21239405	51.42988238	5.869052705	0.359412659	min
group_6565	putative prophage endo-N-neuraminidase	11	5.111058494	52.33333333	30.05180003	74.61486664	5.979946922	0.363235691	min
group_14949	transposase/IS protein	10	6.461538881	37.19982181	23.45235055	50.94729308	6.781190768	0.389569301	min
group_3405	hypothetical protein	9	5.282615639	37.18699187	21.66640282	52.70758092	6.079480201	0.366628048	min
group_9568	Transposase and inactivated derivatives	8	4.917143821	33.67993917	19.00176292	48.35811542	5.868275266	0.359385693	min
group_284	phage polarity suppression protein	6	5.111058494	52.33333333	30.05180003	74.61486664	5.979946922	0.363235691	min
xerC_6	ResA resolvase	5	5.111058494	52.33333333	30.05180003	74.61486664	5.979946922	0.363235691	min
group_453	ResA resolvase	5	4.928087899	40.87323944	23.08400308	58.66247579	5.874553891	0.359603408	min
group_15594	tyrosine autokinase	4	5.111058494	52.33333333	30.05180003	74.61486664	5.979946922	0.363235691	min
group_15595	undecaprenolphosphate Gal-1-P transferase	4	5.111058494	52.33333333	30.05180003	74.61486664	5.979946922	0.363235691	min
group_15596	family 2 glycosyl transferase	4	5.111058494	52.33333333	30.05180003	74.61486664	5.979946922	0.363235691	min
group_15597	hypothetical protein	4	5.111058494	52.33333333	30.05180003	74.61486664	5.979946922	0.363235691	min
group_15598	family 2 glycosyl transferase	4	5.111058494	52.33333333	30.05180003	74.61486664	5.979946922	0.363235691	min
cysE_2	serine acetyltransferase	4	5.111058494	52.33333333	30.05180003	74.61486664	5.979946922	0.363235691	min
group_15600	hypothetical protein	4	5.111058494	52.33333333	30.05180003	74.61486664	5.979946922	0.363235691	min
group_15601	lipopolysaccharide biosynthesis protein WzxC	4	5.111058494	52.33333333	30.05180003	74.61486664	5.979946922	0.363235691	min
group_15602	hypothetical protein	4	5.111058494	52.33333333	30.05180003	74.61486664	5.979946922	0.363235691	min
group_15603	hypothetical protein	4	5.111058494	52.33333333	30.05180003	74.61486664	5.979946922	0.363235691	min
group_9701	group 1 glycosyl transferase	4	5.111058494	52.33333333	30.05180003	74.61486664	5.979946922	0.363235691	min
group_15604	conjugal transfer entry exclusion protein TraS	3	5.111058494	52.33333333	30.05180003	74.61486664	5.979946922	0.363235691	min
group_10945	phage head morphogenesis protein	2	4.829726574	56.2992126	31.49623821	81.10218698	5.818227495	0.357644838	min
tetA_2	tetracycline resistance protein	65	26.80354205	199.8944959	170.866687	228.9223047	18.32055437	0.633194082	tet
tetR	TetA resistance protein	65	26.80354205	199.8944959	170.866687	228.9223047	18.32055437	0.633194082	tet
yedA_2	drug/metabolite transporter permease	64	26.80354205	199.8944959	170.866687	228.9223047	18.32055437	0.633194082	tet
group_1091	TnpA transposase	61	5.045031918	95.87754464	54.73509184	137.0199974	3.517603117	0.264437038	tet
group_559	transposase for transposon Tn1721	48	17.42824943	176.6495713	141.7327998	211.5663428	11.12363621	0.503925655	tet
pemI	transcriptional regulator/antitoxin MazE	45	4.446424048	109.9745403	59.04443723	160.9046434	3.236307038	0.250658924	tet
pemK	transcriptional modulator of MazE/toxin MazF	45	4.446424048	109.9745403	59.04443723	160.9046434	3.236307038	0.250658924	tet
group_11592	putative membrane-bound protease	41	5.211877287	125.227021	72.53472156	177.9193205	3.597896956	0.268246122	tet
group_3363	biotin carboxylase	41	4.354080645	128.4688187	68.21462282	188.7230147	3.193884407	0.24851878	tet
group_6641	Tellurite resistance protein	40	4.635244886	137.451398	75.37534531	199.5274506	3.323870561	0.255023202	tet
group_1098	conjugal transfer protein TraP	36	4.503089133	123.5177281	66.75154566	180.2839106	3.262469883	0.251970333	tet
frmA_2	S-(hydroxymethyl)glutathione dehydrogenase	32	10.38179198	196.6523331	142.3012976	251.0033687	6.434359572	0.378436219	tet
tetD_2	tetracycline resistance protein, efflux, class D	32	10.38179198	196.6523331	142.3012976	251.0033687	6.434359572	0.378436219	tet
group_9260	tetracycline repressor protein TetR	32	10.38179198	196.6523331	142.3012976	251.0033687	6.434359572	0.378436219	tet
group_8644	hypothetical protein	31	4.166542452	175.1142857	90.76675038	259.461821	3.108552414	0.244161244	tet
group_6365	Domain of unknown function (DUF3560)	27	4.14105493	120.053506	62.01210097	178.0949111	3.097041398	0.243567914	tet
group_6369	replication protein	26	4.14105493	120.053506	62.01210097	178.0949111	3.097041398	0.243567914	tet
group_8660	16S ribosomal RNA methyltransferase KsgA/Dim1 family protein	26	4.14105493	120.053506	62.01210097	178.0949111	3.097041398	0.243567914	tet
group_8653	PsiB	25	4.14105493	120.053506	62.01210097	178.0949111	3.097041398	0.243567914	tet
group_8654	PsiA	25	4.14105493	120.053506	62.01210097	178.0949111	3.097041398	0.243567914	tet
group_12005	hypothetical protein	24	4.14105493	120.053506	62.01210097	178.0949111	3.097041398	0.243567914	tet
group_12006	plasmid stable inheritance protein	24	4.14105493	120.053506	62.01210097	178.0949111	3.097041398	0.243567914	tet
parM_2	stability/partitioning protein	24	4.14105493	120.053506	62.01210097	178.0949111	3.097041398	0.243567914	tet
group_12008	Protein of unknown function (DUF1380)	24	4.14105493	120.053506	62.01210097	178.0949111	3.097041398	0.243567914	tet
ykfF_2	hypothetical protein	24	4.14105493	120.053506	62.01210097	178.0949111	3.097041398	0.243567914	tet
group_5067	hypothetical protein	24	4.339774373	127.052417	67.34389299	186.7609411	3.187335876	0.248186888	tet
group_8652	Putative DNA-binding protein	24	4.14105493	120.053506	62.01210097	178.0949111	3.097041398	0.243567914	tet
group_6366	Domain of unknown function (DUF932)	23	5.912785696	151.8137473	92.61791965	211.009575	3.94381585	0.284088311	tet
group_12054	hypothetical protein	22	5.912785696	151.8137473	92.61791965	211.009575	3.94381585	0.284088311	tet
group_11571	conjugal transfer pilus assembly protein TraL	21	4.586415877	131.9795931	71.9924021	191.966784	3.301122034	0.253896154	tet
group_11577	conjugal transfer pilus assembly protein TraW	21	4.586415877	131.9795931	71.9924021	191.966784	3.301122034	0.253896154	tet
group_12052	conjugal transfer protein TraM	21	5.201810688	141.3025705	81.77671088	200.8284301	3.593029623	0.268016703	tet
group_12053	Putative transglycosylase	21	5.201810688	141.3025705	81.77671088	200.8284301	3.593029623	0.268016703	tet
group_8406	conjugal transfer protein TraK	21	4.586415877	131.9795931	71.9924021	191.966784	3.301122034	0.253896154	tet
group_8407	TraB	21	4.586415877	131.9795931	71.9924021	191.966784	3.301122034	0.253896154	tet
group_8408	conjugal transfer protein TraV	21	4.586415877	131.9795931	71.9924021	191.966784	3.301122034	0.253896154	tet
traC_3	TraC	21	4.586415877	131.9795931	71.9924021	191.966784	3.301122034	0.253896154	tet
group_8410	conjugal transfer protein TrbI	21	4.586415877	131.9795931	71.9924021	191.966784	3.301122034	0.253896154	tet
group_8411	conjugal transfer pilus assembly protein TraU	21	4.586415877	131.9795931	71.9924021	191.966784	3.301122034	0.253896154	tet
group_12038	TraA	20	4.586415877	131.9795931	71.9924021	191.966784	3.301122034	0.253896154	tet
group_12039	TraE	20	4.586415877	131.9795931	71.9924021	191.966784	3.301122034	0.253896154	tet
group_12040	TraP	20	4.586415877	131.9795931	71.9924021	191.966784	3.301122034	0.253896154	tet
group_12042	hypothetical protein	20	4.586415877	131.9795931	71.9924021	191.966784	3.301122034	0.253896154	tet
group_8657	hypothetical protein	20	5.720564078	164.6087984	99.13028227	230.0873145	3.847591896	0.279769944	tet
group_11581	conjugal pilus assembly protein TraF	18	5.231675806	143.8549853	83.46280879	204.2471617	3.607478297	0.26869718	tet
group_6367	conjugal transfer pilus assembly protein TraH	18	5.231675806	143.8549853	83.46280879	204.2471617	3.607478297	0.26869718	tet
group_8412	TraQ	18	5.231675806	143.8549853	83.46280879	204.2471617	3.607478297	0.26869718	tet
frmB	S-formylglutathione hydrolase	17	4.033999738	151.6364567	77.15437891	226.1185346	3.048919373	0.241072951	tet
group_16137	conjugal transfer pilus assembly protein TrbC	17	5.231675806	143.8549853	83.46280879	204.2471617	3.607478297	0.26869718	tet
group_16138	TraN	17	5.231675806	143.8549853	83.46280879	204.2471617	3.607478297	0.26869718	tet
group_16139	conjugal transfer protein TrbE	17	5.231675806	143.8549853	83.46280879	204.2471617	3.607478297	0.26869718	tet
group_16140	conjugal transfer protein TrbB	17	5.231675806	143.8549853	83.46280879	204.2471617	3.607478297	0.26869718	tet
group_16141	conjugal transfer protein TrbF	17	5.231675806	143.8549853	83.46280879	204.2471617	3.607478297	0.26869718	tet
group_8643	phage immunity repressor protein	16	4.166542452	175.1142857	90.76675038	259.461821	3.108552414	0.244161244	tet
group_9021	hypothetical protein	15	5.920464355	162.8063881	99.37400086	226.2387753	3.947680575	0.284260394	tet
gabR_2	GntR family transcriptional regulator	14	4.166542452	175.1142857	90.76675038	259.461821	3.108552414	0.244161244	tet
group_11974	hypothetical protein	14	4.166542452	175.1142857	90.76675038	259.461821	3.108552414	0.244161244	tet
group_11975	phage capsid and scaffold protein	14	4.166542452	175.1142857	90.76675038	259.461821	3.108552414	0.244161244	tet
group_11976	phage late gene regulator	14	4.166542452	175.1142857	90.76675038	259.461821	3.108552414	0.244161244	tet
group_11977	phage polarity suppression protein	14	4.166542452	175.1142857	90.76675038	259.461821	3.108552414	0.244161244	tet
group_11978	hypothetical protein	14	4.166542452	175.1142857	90.76675038	259.461821	3.108552414	0.244161244	tet
group_11979	hypothetical protein	14	4.166542452	175.1142857	90.76675038	259.461821	3.108552414	0.244161244	tet
group_855	phage integrase family protein	14	4.166542452	175.1142857	90.76675038	259.461821	3.108552414	0.244161244	tet
tetA_2	tetracycline resistance protein	65	4.83229284	1.162172326	0.650334048	1.674010604	13.2271176	0.547567844	tgc
tetR	TetA resistance protein	65	4.83229284	1.162172326	0.650334048	1.674010604	13.2271176	0.547567844	tgc
yedA_2	drug/metabolite transporter permease	64	4.83229284	1.162172326	0.650334048	1.674010604	13.2271176	0.547567844	tgc
group_559	transposase for transposon Tn1721	48	4.874989661	1.207682215	0.678616521	1.736747909	13.25804549	0.548167022	tgc
group_6515	phage tail completion protein	27	5.622165213	6.875	4.111455944	9.638544056	13.80403653	0.558561246	tgc
group_8984	transposase	17	5.231568624	4.758064516	2.760543034	6.755585998	13.51751235	0.553149447	tgc
group_1616	drug/metabolite transporter permease	16	4.591660341	2.020976027	1.103038285	2.938913769	13.053398	0.544181043	tgc
group_1130	phage/conjugal plasmid C-4 type zinc finger protein, TraR family	12	4.681835917	3.902439024	2.150620886	5.654257163	13.11838048	0.545452176	tgc
group_4591	fimbrial protein	10	4.141105379	2.356306892	1.217128544	3.49548524	12.73093773	0.537796883	tgc
group_19039	hypothetical protein	8	5.622165213	6.875	4.111455944	9.638544056	13.80403653	0.558561246	tgc
group_3549	hypothetical protein	7	8.271609144	6.538461538	4.459099401	8.617823676	15.80220551	0.593882877	tgc
ahpF_2	FAD-dependent pyridine nucleotide-disulfide oxidoreductase	5	5.622165213	6.875	4.111455944	9.638544056	13.80403653	0.558561246	tgc
group_10860	hypothetical protein	5	4.1862489	4.615384615	2.398622573	6.832146658	12.76307397	0.53843891	tgc
group_15709	DNA N-4 cytosine methyltransferase M.NgoMXV	5	5.622165213	6.875	4.111455944	9.638544056	13.80403653	0.558561246	tgc
group_18528	hypothetical protein	5	4.489857106	6.25	3.372029473	9.127970527	10.49287296	0.486990062	tgc
group_3550	transposase/IS protein	5	4.094394827	3.968446602	2.036648535	5.900244669	12.69772803	0.537132047	tgc
group_4205	phage tail length tape-measure protein 1	5	4.1862489	4.615384615	2.398622573	6.832146658	12.76307397	0.53843891	tgc
group_4241	resolvase	5	5.622165213	6.875	4.111455944	9.638544056	13.80403653	0.558561246	tgc
group_4340	RelE family toxin-antitoxin system	5	5.622165213	6.875	4.111455944	9.638544056	13.80403653	0.558561246	tgc
group_14590	phage protein	4	5.622165213	6.875	4.111455944	9.638544056	13.80403653	0.558561246	tgc
group_10155	hypothetical protein	3	5.622165213	6.875	4.111455944	9.638544056	13.80403653	0.558561246	tgc
group_10159	flagellar biosynthesis, cell-distal portion of basal-body rod	3	5.622165213	6.875	4.111455944	9.638544056	13.80403653	0.558561246	tgc
group_10281	putative glycosyltransferase	3	4.489857106	6.25	3.372029473	9.127970527	10.49287296	0.486990062	tgc
group_10797	hypothetical protein	3	5.622165213	6.875	4.111455944	9.638544056	13.80403653	0.558561246	tgc
mdcC_2	malonate decarboxylase delta subunit	3	4.489857106	6.25	3.372029473	9.127970527	10.49287296	0.486990062	tgc
group_10986	hypothetical protein	3	5.622165213	6.875	4.111455944	9.638544056	13.80403653	0.558561246	tgc
group_10987	Uncharacterized phage-associated protein	3	5.622165213	6.875	4.111455944	9.638544056	13.80403653	0.558561246	tgc
group_10988	hypothetical protein	3	5.622165213	6.875	4.111455944	9.638544056	13.80403653	0.558561246	tgc
group_15710	hypothetical protein	3	5.622165213	6.875	4.111455944	9.638544056	13.80403653	0.558561246	tgc
group_17776	hypothetical protein	3	5.622165213	6.875	4.111455944	9.638544056	13.80403653	0.558561246	tgc
group_21667	hypothetical protein	3	4.545145022	5.5	2.986465139	8.013534861	13.01993434	0.54352446	tgc
group_22293	hypothetical protein	3	5.622165213	6.875	4.111455944	9.638544056	13.80403653	0.558561246	tgc
group_23558	hypothetical protein	3	5.622165213	6.875	4.111455944	9.638544056	13.80403653	0.558561246	tgc
group_7527	protein NinG	3	5.622165213	6.875	4.111455944	9.638544056	13.80403653	0.558561246	tgc
group_9236	Bacterial mobilisation protein (MobC)	3	4.51672252	4.807692308	2.602207129	7.013177486	12.99950593	0.543122969	tgc
group_9237	hypothetical protein	3	4.51672252	4.807692308	2.602207129	7.013177486	12.99950593	0.543122969	tgc
group_9462	hypothetical protein	3	4.489857106	6.25	3.372029473	9.127970527	10.49287296	0.486990062	tgc
group_9463	hypothetical protein	3	5.622165213	6.875	4.111455944	9.638544056	13.80403653	0.558561246	tgc
group_10107	hypothetical protein	2	5.622165213	6.875	4.111455944	9.638544056	13.80403653	0.558561246	tgc
group_10120	CRISPR-associated protein	2	4.489857106	6.25	3.372029473	9.127970527	10.49287296	0.486990062	tgc
group_10121	crispr-associated protein, Cse2 family	2	4.489857106	6.25	3.372029473	9.127970527	10.49287296	0.486990062	tgc
group_10122	Bacterial membrane flanked domain	2	5.622165213	6.875	4.111455944	9.638544056	13.80403653	0.558561246	tgc
group_10154	hypothetical protein	2	5.622165213	6.875	4.111455944	9.638544056	13.80403653	0.558561246	tgc
group_10311	klebicin B immunity	2	4.489857106	6.25	3.372029473	9.127970527	10.49287296	0.486990062	tgc
group_10546	tRNA/rRNA methyltransferase yfiF	2	4.489857106	6.25	3.372029473	9.127970527	10.49287296	0.486990062	tgc
recE_1	putative exodeoxyribonuclease VIII	2	4.489857106	6.25	3.372029473	9.127970527	10.49287296	0.486990062	tgc
group_10775	hypothetical protein	2	5.622165213	6.875	4.111455944	9.638544056	13.80403653	0.558561246	tgc
group_10858	hypothetical protein	2	4.489857106	6.25	3.372029473	9.127970527	10.49287296	0.486990062	tgc
group_10862	hypothetical protein	2	4.489857106	6.25	3.372029473	9.127970527	10.49287296	0.486990062	tgc
group_1100	cytochrome C-type biogenesis protein	2	4.643428758	4.421052632	2.4265339	6.415571363	13.09068596	0.544911063	tgc
group_11047	hypothetical protein	2	16.90456317	14.25	11.37202947	17.12797053	10.49287296	0.486990062	tgc
group_1295	ABC transporter permease	2	4.489857106	6.25	3.372029473	9.127970527	10.49287296	0.486990062	tgc
group_15794	transcriptional regulator AlpA family	2	4.51672252	4.807692308	2.602207129	7.013177486	12.99950593	0.543122969	tgc
group_15795	hypothetical protein	2	4.51672252	4.807692308	2.602207129	7.013177486	12.99950593	0.543122969	tgc
group_15796	relaxase/mobilization nuclease domain protein	2	4.51672252	4.807692308	2.602207129	7.013177486	12.99950593	0.543122969	tgc
group_15797	hypothetical protein	2	4.51672252	4.807692308	2.602207129	7.013177486	12.99950593	0.543122969	tgc
group_15798	phage integrase family site-specific recombinase	2	4.51672252	4.807692308	2.602207129	7.013177486	12.99950593	0.543122969	tgc
group_17742	Dihydrofolate reductase	2	4.521684043	6.333333333	3.429899942	9.236766725	13.00307093	0.543193071	tgc
group_17749	flagellar biosynthesis, cell-distal portion of basal-body rod	2	5.622165213	6.875	4.111455944	9.638544056	13.80403653	0.558561246	tgc
group_18444	Beta-glucanase precursor	2	4.489857106	6.25	3.372029473	9.127970527	10.49287296	0.486990062	tgc
group_18445	Mannosyltransferase OCH1 and related enzymes	2	4.489857106	6.25	3.372029473	9.127970527	10.49287296	0.486990062	tgc
group_18446	Predicted carbamoyl transferase, NodU family	2	4.489857106	6.25	3.372029473	9.127970527	10.49287296	0.486990062	tgc
group_18463	major facilitator superfamily permease	2	4.489857106	6.25	3.372029473	9.127970527	10.49287296	0.486990062	tgc
group_18464	fumarylacetoacetate hydrolase family protein	2	4.489857106	6.25	3.372029473	9.127970527	10.49287296	0.486990062	tgc
group_18465	mandelate racemase	2	4.489857106	6.25	3.372029473	9.127970527	10.49287296	0.486990062	tgc
qseD_2	transcriptional regulator LysR	2	4.489857106	6.25	3.372029473	9.127970527	10.49287296	0.486990062	tgc
group_18513	putative cell division protein	2	4.489857106	6.25	3.372029473	9.127970527	10.49287296	0.486990062	tgc
group_18591	carboxyvinyl-carboxyphosphonate phosphorylmutase	2	4.489857106	6.25	3.372029473	9.127970527	10.49287296	0.486990062	tgc
group_19249	hypothetical protein	2	4.489857106	6.25	3.372029473	9.127970527	10.49287296	0.486990062	tgc
pdhR_6	transcriptional regulator PdhR	2	4.489857106	6.25	3.372029473	9.127970527	10.49287296	0.486990062	tgc
ydaF_3	acetyltransferase	2	4.489857106	6.25	3.372029473	9.127970527	10.49287296	0.486990062	tgc
group_19291	Transposase and inactivated derivatives	2	4.489857106	6.25	3.372029473	9.127970527	10.49287296	0.486990062	tgc
group_19292	Predicted enzyme related to lactoylglutathione lyase	2	4.489857106	6.25	3.372029473	9.127970527	10.49287296	0.486990062	tgc
group_19870	hypothetical protein	2	4.489857106	6.25	3.372029473	9.127970527	10.49287296	0.486990062	tgc
group_21649	lysine exporter LysE/YggA	2	4.489857106	6.25	3.372029473	9.127970527	10.49287296	0.486990062	tgc
group_21666	hypothetical protein	2	4.521684043	6.333333333	3.429899942	9.236766725	13.00307093	0.543193071	tgc
group_21668	replication protein	2	4.521684043	6.333333333	3.429899942	9.236766725	13.00307093	0.543193071	tgc
group_21673	Predicted ATPase	2	4.489857106	6.25	3.372029473	9.127970527	10.49287296	0.486990062	tgc
group_21674	putative Retron-type reverse transcriptase	2	4.489857106	6.25	3.372029473	9.127970527	10.49287296	0.486990062	tgc
group_21675	Uncharacterized protein conserved in bacteria	2	4.489857106	6.25	3.372029473	9.127970527	10.49287296	0.486990062	tgc
group_21676	Restriction modification system DNA specificity domain protein	2	4.489857106	6.25	3.372029473	9.127970527	10.49287296	0.486990062	tgc
group_21680	hypothetical protein	2	4.489857106	6.25	3.372029473	9.127970527	10.49287296	0.486990062	tgc
group_21681	putative antitoxin module of toxin-antitoxin system	2	4.489857106	6.25	3.372029473	9.127970527	10.49287296	0.486990062	tgc
group_21682	S-adenosylhomocysteine hydrolase	2	4.489857106	6.25	3.372029473	9.127970527	10.49287296	0.486990062	tgc
group_21683	Nucleotidyl transferase of unknown function (DUF1814)	2	4.489857106	6.25	3.372029473	9.127970527	10.49287296	0.486990062	tgc
group_21724	hypothetical protein	2	4.489857106	6.25	3.372029473	9.127970527	10.49287296	0.486990062	tgc
group_22177	hypothetical protein	2	4.489857106	6.25	3.372029473	9.127970527	10.49287296	0.486990062	tgc
group_22192	hypothetical protein	2	4.489857106	6.25	3.372029473	9.127970527	10.49287296	0.486990062	tgc
group_22193	phosphoribosyl-dephospho-CoA transferase	2	4.489857106	6.25	3.372029473	9.127970527	10.49287296	0.486990062	tgc
group_22194	HutP	2	4.489857106	6.25	3.372029473	9.127970527	10.49287296	0.486990062	tgc
group_22195	malonate utilization transcriptional regulator	2	4.489857106	6.25	3.372029473	9.127970527	10.49287296	0.486990062	tgc
group_22203	Putative HTH-type transcriptional regulator ywnA	2	5.622165213	6.875	4.111455944	9.638544056	13.80403653	0.558561246	tgc
group_23557	tail protein I	2	5.622165213	6.875	4.111455944	9.638544056	13.80403653	0.558561246	tgc
group_23559	Tail fiber protein	2	5.622165213	6.875	4.111455944	9.638544056	13.80403653	0.558561246	tgc
group_23595	putative prophage endo-N-neuraminidase	2	5.622165213	6.875	4.111455944	9.638544056	13.80403653	0.558561246	tgc
group_23678	hypothetical protein	2	5.622165213	6.875	4.111455944	9.638544056	13.80403653	0.558561246	tgc
group_23707	hypothetical protein	2	5.622165213	6.875	4.111455944	9.638544056	13.80403653	0.558561246	tgc
group_23709	hypothetical protein	2	5.622165213	6.875	4.111455944	9.638544056	13.80403653	0.558561246	tgc
gabT_1	Gamma-aminobutyrate:alpha-ketoglutarate aminotransferase	2	4.489857106	6.25	3.372029473	9.127970527	10.49287296	0.486990062	tgc
group_1067	insertion sequence 2 OrfA protein	1	16.90456317	14.25	11.37202947	17.12797053	10.49287296	0.486990062	tgc
fucA_4	ribulose-5-phosphate 4-epimerase	1	4.521684043	6.333333333	3.429899942	9.236766725	13.00307093	0.543193071	tgc
group_1323	site-specific recombinase, phage integrase family	1	16.90456317	14.25	11.37202947	17.12797053	10.49287296	0.486990062	tgc
group_1357	ISEc14 transposase A	1	4.489857106	6.25	3.372029473	9.127970527	10.49287296	0.486990062	tgc
group_1427	phage integrase family site-specific recombinase	1	16.90456317	14.25	11.37202947	17.12797053	10.49287296	0.486990062	tgc
group_1686	nitrite transporter	1	5.622165213	6.875	4.111455944	9.638544056	13.80403653	0.558561246	tgc
group_17819	excinuclease ABC subunit A	1	4.489857106	6.25	3.372029473	9.127970527	10.49287296	0.486990062	tgc
moeB_1	sulfur carrier protein adenylyltransferase ThiF	1	4.489857106	6.25	3.372029473	9.127970527	10.49287296	0.486990062	tgc
moeB_2	sulfur carrier protein adenylyltransferase ThiF	1	4.489857106	6.25	3.372029473	9.127970527	10.49287296	0.486990062	tgc
group_17822	hypothetical protein	1	4.489857106	6.25	3.372029473	9.127970527	10.49287296	0.486990062	tgc
group_17823	Ankyrin repeats (3 copies)	1	4.489857106	6.25	3.372029473	9.127970527	10.49287296	0.486990062	tgc
group_17824	hypothetical protein	1	4.489857106	6.25	3.372029473	9.127970527	10.49287296	0.486990062	tgc
group_17825	relaxase/mobilization nuclease domain protein	1	4.489857106	6.25	3.372029473	9.127970527	10.49287296	0.486990062	tgc
group_17826	hypothetical protein	1	4.489857106	6.25	3.372029473	9.127970527	10.49287296	0.486990062	tgc
group_17827	hypothetical protein	1	4.489857106	6.25	3.372029473	9.127970527	10.49287296	0.486990062	tgc
group_17828	transcriptional regulator AlpA family	1	4.489857106	6.25	3.372029473	9.127970527	10.49287296	0.486990062	tgc
group_17829	hypothetical protein	1	4.489857106	6.25	3.372029473	9.127970527	10.49287296	0.486990062	tgc
group_17830	Ankyrin repeats (3 copies)	1	4.489857106	6.25	3.372029473	9.127970527	10.49287296	0.486990062	tgc
group_17831	transcriptional repressor DicA	1	4.489857106	6.25	3.372029473	9.127970527	10.49287296	0.486990062	tgc
group_17832	hypothetical protein	1	4.489857106	6.25	3.372029473	9.127970527	10.49287296	0.486990062	tgc
group_17836	hypothetical protein	1	4.489857106	6.25	3.372029473	9.127970527	10.49287296	0.486990062	tgc
group_17839	relaxase/mobilization nuclease domain protein	1	4.489857106	6.25	3.372029473	9.127970527	10.49287296	0.486990062	tgc
group_17859	hypothetical protein	1	4.489857106	6.25	3.372029473	9.127970527	10.49287296	0.486990062	tgc
group_17865	hypothetical protein	1	4.489857106	6.25	3.372029473	9.127970527	10.49287296	0.486990062	tgc
group_17866	hypothetical protein	1	4.489857106	6.25	3.372029473	9.127970527	10.49287296	0.486990062	tgc
group_17868	transposase	1	4.489857106	6.25	3.372029473	9.127970527	10.49287296	0.486990062	tgc
group_17869	hypothetical protein	1	4.489857106	6.25	3.372029473	9.127970527	10.49287296	0.486990062	tgc
group_17874	hypothetical protein	1	4.489857106	6.25	3.372029473	9.127970527	10.49287296	0.486990062	tgc
group_17875	hypothetical protein	1	4.489857106	6.25	3.372029473	9.127970527	10.49287296	0.486990062	tgc
group_17876	conserved hypothetical protein	1	4.489857106	6.25	3.372029473	9.127970527	10.49287296	0.486990062	tgc
group_17890	putative transposase	1	4.489857106	6.25	3.372029473	9.127970527	10.49287296	0.486990062	tgc
group_17891	transposase/IS protein	1	4.489857106	6.25	3.372029473	9.127970527	10.49287296	0.486990062	tgc
group_17892	hypothetical protein	1	4.489857106	6.25	3.372029473	9.127970527	10.49287296	0.486990062	tgc
group_17893	hypothetical protein	1	4.489857106	6.25	3.372029473	9.127970527	10.49287296	0.486990062	tgc
group_17894	DhaG protein	1	4.489857106	6.25	3.372029473	9.127970527	10.49287296	0.486990062	tgc
group_17895	hypothetical protein	1	4.489857106	6.25	3.372029473	9.127970527	10.49287296	0.486990062	tgc
group_17896	glycerol dehydratase large subunit	1	4.489857106	6.25	3.372029473	9.127970527	10.49287296	0.486990062	tgc
group_18359	DNA-invertase hin	1	4.489857106	6.25	3.372029473	9.127970527	10.49287296	0.486990062	tgc
group_18360	Bacteriophage tail assembly protein	1	4.489857106	6.25	3.372029473	9.127970527	10.49287296	0.486990062	tgc
group_18361	putative prophage endo-N-neuraminidase	1	4.489857106	6.25	3.372029473	9.127970527	10.49287296	0.486990062	tgc
group_18362	Bacteriophage P2-related tail formation protein	1	4.489857106	6.25	3.372029473	9.127970527	10.49287296	0.486990062	tgc
group_18363	Baseplate assembly protein J	1	4.489857106	6.25	3.372029473	9.127970527	10.49287296	0.486990062	tgc
group_18364	phage baseplate assembly protein	1	4.489857106	6.25	3.372029473	9.127970527	10.49287296	0.486990062	tgc
group_18365	baseplate assembly protein V	1	4.489857106	6.25	3.372029473	9.127970527	10.49287296	0.486990062	tgc
group_18366	Late control gene D protein (GpD)	1	4.489857106	6.25	3.372029473	9.127970527	10.49287296	0.486990062	tgc
group_18367	Phage Tail Protein X	1	4.489857106	6.25	3.372029473	9.127970527	10.49287296	0.486990062	tgc
group_18368	Phage protein U	1	4.489857106	6.25	3.372029473	9.127970527	10.49287296	0.486990062	tgc
group_18369	phage tail tape measure protein	1	4.489857106	6.25	3.372029473	9.127970527	10.49287296	0.486990062	tgc
group_18370	hypothetical protein	1	4.489857106	6.25	3.372029473	9.127970527	10.49287296	0.486990062	tgc
group_18371	hypothetical protein	1	4.489857106	6.25	3.372029473	9.127970527	10.49287296	0.486990062	tgc
group_18372	phage major tail tube protein	1	4.489857106	6.25	3.372029473	9.127970527	10.49287296	0.486990062	tgc
group_18373	phage tail sheath monomer	1	4.489857106	6.25	3.372029473	9.127970527	10.49287296	0.486990062	tgc
group_18374	hypothetical protein	1	4.489857106	6.25	3.372029473	9.127970527	10.49287296	0.486990062	tgc
group_18375	Gp37 protein	1	4.489857106	6.25	3.372029473	9.127970527	10.49287296	0.486990062	tgc
group_18376	Mu-like prophage protein gp36	1	4.489857106	6.25	3.372029473	9.127970527	10.49287296	0.486990062	tgc
group_18377	hypothetical protein	1	4.489857106	6.25	3.372029473	9.127970527	10.49287296	0.486990062	tgc
group_18378	hypothetical protein	1	4.489857106	6.25	3.372029473	9.127970527	10.49287296	0.486990062	tgc
group_18379	hypothetical protein	1	4.489857106	6.25	3.372029473	9.127970527	10.49287296	0.486990062	tgc
group_18380	Mu-like prophage protein gpG	1	4.489857106	6.25	3.372029473	9.127970527	10.49287296	0.486990062	tgc
group_18381	phage head morphogenesis protein, SPP1 gp7 family	1	4.489857106	6.25	3.372029473	9.127970527	10.49287296	0.486990062	tgc
group_18382	Mu-like prophage protein gp29	1	4.489857106	6.25	3.372029473	9.127970527	10.49287296	0.486990062	tgc
group_18383	phage terminase	1	4.489857106	6.25	3.372029473	9.127970527	10.49287296	0.486990062	tgc
group_18384	Protein of unknown function (DUF3486)	1	4.489857106	6.25	3.372029473	9.127970527	10.49287296	0.486990062	tgc
group_18385	hypothetical protein	1	4.489857106	6.25	3.372029473	9.127970527	10.49287296	0.486990062	tgc
group_18386	hypothetical protein	1	4.489857106	6.25	3.372029473	9.127970527	10.49287296	0.486990062	tgc
group_18387	hypothetical protein	1	4.489857106	6.25	3.372029473	9.127970527	10.49287296	0.486990062	tgc
group_18388	putative periplasmic binding protein of transport system	1	4.489857106	6.25	3.372029473	9.127970527	10.49287296	0.486990062	tgc
group_18389	hypothetical protein	1	4.489857106	6.25	3.372029473	9.127970527	10.49287296	0.486990062	tgc
group_18390	hypothetical protein	1	4.489857106	6.25	3.372029473	9.127970527	10.49287296	0.486990062	tgc
group_18391	hypothetical protein	1	4.489857106	6.25	3.372029473	9.127970527	10.49287296	0.486990062	tgc
group_18392	hypothetical protein	1	4.489857106	6.25	3.372029473	9.127970527	10.49287296	0.486990062	tgc
group_18393	methyl-directed repair DNA adenine methylase	1	4.489857106	6.25	3.372029473	9.127970527	10.49287296	0.486990062	tgc
group_18394	phage-associated protein, BcepMu gp16 family	1	4.489857106	6.25	3.372029473	9.127970527	10.49287296	0.486990062	tgc
group_18395	hypothetical protein	1	4.489857106	6.25	3.372029473	9.127970527	10.49287296	0.486990062	tgc
group_18396	hypothetical protein	1	4.489857106	6.25	3.372029473	9.127970527	10.49287296	0.486990062	tgc
group_18397	Integrase core domain	1	4.489857106	6.25	3.372029473	9.127970527	10.49287296	0.486990062	tgc
group_18398	putative secretion ATPase, PEP-CTERM locus subfamily	1	4.489857106	6.25	3.372029473	9.127970527	10.49287296	0.486990062	tgc
group_18399	hypothetical protein	1	4.489857106	6.25	3.372029473	9.127970527	10.49287296	0.486990062	tgc
group_18400	Mu-like prophage host-nuclease inhibitor protein Gam	1	4.489857106	6.25	3.372029473	9.127970527	10.49287296	0.486990062	tgc
group_18401	hypothetical protein	1	4.489857106	6.25	3.372029473	9.127970527	10.49287296	0.486990062	tgc
group_18402	hypothetical protein	1	4.489857106	6.25	3.372029473	9.127970527	10.49287296	0.486990062	tgc
group_18403	hypothetical protein	1	4.489857106	6.25	3.372029473	9.127970527	10.49287296	0.486990062	tgc
group_18404	Protein of unknown function (DUF2786)	1	4.489857106	6.25	3.372029473	9.127970527	10.49287296	0.486990062	tgc
group_18405	hypothetical protein	1	4.489857106	6.25	3.372029473	9.127970527	10.49287296	0.486990062	tgc
group_18406	Mu-like prophage protein gp16	1	4.489857106	6.25	3.372029473	9.127970527	10.49287296	0.486990062	tgc
group_18407	Uncharacterized conserved protein	1	4.489857106	6.25	3.372029473	9.127970527	10.49287296	0.486990062	tgc
group_18408	hypothetical protein	1	4.489857106	6.25	3.372029473	9.127970527	10.49287296	0.486990062	tgc
group_18409	putative transposase within prophage	1	4.489857106	6.25	3.372029473	9.127970527	10.49287296	0.486990062	tgc
group_18410	hypothetical protein	1	4.489857106	6.25	3.372029473	9.127970527	10.49287296	0.486990062	tgc
group_18414	hypothetical protein	1	4.489857106	6.25	3.372029473	9.127970527	10.49287296	0.486990062	tgc
group_18416	Domain of unknown function (DUF955)	1	4.489857106	6.25	3.372029473	9.127970527	10.49287296	0.486990062	tgc
group_18417	hypothetical protein	1	4.489857106	6.25	3.372029473	9.127970527	10.49287296	0.486990062	tgc
group_18418	hypothetical protein	1	4.489857106	6.25	3.372029473	9.127970527	10.49287296	0.486990062	tgc
group_18420	phage tail tape measure protein, lambda family	1	4.489857106	6.25	3.372029473	9.127970527	10.49287296	0.486990062	tgc
group_18421	bacteriophage lambda tail assembly I	1	4.489857106	6.25	3.372029473	9.127970527	10.49287296	0.486990062	tgc
group_18422	gp24	1	4.489857106	6.25	3.372029473	9.127970527	10.49287296	0.486990062	tgc
group_18423	Retron-type reverse transcriptase	1	4.489857106	6.25	3.372029473	9.127970527	10.49287296	0.486990062	tgc
group_18424	hypothetical protein	1	4.489857106	6.25	3.372029473	9.127970527	10.49287296	0.486990062	tgc
group_18426	hypothetical protein	1	4.489857106	6.25	3.372029473	9.127970527	10.49287296	0.486990062	tgc
mhpC_2	putative pimeloyl-BioC--CoA transferase BioH	1	4.489857106	6.25	3.372029473	9.127970527	10.49287296	0.486990062	tgc
fabG1_1	3-oxoacyl-ACP reductase	1	4.489857106	6.25	3.372029473	9.127970527	10.49287296	0.486990062	tgc
group_18450	acid-shock protein	1	4.489857106	6.25	3.372029473	9.127970527	10.49287296	0.486990062	tgc
group_18455	hypothetical protein	1	4.489857106	6.25	3.372029473	9.127970527	10.49287296	0.486990062	tgc
group_18468	hypothetical protein	1	4.489857106	6.25	3.372029473	9.127970527	10.49287296	0.486990062	tgc
group_18469	hypothetical protein	1	4.489857106	6.25	3.372029473	9.127970527	10.49287296	0.486990062	tgc
group_18470	Patatin-like phospholipase	1	4.489857106	6.25	3.372029473	9.127970527	10.49287296	0.486990062	tgc
group_18503	hypothetical protein	1	4.489857106	6.25	3.372029473	9.127970527	10.49287296	0.486990062	tgc
group_18530	hypothetical protein	1	4.489857106	6.25	3.372029473	9.127970527	10.49287296	0.486990062	tgc
group_18531	Uncharacterized conserved protein	1	4.489857106	6.25	3.372029473	9.127970527	10.49287296	0.486990062	tgc
group_18587	hypothetical protein	1	4.489857106	6.25	3.372029473	9.127970527	10.49287296	0.486990062	tgc
group_18588	putative Retron-type reverse transcriptase	1	4.489857106	6.25	3.372029473	9.127970527	10.49287296	0.486990062	tgc
group_18589	phage integrase, Phage P4-associated	1	4.489857106	6.25	3.372029473	9.127970527	10.49287296	0.486990062	tgc
group_186	hypothetical protein	1	4.489857106	6.25	3.372029473	9.127970527	10.49287296	0.486990062	tgc
group_18605	Homoprotocatechuate degradative operon repressor	1	4.489857106	6.25	3.372029473	9.127970527	10.49287296	0.486990062	tgc
elfA	fimbrial subunit	1	4.489857106	6.25	3.372029473	9.127970527	10.49287296	0.486990062	tgc
group_18618	N-6 DNA methylase	1	4.489857106	6.25	3.372029473	9.127970527	10.49287296	0.486990062	tgc
group_18619	phage polarity suppression protein	1	4.489857106	6.25	3.372029473	9.127970527	10.49287296	0.486990062	tgc
group_18620	phage late gene regulator	1	4.489857106	6.25	3.372029473	9.127970527	10.49287296	0.486990062	tgc
group_18621	phage capsid and scaffold protein	1	4.489857106	6.25	3.372029473	9.127970527	10.49287296	0.486990062	tgc
group_18622	hypothetical protein	1	4.489857106	6.25	3.372029473	9.127970527	10.49287296	0.486990062	tgc
group_18623	DNA replication protein	1	4.489857106	6.25	3.372029473	9.127970527	10.49287296	0.486990062	tgc
group_18624	AIPR protein	1	4.489857106	6.25	3.372029473	9.127970527	10.49287296	0.486990062	tgc
group_18626	putative restriction endonuclease S subunit	1	4.489857106	6.25	3.372029473	9.127970527	10.49287296	0.486990062	tgc
group_187	N-6 DNA methylase	1	4.489857106	6.25	3.372029473	9.127970527	10.49287296	0.486990062	tgc
group_19843	hypothetical protein	1	4.489857106	6.25	3.372029473	9.127970527	10.49287296	0.486990062	tgc
group_19844	hypothetical protein	1	4.489857106	6.25	3.372029473	9.127970527	10.49287296	0.486990062	tgc
group_19845	hypothetical protein	1	4.489857106	6.25	3.372029473	9.127970527	10.49287296	0.486990062	tgc
group_19846	ATPase involved in DNA repair	1	4.489857106	6.25	3.372029473	9.127970527	10.49287296	0.486990062	tgc
group_19847	hypothetical protein	1	4.489857106	6.25	3.372029473	9.127970527	10.49287296	0.486990062	tgc
group_19848	putative integrase	1	4.489857106	6.25	3.372029473	9.127970527	10.49287296	0.486990062	tgc
group_19850	Tail fiber protein	1	4.489857106	6.25	3.372029473	9.127970527	10.49287296	0.486990062	tgc
group_19851	Predicted ATPase (AAA superfamily)	1	4.489857106	6.25	3.372029473	9.127970527	10.49287296	0.486990062	tgc
group_19852	phage tail protein	1	4.489857106	6.25	3.372029473	9.127970527	10.49287296	0.486990062	tgc
group_19853	nitrite transporter	1	4.489857106	6.25	3.372029473	9.127970527	10.49287296	0.486990062	tgc
group_19854	flagellar biosynthesis, cell-distal portion of basal-body rod	1	4.489857106	6.25	3.372029473	9.127970527	10.49287296	0.486990062	tgc
group_19855	Acyltransferase family	1	4.489857106	6.25	3.372029473	9.127970527	10.49287296	0.486990062	tgc
group_19856	methionine aminopeptidase	1	4.489857106	6.25	3.372029473	9.127970527	10.49287296	0.486990062	tgc
group_19857	Gifsy-2 prophage protein	1	4.489857106	6.25	3.372029473	9.127970527	10.49287296	0.486990062	tgc
group_19858	hypothetical protein	1	4.489857106	6.25	3.372029473	9.127970527	10.49287296	0.486990062	tgc
group_19859	putative acyltransferase	1	4.489857106	6.25	3.372029473	9.127970527	10.49287296	0.486990062	tgc
group_19860	GCN5-like N-acetyltransferase	1	4.489857106	6.25	3.372029473	9.127970527	10.49287296	0.486990062	tgc
group_19861	hypothetical protein	1	4.489857106	6.25	3.372029473	9.127970527	10.49287296	0.486990062	tgc
group_19862	hypothetical protein	1	4.489857106	6.25	3.372029473	9.127970527	10.49287296	0.486990062	tgc
group_19863	Cse1 family CRISPR-associated protein	1	4.489857106	6.25	3.372029473	9.127970527	10.49287296	0.486990062	tgc
group_19864	CRISPR-associated protein	1	4.489857106	6.25	3.372029473	9.127970527	10.49287296	0.486990062	tgc
group_19865	CRISPR-associated Cse5e family protein	1	4.489857106	6.25	3.372029473	9.127970527	10.49287296	0.486990062	tgc
group_19866	hypothetical protein	1	4.489857106	6.25	3.372029473	9.127970527	10.49287296	0.486990062	tgc
group_19867	hypothetical protein	1	4.489857106	6.25	3.372029473	9.127970527	10.49287296	0.486990062	tgc
group_19868	hypothetical protein	1	4.489857106	6.25	3.372029473	9.127970527	10.49287296	0.486990062	tgc
group_19869	hypothetical protein	1	4.489857106	6.25	3.372029473	9.127970527	10.49287296	0.486990062	tgc
group_19871	hypothetical protein	1	4.489857106	6.25	3.372029473	9.127970527	10.49287296	0.486990062	tgc
group_2052	CotH protein	1	16.90456317	14.25	11.37202947	17.12797053	10.49287296	0.486990062	tgc
group_2150	crotonobetaine/carnitine-CoA ligase	1	5.622165213	6.875	4.111455944	9.638544056	13.80403653	0.558561246	tgc
group_21646	flagellar biosynthesis, cell-distal portion of basal-body rod	1	4.489857106	6.25	3.372029473	9.127970527	10.49287296	0.486990062	tgc
group_21647	hypothetical protein	1	4.489857106	6.25	3.372029473	9.127970527	10.49287296	0.486990062	tgc
group_21648	putative acetyltransferase	1	4.489857106	6.25	3.372029473	9.127970527	10.49287296	0.486990062	tgc
group_21650	Molybdopterin-binding protein	1	4.489857106	6.25	3.372029473	9.127970527	10.49287296	0.486990062	tgc
group_21653	phage tail completion protein	1	4.489857106	6.25	3.372029473	9.127970527	10.49287296	0.486990062	tgc
group_21654	hypothetical protein	1	4.489857106	6.25	3.372029473	9.127970527	10.49287296	0.486990062	tgc
group_21655	hypothetical protein	1	4.489857106	6.25	3.372029473	9.127970527	10.49287296	0.486990062	tgc
group_21656	hypothetical protein	1	4.489857106	6.25	3.372029473	9.127970527	10.49287296	0.486990062	tgc
group_21657	putative Tum protein	1	4.489857106	6.25	3.372029473	9.127970527	10.49287296	0.486990062	tgc
group_21658	hypothetical protein	1	4.489857106	6.25	3.372029473	9.127970527	10.49287296	0.486990062	tgc
group_21659	hypothetical protein	1	4.489857106	6.25	3.372029473	9.127970527	10.49287296	0.486990062	tgc
group_21660	DNA-cytosine methyltransferase	1	4.489857106	6.25	3.372029473	9.127970527	10.49287296	0.486990062	tgc
group_21661	hypothetical protein	1	4.489857106	6.25	3.372029473	9.127970527	10.49287296	0.486990062	tgc
group_21662	hypothetical protein	1	4.489857106	6.25	3.372029473	9.127970527	10.49287296	0.486990062	tgc
group_21663	phage tail completion protein	1	4.489857106	6.25	3.372029473	9.127970527	10.49287296	0.486990062	tgc
group_21664	hypothetical protein	1	4.489857106	6.25	3.372029473	9.127970527	10.49287296	0.486990062	tgc
group_21669	50S ribosomal protein L11 methyltransferase	1	4.489857106	6.25	3.372029473	9.127970527	10.49287296	0.486990062	tgc
group_21670	hypothetical protein	1	4.489857106	6.25	3.372029473	9.127970527	10.49287296	0.486990062	tgc
group_21684	putative transposase	1	4.489857106	6.25	3.372029473	9.127970527	10.49287296	0.486990062	tgc
group_21685	conserved hypothetical protein	1	4.489857106	6.25	3.372029473	9.127970527	10.49287296	0.486990062	tgc
group_21686	Gifsy-1 prophage GlpA	1	4.489857106	6.25	3.372029473	9.127970527	10.49287296	0.486990062	tgc
group_21689	Type IV leader peptidase family	1	4.489857106	6.25	3.372029473	9.127970527	10.49287296	0.486990062	tgc
group_21690	PilS N terminal	1	4.489857106	6.25	3.372029473	9.127970527	10.49287296	0.486990062	tgc
group_21691	type II secretion system protein F	1	4.489857106	6.25	3.372029473	9.127970527	10.49287296	0.486990062	tgc
group_21692	hypothetical protein	1	4.489857106	6.25	3.372029473	9.127970527	10.49287296	0.486990062	tgc
group_21693	Plasmid conjugative transfer protein PilI	1	4.489857106	6.25	3.372029473	9.127970527	10.49287296	0.486990062	tgc
group_21694	hypothetical protein	1	4.489857106	6.25	3.372029473	9.127970527	10.49287296	0.486990062	tgc
group_21695	hypothetical protein	1	4.489857106	6.25	3.372029473	9.127970527	10.49287296	0.486990062	tgc
relE2	Toxin RelE2	1	4.489857106	6.25	3.372029473	9.127970527	10.49287296	0.486990062	tgc
group_21697	exonuclease	1	4.489857106	6.25	3.372029473	9.127970527	10.49287296	0.486990062	tgc
group_21698	YadA	1	4.489857106	6.25	3.372029473	9.127970527	10.49287296	0.486990062	tgc
group_21699	hypothetical protein	1	4.489857106	6.25	3.372029473	9.127970527	10.49287296	0.486990062	tgc
group_21700	ProQ/FINO family	1	4.489857106	6.25	3.372029473	9.127970527	10.49287296	0.486990062	tgc
group_21701	hypothetical protein	1	4.489857106	6.25	3.372029473	9.127970527	10.49287296	0.486990062	tgc
cia	Colicin-Ia	1	4.489857106	6.25	3.372029473	9.127970527	10.49287296	0.486990062	tgc
group_21703	Colicin E1 (microcin) immunity protein	1	4.489857106	6.25	3.372029473	9.127970527	10.49287296	0.486990062	tgc
group_21704	hypothetical protein	1	4.489857106	6.25	3.372029473	9.127970527	10.49287296	0.486990062	tgc
group_21705	transposase protein	1	4.489857106	6.25	3.372029473	9.127970527	10.49287296	0.486990062	tgc
group_21706	transposase	1	4.489857106	6.25	3.372029473	9.127970527	10.49287296	0.486990062	tgc
group_21707	metal chaperone	1	4.489857106	6.25	3.372029473	9.127970527	10.49287296	0.486990062	tgc
group_21708	integrase	1	4.489857106	6.25	3.372029473	9.127970527	10.49287296	0.486990062	tgc
group_21709	integrase	1	4.489857106	6.25	3.372029473	9.127970527	10.49287296	0.486990062	tgc
group_21710	protein IroB	1	4.489857106	6.25	3.372029473	9.127970527	10.49287296	0.486990062	tgc
group_21711	putative ABC transporter	1	4.489857106	6.25	3.372029473	9.127970527	10.49287296	0.486990062	tgc
fes_2	IroD	1	4.489857106	6.25	3.372029473	9.127970527	10.49287296	0.486990062	tgc
besA_2	periplasmic esterase IroE	1	4.489857106	6.25	3.372029473	9.127970527	10.49287296	0.486990062	tgc
group_21714	outer membrane receptor FepA	1	4.489857106	6.25	3.372029473	9.127970527	10.49287296	0.486990062	tgc
group_21715	hypothetical protein	1	4.489857106	6.25	3.372029473	9.127970527	10.49287296	0.486990062	tgc
cai	Microcin-A immunity protein	1	4.489857106	6.25	3.372029473	9.127970527	10.49287296	0.486990062	tgc
group_21717	Colicin-M	1	4.489857106	6.25	3.372029473	9.127970527	10.49287296	0.486990062	tgc
cmi	Microcin-M immunity protein	1	4.489857106	6.25	3.372029473	9.127970527	10.49287296	0.486990062	tgc
group_21719	ResA resolvase	1	4.489857106	6.25	3.372029473	9.127970527	10.49287296	0.486990062	tgc
group_21720	hypothetical protein	1	4.489857106	6.25	3.372029473	9.127970527	10.49287296	0.486990062	tgc
group_21721	repC-like protein, plasmid replication	1	4.489857106	6.25	3.372029473	9.127970527	10.49287296	0.486990062	tgc
group_21722	hypothetical protein	1	4.489857106	6.25	3.372029473	9.127970527	10.49287296	0.486990062	tgc
group_21723	hemin importer ATP-binding subunit	1	4.489857106	6.25	3.372029473	9.127970527	10.49287296	0.486990062	tgc
group_21725	hypothetical protein	1	4.489857106	6.25	3.372029473	9.127970527	10.49287296	0.486990062	tgc
group_21726	hypothetical protein	1	4.489857106	6.25	3.372029473	9.127970527	10.49287296	0.486990062	tgc
ygaV_2	transcriptional regulator, ArsR family	1	4.489857106	6.25	3.372029473	9.127970527	10.49287296	0.486990062	tgc
group_21728	Predicted permease	1	4.489857106	6.25	3.372029473	9.127970527	10.49287296	0.486990062	tgc
group_21729	ProQ/FINO family	1	4.489857106	6.25	3.372029473	9.127970527	10.49287296	0.486990062	tgc
group_21730	hypothetical protein	1	4.489857106	6.25	3.372029473	9.127970527	10.49287296	0.486990062	tgc
group_21731	putative site-specific DNA methylase	1	4.489857106	6.25	3.372029473	9.127970527	10.49287296	0.486990062	tgc
group_21732	hypothetical protein	1	4.489857106	6.25	3.372029473	9.127970527	10.49287296	0.486990062	tgc
group_21733	hypothetical protein	1	4.489857106	6.25	3.372029473	9.127970527	10.49287296	0.486990062	tgc
group_21734	hypothetical protein	1	4.489857106	6.25	3.372029473	9.127970527	10.49287296	0.486990062	tgc
group_21735	morphogenetic protein	1	4.489857106	6.25	3.372029473	9.127970527	10.49287296	0.486990062	tgc
group_21736	hypothetical protein	1	4.489857106	6.25	3.372029473	9.127970527	10.49287296	0.486990062	tgc
group_21737	transposase-like protein	1	4.489857106	6.25	3.372029473	9.127970527	10.49287296	0.486990062	tgc
group_21739	antimicrobial resistance protein Mig-14	1	4.489857106	6.25	3.372029473	9.127970527	10.49287296	0.486990062	tgc
group_21740	Nucleoside-diphosphate-sugar epimerase	1	4.489857106	6.25	3.372029473	9.127970527	10.49287296	0.486990062	tgc
group_21741	outer membrane protease	1	4.489857106	6.25	3.372029473	9.127970527	10.49287296	0.486990062	tgc
group_21742	hypothetical protein	1	4.489857106	6.25	3.372029473	9.127970527	10.49287296	0.486990062	tgc
group_21743	hypothetical protein	1	4.489857106	6.25	3.372029473	9.127970527	10.49287296	0.486990062	tgc
mntB_4	manganese ABC transporter, inner membrane permease protein SitD	1	4.489857106	6.25	3.372029473	9.127970527	10.49287296	0.486990062	tgc
mntB_5	manganese ABC transporter	1	4.489857106	6.25	3.372029473	9.127970527	10.49287296	0.486990062	tgc
fhuC_4	manganese ABC transporter, ATP-binding protein SitB	1	4.489857106	6.25	3.372029473	9.127970527	10.49287296	0.486990062	tgc
group_21747	manganese ABC transporter substrate-binding protein SitA	1	4.489857106	6.25	3.372029473	9.127970527	10.49287296	0.486990062	tgc
group_21748	hypothetical protein	1	4.489857106	6.25	3.372029473	9.127970527	10.49287296	0.486990062	tgc
group_21749	hypothetical protein	1	4.489857106	6.25	3.372029473	9.127970527	10.49287296	0.486990062	tgc
group_21750	hypothetical protein	1	4.489857106	6.25	3.372029473	9.127970527	10.49287296	0.486990062	tgc
group_220	transposase	1	4.489857106	6.25	3.372029473	9.127970527	10.49287296	0.486990062	tgc
group_2200	beta-mannosidase	1	16.90456317	14.25	11.37202947	17.12797053	10.49287296	0.486990062	tgc
group_22170	hypothetical protein	1	4.489857106	6.25	3.372029473	9.127970527	10.49287296	0.486990062	tgc
group_22171	hypothetical protein	1	4.489857106	6.25	3.372029473	9.127970527	10.49287296	0.486990062	tgc
group_22172	integrase	1	4.489857106	6.25	3.372029473	9.127970527	10.49287296	0.486990062	tgc
group_22173	integrase	1	4.489857106	6.25	3.372029473	9.127970527	10.49287296	0.486990062	tgc
group_22174	transporter	1	4.489857106	6.25	3.372029473	9.127970527	10.49287296	0.486990062	tgc
group_22175	2-polyprenylphenol hydroxylase related flavodoxin oxidoreductase	1	4.489857106	6.25	3.372029473	9.127970527	10.49287296	0.486990062	tgc
group_22176	hypothetical protein	1	4.489857106	6.25	3.372029473	9.127970527	10.49287296	0.486990062	tgc
group_22178	hypothetical protein	1	4.489857106	6.25	3.372029473	9.127970527	10.49287296	0.486990062	tgc
group_22179	ATP binding protein, IstB family	1	4.489857106	6.25	3.372029473	9.127970527	10.49287296	0.486990062	tgc
group_22180	antitermination protein from phage origin	1	4.489857106	6.25	3.372029473	9.127970527	10.49287296	0.486990062	tgc
group_22181	GTP pyrophosphokinase ywaC	1	4.489857106	6.25	3.372029473	9.127970527	10.49287296	0.486990062	tgc
group_22182	hypothetical protein	1	4.489857106	6.25	3.372029473	9.127970527	10.49287296	0.486990062	tgc
group_22183	hypothetical protein	1	4.489857106	6.25	3.372029473	9.127970527	10.49287296	0.486990062	tgc
group_22184	DinI family protein	1	4.489857106	6.25	3.372029473	9.127970527	10.49287296	0.486990062	tgc
group_22186	major facilitator family transporter	1	4.489857106	6.25	3.372029473	9.127970527	10.49287296	0.486990062	tgc
group_22187	transcriptional regulator	1	4.489857106	6.25	3.372029473	9.127970527	10.49287296	0.486990062	tgc
group_22188	putative acyltransferase	1	4.489857106	6.25	3.372029473	9.127970527	10.49287296	0.486990062	tgc
group_22189	hypothetical protein	1	4.489857106	6.25	3.372029473	9.127970527	10.49287296	0.486990062	tgc
group_22190	hypothetical protein	1	4.489857106	6.25	3.372029473	9.127970527	10.49287296	0.486990062	tgc
group_22191	hypothetical protein	1	4.489857106	6.25	3.372029473	9.127970527	10.49287296	0.486990062	tgc
group_22197	hypothetical protein	1	4.489857106	6.25	3.372029473	9.127970527	10.49287296	0.486990062	tgc
group_22198	putative restriction endonuclease S subunit	1	4.489857106	6.25	3.372029473	9.127970527	10.49287296	0.486990062	tgc
group_22199	DEAD/DEAH box helicase	1	4.489857106	6.25	3.372029473	9.127970527	10.49287296	0.486990062	tgc
group_22200	hypothetical protein	1	4.489857106	6.25	3.372029473	9.127970527	10.49287296	0.486990062	tgc
group_22201	RelE/StbE replicon stabilization toxin	1	4.489857106	6.25	3.372029473	9.127970527	10.49287296	0.486990062	tgc
group_22202	hypothetical protein	1	4.489857106	6.25	3.372029473	9.127970527	10.49287296	0.486990062	tgc
rsbQ	putative non-heme chloroperoxidase	1	4.489857106	6.25	3.372029473	9.127970527	10.49287296	0.486990062	tgc
group_22205	LysR family transcriptional regulator	1	4.489857106	6.25	3.372029473	9.127970527	10.49287296	0.486990062	tgc
group_22206	hypothetical protein	1	4.489857106	6.25	3.372029473	9.127970527	10.49287296	0.486990062	tgc
group_22207	hypothetical protein	1	4.489857106	6.25	3.372029473	9.127970527	10.49287296	0.486990062	tgc
group_22208	Protein of unknown function (DUF2913)	1	4.489857106	6.25	3.372029473	9.127970527	10.49287296	0.486990062	tgc
group_22209	hypothetical protein	1	4.489857106	6.25	3.372029473	9.127970527	10.49287296	0.486990062	tgc
group_22210	hypothetical protein	1	4.489857106	6.25	3.372029473	9.127970527	10.49287296	0.486990062	tgc
group_22211	Plasmid maintenance system antidote protein	1	4.489857106	6.25	3.372029473	9.127970527	10.49287296	0.486990062	tgc
group_22212	hypothetical protein	1	4.489857106	6.25	3.372029473	9.127970527	10.49287296	0.486990062	tgc
group_22213	hypothetical protein	1	4.489857106	6.25	3.372029473	9.127970527	10.49287296	0.486990062	tgc
group_22214	hypothetical protein	1	4.489857106	6.25	3.372029473	9.127970527	10.49287296	0.486990062	tgc
group_22215	fructokinase	1	4.489857106	6.25	3.372029473	9.127970527	10.49287296	0.486990062	tgc
group_22216	Roi protein	1	4.489857106	6.25	3.372029473	9.127970527	10.49287296	0.486990062	tgc
group_22217	hypothetical protein	1	4.489857106	6.25	3.372029473	9.127970527	10.49287296	0.486990062	tgc
group_22218	glycosyltransferase	1	4.489857106	6.25	3.372029473	9.127970527	10.49287296	0.486990062	tgc
group_22219	Ribbon-helix-helix protein, copG family	1	4.489857106	6.25	3.372029473	9.127970527	10.49287296	0.486990062	tgc
group_22220	drug resistance MFS transporter drug:H antiporter-1 (DHA2) family	1	4.489857106	6.25	3.372029473	9.127970527	10.49287296	0.486990062	tgc
folE_2	GTP cyclohydrolase I	1	4.489857106	6.25	3.372029473	9.127970527	10.49287296	0.486990062	tgc
leuE_3	lysine exporter LysE/YggA	1	4.489857106	6.25	3.372029473	9.127970527	10.49287296	0.486990062	tgc
group_22223	hypothetical protein	1	4.489857106	6.25	3.372029473	9.127970527	10.49287296	0.486990062	tgc
group_22224	hypothetical protein	1	4.489857106	6.25	3.372029473	9.127970527	10.49287296	0.486990062	tgc
group_22225	hypothetical protein	1	4.489857106	6.25	3.372029473	9.127970527	10.49287296	0.486990062	tgc
group_22226	O-Methyltransferase involved in polyketide biosynthesis	1	4.489857106	6.25	3.372029473	9.127970527	10.49287296	0.486990062	tgc
group_22227	Glyoxalase-like domain	1	4.489857106	6.25	3.372029473	9.127970527	10.49287296	0.486990062	tgc
group_22228	Ribbon-helix-helix protein, copG family	1	4.489857106	6.25	3.372029473	9.127970527	10.49287296	0.486990062	tgc
group_22229	transporter	1	4.489857106	6.25	3.372029473	9.127970527	10.49287296	0.486990062	tgc
group_22231	hypothetical protein	1	4.489857106	6.25	3.372029473	9.127970527	10.49287296	0.486990062	tgc
group_22232	GTPase family protein	1	4.489857106	6.25	3.372029473	9.127970527	10.49287296	0.486990062	tgc
group_22233	hypothetical protein	1	4.489857106	6.25	3.372029473	9.127970527	10.49287296	0.486990062	tgc
group_22234	antirestriction protein	1	4.489857106	6.25	3.372029473	9.127970527	10.49287296	0.486990062	tgc
group_22235	DNA repair protein RadC	1	4.489857106	6.25	3.372029473	9.127970527	10.49287296	0.486990062	tgc
group_22236	Region found in RelA / SpoT proteins	1	4.489857106	6.25	3.372029473	9.127970527	10.49287296	0.486990062	tgc
nitA	carbon-nitrogen hydrolase	1	4.489857106	6.25	3.372029473	9.127970527	10.49287296	0.486990062	tgc
actP_2	acetate permease ActP	1	4.489857106	6.25	3.372029473	9.127970527	10.49287296	0.486990062	tgc
group_22239	hypothetical protein	1	4.489857106	6.25	3.372029473	9.127970527	10.49287296	0.486990062	tgc
group_22240	hypothetical protein	1	4.489857106	6.25	3.372029473	9.127970527	10.49287296	0.486990062	tgc
gltR_3	LysR family transcriptional regulator	1	4.489857106	6.25	3.372029473	9.127970527	10.49287296	0.486990062	tgc
group_23663	hypothetical protein	1	5.622165213	6.875	4.111455944	9.638544056	13.80403653	0.558561246	tgc
group_23664	hypothetical protein	1	5.622165213	6.875	4.111455944	9.638544056	13.80403653	0.558561246	tgc
group_23666	hypothetical protein	1	5.622165213	6.875	4.111455944	9.638544056	13.80403653	0.558561246	tgc
group_23667	TolA protein	1	5.622165213	6.875	4.111455944	9.638544056	13.80403653	0.558561246	tgc
group_23668	hypothetical protein	1	5.622165213	6.875	4.111455944	9.638544056	13.80403653	0.558561246	tgc
group_23669	prophage protein NinE	1	5.622165213	6.875	4.111455944	9.638544056	13.80403653	0.558561246	tgc
group_23670	putative bacteriophage protein	1	5.622165213	6.875	4.111455944	9.638544056	13.80403653	0.558561246	tgc
group_23671	phage protein	1	5.622165213	6.875	4.111455944	9.638544056	13.80403653	0.558561246	tgc
group_23673	50S ribosomal protein L11 methyltransferase	1	5.622165213	6.875	4.111455944	9.638544056	13.80403653	0.558561246	tgc
group_23674	hypothetical protein	1	5.622165213	6.875	4.111455944	9.638544056	13.80403653	0.558561246	tgc
group_23675	hypothetical protein	1	5.622165213	6.875	4.111455944	9.638544056	13.80403653	0.558561246	tgc
group_23676	hypothetical protein	1	5.622165213	6.875	4.111455944	9.638544056	13.80403653	0.558561246	tgc
group_23677	chromosome segregation protein	1	5.622165213	6.875	4.111455944	9.638544056	13.80403653	0.558561246	tgc
group_23695	hypothetical protein	1	5.622165213	6.875	4.111455944	9.638544056	13.80403653	0.558561246	tgc
group_23696	hypothetical protein	1	5.622165213	6.875	4.111455944	9.638544056	13.80403653	0.558561246	tgc
group_23697	hypothetical protein	1	5.622165213	6.875	4.111455944	9.638544056	13.80403653	0.558561246	tgc
group_23698	Gifsy-2 prophage protein	1	5.622165213	6.875	4.111455944	9.638544056	13.80403653	0.558561246	tgc
group_23699	hypothetical protein	1	5.622165213	6.875	4.111455944	9.638544056	13.80403653	0.558561246	tgc
group_23700	SMF protein	1	5.622165213	6.875	4.111455944	9.638544056	13.80403653	0.558561246	tgc
group_23701	phosphoglycolate phosphatase	1	5.622165213	6.875	4.111455944	9.638544056	13.80403653	0.558561246	tgc
group_23702	putative site specific integrase	1	5.622165213	6.875	4.111455944	9.638544056	13.80403653	0.558561246	tgc
group_23703	Restriction endonuclease	1	5.622165213	6.875	4.111455944	9.638544056	13.80403653	0.558561246	tgc
group_23704	HNH endonuclease domain protein	1	5.622165213	6.875	4.111455944	9.638544056	13.80403653	0.558561246	tgc
group_23705	hypothetical protein	1	5.622165213	6.875	4.111455944	9.638544056	13.80403653	0.558561246	tgc
group_23706	hypothetical protein	1	5.622165213	6.875	4.111455944	9.638544056	13.80403653	0.558561246	tgc
group_23708	hypothetical protein	1	5.622165213	6.875	4.111455944	9.638544056	13.80403653	0.558561246	tgc
group_23710	morphogenetic protein	1	5.622165213	6.875	4.111455944	9.638544056	13.80403653	0.558561246	tgc
group_23711	putative invertase	1	5.622165213	6.875	4.111455944	9.638544056	13.80403653	0.558561246	tgc
group_23712	hemin importer ATP-binding subunit	1	5.622165213	6.875	4.111455944	9.638544056	13.80403653	0.558561246	tgc
group_23713	hypothetical protein	1	5.622165213	6.875	4.111455944	9.638544056	13.80403653	0.558561246	tgc
group_23714	Putative antirestriction protein	1	5.622165213	6.875	4.111455944	9.638544056	13.80403653	0.558561246	tgc
group_23715	TrbF	1	5.622165213	6.875	4.111455944	9.638544056	13.80403653	0.558561246	tgc
group_23716	resolvase domain-containing protein	1	5.622165213	6.875	4.111455944	9.638544056	13.80403653	0.558561246	tgc
group_23717	hypothetical protein	1	5.622165213	6.875	4.111455944	9.638544056	13.80403653	0.558561246	tgc
group_23718	alpha/beta fold family hydrolase	1	5.622165213	6.875	4.111455944	9.638544056	13.80403653	0.558561246	tgc
group_23719	hypothetical protein	1	5.622165213	6.875	4.111455944	9.638544056	13.80403653	0.558561246	tgc
group_23720	transcriptional regulator	1	5.622165213	6.875	4.111455944	9.638544056	13.80403653	0.558561246	tgc
group_23721	hypothetical protein	1	5.622165213	6.875	4.111455944	9.638544056	13.80403653	0.558561246	tgc
yhjE_4	Shikimate transporter	1	5.622165213	6.875	4.111455944	9.638544056	13.80403653	0.558561246	tgc
group_23723	allophanate hydrolase 2 subunit 1	1	5.622165213	6.875	4.111455944	9.638544056	13.80403653	0.558561246	tgc
group_23724	putative carboxylase	1	5.622165213	6.875	4.111455944	9.638544056	13.80403653	0.558561246	tgc
group_23725	Lactam utilization protein LamB	1	5.622165213	6.875	4.111455944	9.638544056	13.80403653	0.558561246	tgc
group_23726	acetyl-CoA carboxylase, biotin carboxyl carrier protein	1	5.622165213	6.875	4.111455944	9.638544056	13.80403653	0.558561246	tgc
group_23727	biotin carboxylase	1	5.622165213	6.875	4.111455944	9.638544056	13.80403653	0.558561246	tgc
group_23728	acetyl-CoA carboxylase biotin carboxyl carrier protein subunit	1	5.622165213	6.875	4.111455944	9.638544056	13.80403653	0.558561246	tgc
group_23729	aspartate aminotransferase	1	5.622165213	6.875	4.111455944	9.638544056	13.80403653	0.558561246	tgc
group_23730	siderophore biosynthesis protein	1	5.622165213	6.875	4.111455944	9.638544056	13.80403653	0.558561246	tgc
proA_4	dimethylmenaquinone methyltransferase	1	5.622165213	6.875	4.111455944	9.638544056	13.80403653	0.558561246	tgc
proA_5	4-hydroxy-2-oxoglutarate aldolase	1	5.622165213	6.875	4.111455944	9.638544056	13.80403653	0.558561246	tgc
group_23733	LysR family transcriptional regulator YnfL	1	5.622165213	6.875	4.111455944	9.638544056	13.80403653	0.558561246	tgc
dmlR_29	transcriptional regulator	1	5.622165213	6.875	4.111455944	9.638544056	13.80403653	0.558561246	tgc
cpo_2	2-hydroxy-6-ketonona-2,4-dienedioic acid hydrolase	1	5.622165213	6.875	4.111455944	9.638544056	13.80403653	0.558561246	tgc
group_23736	hypothetical protein	1	5.622165213	6.875	4.111455944	9.638544056	13.80403653	0.558561246	tgc
map_3	methionine aminopeptidase	1	5.622165213	6.875	4.111455944	9.638544056	13.80403653	0.558561246	tgc
group_23738	Protein of unknown function (DUF3423)	1	5.622165213	6.875	4.111455944	9.638544056	13.80403653	0.558561246	tgc
group_23739	Ketosteroid isomerase-related protein	1	5.622165213	6.875	4.111455944	9.638544056	13.80403653	0.558561246	tgc
nodD2_4	transcriptional regulator	1	5.622165213	6.875	4.111455944	9.638544056	13.80403653	0.558561246	tgc
group_23741	putative DNA-binding protein	1	5.622165213	6.875	4.111455944	9.638544056	13.80403653	0.558561246	tgc
group_23742	hypothetical protein	1	5.622165213	6.875	4.111455944	9.638544056	13.80403653	0.558561246	tgc
group_23743	hypothetical protein	1	5.622165213	6.875	4.111455944	9.638544056	13.80403653	0.558561246	tgc
group_23744	AIG2 family protein	1	5.622165213	6.875	4.111455944	9.638544056	13.80403653	0.558561246	tgc
group_23745	nucleoside recognition family protein	1	5.622165213	6.875	4.111455944	9.638544056	13.80403653	0.558561246	tgc
aiiB	metallo-beta-lactamase	1	5.622165213	6.875	4.111455944	9.638544056	13.80403653	0.558561246	tgc
group_23747	hypothetical protein	1	5.622165213	6.875	4.111455944	9.638544056	13.80403653	0.558561246	tgc
group_23748	transcriptional regulator	1	5.622165213	6.875	4.111455944	9.638544056	13.80403653	0.558561246	tgc
group_23749	alcohol dehydrogenase zinc-binding domain-containing protein	1	5.622165213	6.875	4.111455944	9.638544056	13.80403653	0.558561246	tgc
group_23750	putative NADH:flavin oxidoreductase	1	5.622165213	6.875	4.111455944	9.638544056	13.80403653	0.558561246	tgc
group_23751	Alpha/beta hydrolase family	1	5.622165213	6.875	4.111455944	9.638544056	13.80403653	0.558561246	tgc
group_23752	hypothetical protein	1	5.622165213	6.875	4.111455944	9.638544056	13.80403653	0.558561246	tgc
group_23753	hypothetical protein	1	5.622165213	6.875	4.111455944	9.638544056	13.80403653	0.558561246	tgc
group_23754	AraC/XylS family transcriptional regulator	1	5.622165213	6.875	4.111455944	9.638544056	13.80403653	0.558561246	tgc
group_23755	EamA-like transporter family	1	5.622165213	6.875	4.111455944	9.638544056	13.80403653	0.558561246	tgc
group_23756	hypothetical protein	1	5.622165213	6.875	4.111455944	9.638544056	13.80403653	0.558561246	tgc
group_23757	hydrolase	1	5.622165213	6.875	4.111455944	9.638544056	13.80403653	0.558561246	tgc
group_23758	Plasmid replication region DNA-binding N-term	1	5.622165213	6.875	4.111455944	9.638544056	13.80403653	0.558561246	tgc
group_23759	hypothetical protein	1	5.622165213	6.875	4.111455944	9.638544056	13.80403653	0.558561246	tgc
group_23760	hypothetical protein	1	5.622165213	6.875	4.111455944	9.638544056	13.80403653	0.558561246	tgc
group_23761	antitermination protein from phage origin	1	5.622165213	6.875	4.111455944	9.638544056	13.80403653	0.558561246	tgc
group_23762	hypothetical protein	1	5.622165213	6.875	4.111455944	9.638544056	13.80403653	0.558561246	tgc
group_23763	hypothetical protein	1	5.622165213	6.875	4.111455944	9.638544056	13.80403653	0.558561246	tgc
group_23764	hypothetical protein	1	5.622165213	6.875	4.111455944	9.638544056	13.80403653	0.558561246	tgc
group_23765	hypothetical protein	1	5.622165213	6.875	4.111455944	9.638544056	13.80403653	0.558561246	tgc
group_23766	Terminase small subunit	1	5.622165213	6.875	4.111455944	9.638544056	13.80403653	0.558561246	tgc
group_23767	hypothetical protein	1	5.622165213	6.875	4.111455944	9.638544056	13.80403653	0.558561246	tgc
group_23768	hypothetical protein	1	5.622165213	6.875	4.111455944	9.638544056	13.80403653	0.558561246	tgc
group_23769	Phage gp6-like head-tail connector protein	1	5.622165213	6.875	4.111455944	9.638544056	13.80403653	0.558561246	tgc
group_23770	Arabinose operon regulatory protein	1	5.622165213	6.875	4.111455944	9.638544056	13.80403653	0.558561246	tgc
yihP	putative xylose transporter	1	5.622165213	6.875	4.111455944	9.638544056	13.80403653	0.558561246	tgc
bgaB	beta-galactosidase	1	5.622165213	6.875	4.111455944	9.638544056	13.80403653	0.558561246	tgc
group_23773	Heat shock protein C	1	5.622165213	6.875	4.111455944	9.638544056	13.80403653	0.558561246	tgc
group_23774	hypothetical protein	1	5.622165213	6.875	4.111455944	9.638544056	13.80403653	0.558561246	tgc
group_23775	hypothetical protein	1	5.622165213	6.875	4.111455944	9.638544056	13.80403653	0.558561246	tgc
group_23776	hypothetical protein	1	5.622165213	6.875	4.111455944	9.638544056	13.80403653	0.558561246	tgc
group_23777	hypothetical protein	1	5.622165213	6.875	4.111455944	9.638544056	13.80403653	0.558561246	tgc
group_23778	hypothetical protein	1	5.622165213	6.875	4.111455944	9.638544056	13.80403653	0.558561246	tgc
group_23779	Protein of unknown function (DUF3296)	1	5.622165213	6.875	4.111455944	9.638544056	13.80403653	0.558561246	tgc
group_23780	resolvase	1	5.622165213	6.875	4.111455944	9.638544056	13.80403653	0.558561246	tgc
group_23781	adenine-specific methyltransferase	1	5.622165213	6.875	4.111455944	9.638544056	13.80403653	0.558561246	tgc
group_23782	BstXI restriction endonuclease	1	5.622165213	6.875	4.111455944	9.638544056	13.80403653	0.558561246	tgc
group_23783	fumarylacetoacetate hydrolase family protein	1	5.622165213	6.875	4.111455944	9.638544056	13.80403653	0.558561246	tgc
group_23998	hypothetical protein	1	4.521684043	6.333333333	3.429899942	9.236766725	13.00307093	0.543193071	tgc
group_2627	TonB-dependent receptor	1	16.90456317	14.25	11.37202947	17.12797053	10.49287296	0.486990062	tgc
group_2678	tail protein	1	5.622165213	6.875	4.111455944	9.638544056	13.80403653	0.558561246	tgc
group_26878	hypothetical protein	1	16.90456317	14.25	11.37202947	17.12797053	10.49287296	0.486990062	tgc
group_26879	hypothetical protein	1	16.90456317	14.25	11.37202947	17.12797053	10.49287296	0.486990062	tgc
group_26880	hypothetical protein	1	16.90456317	14.25	11.37202947	17.12797053	10.49287296	0.486990062	tgc
group_26881	hypothetical protein	1	16.90456317	14.25	11.37202947	17.12797053	10.49287296	0.486990062	tgc
group_26882	hypothetical protein	1	16.90456317	14.25	11.37202947	17.12797053	10.49287296	0.486990062	tgc
group_26883	hypothetical protein	1	16.90456317	14.25	11.37202947	17.12797053	10.49287296	0.486990062	tgc
group_26884	hypothetical protein	1	16.90456317	14.25	11.37202947	17.12797053	10.49287296	0.486990062	tgc
group_26885	Phage integrase family	1	16.90456317	14.25	11.37202947	17.12797053	10.49287296	0.486990062	tgc
group_26886	Retron-type reverse transcriptase	1	16.90456317	14.25	11.37202947	17.12797053	10.49287296	0.486990062	tgc
group_26887	Reverse transcriptase (RNA-dependent DNA polymerase)	1	16.90456317	14.25	11.37202947	17.12797053	10.49287296	0.486990062	tgc
group_26888	hypothetical protein	1	16.90456317	14.25	11.37202947	17.12797053	10.49287296	0.486990062	tgc
group_26889	hypothetical protein	1	16.90456317	14.25	11.37202947	17.12797053	10.49287296	0.486990062	tgc
group_26890	hypothetical protein	1	16.90456317	14.25	11.37202947	17.12797053	10.49287296	0.486990062	tgc
group_26891	hypothetical protein	1	16.90456317	14.25	11.37202947	17.12797053	10.49287296	0.486990062	tgc
group_26892	nickel/cobalt efflux protein RcnA	1	16.90456317	14.25	11.37202947	17.12797053	10.49287296	0.486990062	tgc
group_26893	morphogenetic protein	1	16.90456317	14.25	11.37202947	17.12797053	10.49287296	0.486990062	tgc
group_26894	Uncharacterized protein conserved in archaea	1	16.90456317	14.25	11.37202947	17.12797053	10.49287296	0.486990062	tgc
group_26895	hypothetical protein	1	16.90456317	14.25	11.37202947	17.12797053	10.49287296	0.486990062	tgc
group_26896	hypothetical protein	1	16.90456317	14.25	11.37202947	17.12797053	10.49287296	0.486990062	tgc
group_26897	RelE family toxin-antitoxin system	1	16.90456317	14.25	11.37202947	17.12797053	10.49287296	0.486990062	tgc
group_26898	Eaa1	1	16.90456317	14.25	11.37202947	17.12797053	10.49287296	0.486990062	tgc
group_26899	lysis protein	1	16.90456317	14.25	11.37202947	17.12797053	10.49287296	0.486990062	tgc
group_26900	hypothetical protein	1	16.90456317	14.25	11.37202947	17.12797053	10.49287296	0.486990062	tgc
group_26901	hypothetical protein	1	16.90456317	14.25	11.37202947	17.12797053	10.49287296	0.486990062	tgc
group_26902	hypothetical protein	1	16.90456317	14.25	11.37202947	17.12797053	10.49287296	0.486990062	tgc
group_26903	hypothetical protein	1	16.90456317	14.25	11.37202947	17.12797053	10.49287296	0.486990062	tgc
group_26904	hypothetical protein	1	16.90456317	14.25	11.37202947	17.12797053	10.49287296	0.486990062	tgc
group_26905	hypothetical protein	1	16.90456317	14.25	11.37202947	17.12797053	10.49287296	0.486990062	tgc
group_26906	2-polyprenylphenol hydroxylase related flavodoxin oxidoreductase	1	16.90456317	14.25	11.37202947	17.12797053	10.49287296	0.486990062	tgc
group_26907	DNA primase	1	16.90456317	14.25	11.37202947	17.12797053	10.49287296	0.486990062	tgc
group_26908	single stranded DNA-binding protein	1	16.90456317	14.25	11.37202947	17.12797053	10.49287296	0.486990062	tgc
group_26909	hypothetical protein	1	16.90456317	14.25	11.37202947	17.12797053	10.49287296	0.486990062	tgc
group_26910	hypothetical protein	1	16.90456317	14.25	11.37202947	17.12797053	10.49287296	0.486990062	tgc
group_26911	Protein of unknown function (DUF2514)	1	16.90456317	14.25	11.37202947	17.12797053	10.49287296	0.486990062	tgc
group_26912	Phage T7 tail fibre protein	1	16.90456317	14.25	11.37202947	17.12797053	10.49287296	0.486990062	tgc
group_26913	Domain of unknown function (DUF1902)	1	16.90456317	14.25	11.37202947	17.12797053	10.49287296	0.486990062	tgc
group_26914	hypothetical protein	1	16.90456317	14.25	11.37202947	17.12797053	10.49287296	0.486990062	tgc
group_26915	hypothetical protein	1	16.90456317	14.25	11.37202947	17.12797053	10.49287296	0.486990062	tgc
group_26916	Ead domain protein	1	16.90456317	14.25	11.37202947	17.12797053	10.49287296	0.486990062	tgc
group_26917	hypothetical protein	1	16.90456317	14.25	11.37202947	17.12797053	10.49287296	0.486990062	tgc
group_26918	C-5 cytosine-specific DNA methylase	1	16.90456317	14.25	11.37202947	17.12797053	10.49287296	0.486990062	tgc
group_26919	D-alanyl-D-alanine carboxypeptidase	1	16.90456317	14.25	11.37202947	17.12797053	10.49287296	0.486990062	tgc
group_26920	hypothetical protein	1	16.90456317	14.25	11.37202947	17.12797053	10.49287296	0.486990062	tgc
group_26921	hypothetical protein	1	16.90456317	14.25	11.37202947	17.12797053	10.49287296	0.486990062	tgc
group_26922	resolvase	1	16.90456317	14.25	11.37202947	17.12797053	10.49287296	0.486990062	tgc
group_26923	hypothetical protein	1	16.90456317	14.25	11.37202947	17.12797053	10.49287296	0.486990062	tgc
group_26924	hypothetical protein	1	16.90456317	14.25	11.37202947	17.12797053	10.49287296	0.486990062	tgc
group_26925	Uncharacterized protein conserved in bacteria, putative lipoprotein	1	16.90456317	14.25	11.37202947	17.12797053	10.49287296	0.486990062	tgc
group_26926	Tn4653 resolvase	1	16.90456317	14.25	11.37202947	17.12797053	10.49287296	0.486990062	tgc
group_26928	hypothetical protein	1	16.90456317	14.25	11.37202947	17.12797053	10.49287296	0.486990062	tgc
group_26930	putative nuclease	1	16.90456317	14.25	11.37202947	17.12797053	10.49287296	0.486990062	tgc
group_26931	Predicted transcriptional regulators containing the CopG/Arc/MetJ DNA-binding domain	1	16.90456317	14.25	11.37202947	17.12797053	10.49287296	0.486990062	tgc
group_26932	hypothetical protein	1	16.90456317	14.25	11.37202947	17.12797053	10.49287296	0.486990062	tgc
group_26933	acetyltransferase, GNAT family	1	16.90456317	14.25	11.37202947	17.12797053	10.49287296	0.486990062	tgc
group_26934	putative CopG family helix-turn-helix protein	1	16.90456317	14.25	11.37202947	17.12797053	10.49287296	0.486990062	tgc
group_26935	hypothetical protein	1	16.90456317	14.25	11.37202947	17.12797053	10.49287296	0.486990062	tgc
group_26936	DinI family protein	1	16.90456317	14.25	11.37202947	17.12797053	10.49287296	0.486990062	tgc
group_26937	Uncharacterized protein conserved in bacteria	1	16.90456317	14.25	11.37202947	17.12797053	10.49287296	0.486990062	tgc
group_26938	hypothetical protein	1	16.90456317	14.25	11.37202947	17.12797053	10.49287296	0.486990062	tgc
group_26939	Uncharacterized conserved protein	1	16.90456317	14.25	11.37202947	17.12797053	10.49287296	0.486990062	tgc
group_26940	hypothetical protein	1	16.90456317	14.25	11.37202947	17.12797053	10.49287296	0.486990062	tgc
group_26941	hypothetical protein	1	16.90456317	14.25	11.37202947	17.12797053	10.49287296	0.486990062	tgc
group_26942	hypothetical protein	1	16.90456317	14.25	11.37202947	17.12797053	10.49287296	0.486990062	tgc
group_26943	hypothetical protein	1	16.90456317	14.25	11.37202947	17.12797053	10.49287296	0.486990062	tgc
group_26944	hypothetical protein	1	16.90456317	14.25	11.37202947	17.12797053	10.49287296	0.486990062	tgc
group_26945	hypothetical protein	1	16.90456317	14.25	11.37202947	17.12797053	10.49287296	0.486990062	tgc
group_26946	hypothetical protein	1	16.90456317	14.25	11.37202947	17.12797053	10.49287296	0.486990062	tgc
group_26947	hypothetical protein	1	16.90456317	14.25	11.37202947	17.12797053	10.49287296	0.486990062	tgc
group_26948	hypothetical protein	1	16.90456317	14.25	11.37202947	17.12797053	10.49287296	0.486990062	tgc
group_26949	flagellar biosynthesis, cell-distal portion of basal-body rod	1	16.90456317	14.25	11.37202947	17.12797053	10.49287296	0.486990062	tgc
group_26950	GTPase family protein	1	16.90456317	14.25	11.37202947	17.12797053	10.49287296	0.486990062	tgc
group_26951	hypothetical protein	1	16.90456317	14.25	11.37202947	17.12797053	10.49287296	0.486990062	tgc
group_26952	hypothetical protein	1	16.90456317	14.25	11.37202947	17.12797053	10.49287296	0.486990062	tgc
group_26953	transcriptional regulator AlpA family	1	16.90456317	14.25	11.37202947	17.12797053	10.49287296	0.486990062	tgc
group_26954	hypothetical protein	1	16.90456317	14.25	11.37202947	17.12797053	10.49287296	0.486990062	tgc
group_26956	Protein of unknown function (DUF2724)	1	16.90456317	14.25	11.37202947	17.12797053	10.49287296	0.486990062	tgc
group_26957	hypothetical protein	1	16.90456317	14.25	11.37202947	17.12797053	10.49287296	0.486990062	tgc
group_26958	hypothetical protein	1	16.90456317	14.25	11.37202947	17.12797053	10.49287296	0.486990062	tgc
group_26959	hypothetical protein	1	16.90456317	14.25	11.37202947	17.12797053	10.49287296	0.486990062	tgc
group_26960	phage capsid scaffolding protein	1	16.90456317	14.25	11.37202947	17.12797053	10.49287296	0.486990062	tgc
group_26961	Domain of Unknown Function with PDB structure	1	16.90456317	14.25	11.37202947	17.12797053	10.49287296	0.486990062	tgc
group_26964	Eaa1	1	16.90456317	14.25	11.37202947	17.12797053	10.49287296	0.486990062	tgc
group_26965	hypothetical protein	1	16.90456317	14.25	11.37202947	17.12797053	10.49287296	0.486990062	tgc
group_26967	hypothetical protein	1	16.90456317	14.25	11.37202947	17.12797053	10.49287296	0.486990062	tgc
group_26968	hypothetical protein	1	16.90456317	14.25	11.37202947	17.12797053	10.49287296	0.486990062	tgc
group_26969	conserved hypothetical protein	1	16.90456317	14.25	11.37202947	17.12797053	10.49287296	0.486990062	tgc
group_26970	SMC domain-containing protein	1	16.90456317	14.25	11.37202947	17.12797053	10.49287296	0.486990062	tgc
group_26971	hypothetical protein	1	16.90456317	14.25	11.37202947	17.12797053	10.49287296	0.486990062	tgc
group_26972	transcriptional repressor DicA	1	16.90456317	14.25	11.37202947	17.12797053	10.49287296	0.486990062	tgc
group_26973	T5orf172 domain	1	16.90456317	14.25	11.37202947	17.12797053	10.49287296	0.486990062	tgc
group_26974	hypothetical protein	1	16.90456317	14.25	11.37202947	17.12797053	10.49287296	0.486990062	tgc
group_26975	hypothetical protein	1	16.90456317	14.25	11.37202947	17.12797053	10.49287296	0.486990062	tgc
group_26976	hypothetical protein	1	16.90456317	14.25	11.37202947	17.12797053	10.49287296	0.486990062	tgc
group_26977	transposase	1	16.90456317	14.25	11.37202947	17.12797053	10.49287296	0.486990062	tgc
group_26978	transposase	1	16.90456317	14.25	11.37202947	17.12797053	10.49287296	0.486990062	tgc
group_26979	hypothetical protein	1	16.90456317	14.25	11.37202947	17.12797053	10.49287296	0.486990062	tgc
group_26980	hypothetical protein	1	16.90456317	14.25	11.37202947	17.12797053	10.49287296	0.486990062	tgc
group_26981	hypothetical protein	1	16.90456317	14.25	11.37202947	17.12797053	10.49287296	0.486990062	tgc
group_26982	hypothetical protein	1	16.90456317	14.25	11.37202947	17.12797053	10.49287296	0.486990062	tgc
group_26983	mobilization protein	1	16.90456317	14.25	11.37202947	17.12797053	10.49287296	0.486990062	tgc
group_26984	hypothetical protein	1	16.90456317	14.25	11.37202947	17.12797053	10.49287296	0.486990062	tgc
group_26985	hypothetical protein	1	16.90456317	14.25	11.37202947	17.12797053	10.49287296	0.486990062	tgc
group_26988	hypothetical protein	1	16.90456317	14.25	11.37202947	17.12797053	10.49287296	0.486990062	tgc
group_26989	hypothetical protein	1	16.90456317	14.25	11.37202947	17.12797053	10.49287296	0.486990062	tgc
[truncated: 96 more rows]
