# Supplementary material for: Evolution and Epidemiology of Multidrug-Resistant Klebsiella pneumoniae in the United Kingdom and Ireland
Source: mBio. 2017 Feb 21;8(1):e01976-16. doi: 10.1128/mBio.01976-16 (PMC5358916; doi:10.1128/mBio.01976-16)
Supplement: TABLE S3 [file mbo001173200st3.csv]

position in Klebsiella pneumoniae Ecl8 genome	CDS/rRNA/tRNA/Intergenic	strand	CDS_name	product	Synonymous/Non-synonymous	Ref_base	SNP_base	SNP frequency	Significance measure for SNP(0/1) variable*	Slope Coefficient for SNP(0/1) variable	Lower bound for 95% confidence interval for slope coefficient for SNP(0/1) variable	Upper bound for 95% confidence interval for slope coefficient for SNP(0/1) variable	Significance measure for the whole regression model**	Adjusted R-squared value for the regression model	antimicrobials		Comments:
5784	CDS	1	aceK	isocitrate dehydrogenase kinase/phosphatase	N	G	A	2	11.15079301	113.6	83.57754306	143.6224569	3.050658811	0.240653281	amc		* defined as minus logarithm (base 10) of p-value for the t-statistics of the SNP(0/1) variable obtained from Student's t-test
6638	CDS	1	aceK	isocitrate dehydrogenase kinase/phosphatase	S	C	A	1	11.13947491	113.6	83.57559553	143.6244045	3.134526535	0.245154086	amc		** defined as the minus logarithm (base 10) of p-value derived from F-test for the overall significance of the regression model
6839	CDS	1	aceK	isocitrate dehydrogenase kinase/phosphatase	S	G	A	8	5.070774082	53.6	30.66996975	76.53003025	3.050658811	0.240653281	amc
7009	CDS	1	aceK	isocitrate dehydrogenase kinase/phosphatase	N	G	A	2	5.070774082	53.6	30.66996975	76.53003025	3.050658811	0.240653281	amc
10673	CDS	1	metH	methionine synthase	S	C	T	3	5.070774082	53.6	30.66996975	76.53003025	3.050658811	0.240653281	amc
11093	CDS	1	metH	methionine synthase	S	G	A	7	5.070774082	53.6	30.66996975	76.53003025	3.097544946	0.242561441	amc
11260	CDS	1	metH	methionine synthase	N	C	T	2	5.039146018	53.6	30.58796072	76.61203928	2.985398109	0.238428891	amc
20946	CDS	1	rluF	ribosomal large subunit pseudouridine synthase F	N	A	C	1	11.15079301	113.6	83.57754306	143.6224569	3.050658811	0.240653281	amc
22114	CDS	-1	BN373_00181	sodium/bile acid symporter family protein	-	C	T	2	5.039247987	53.6	30.58824177	76.61175823	2.994837195	0.238414477	amc
22195	CDS	-1	BN373_00181	sodium/bile acid symporter family protein	-	C	T	18	5.066956135	53.6	30.66427555	76.53572445	3.035491334	0.241066417	amc
22197	CDS	-1	BN373_00181	sodium/bile acid symporter family protein	-	G	A	2	5.070774082	53.6	30.66996975	76.53003025	3.050658811	0.240653281	amc
24800	Intergenic	-	-	-	-	A	C	2	5.070774082	53.6	30.66996975	76.53003025	3.050658811	0.240653281	amc
25634	CDS	1	pgi	glucose-6-phosphate isomerase	S	G	A	3	5.039146018	53.6	30.58796072	76.61203928	2.985398109	0.238428891	amc
26504	CDS	1	pgi	glucose-6-phosphate isomerase	S	G	C	2	5.070774082	53.6	30.66996975	76.53003025	3.097544946	0.242561441	amc
26622	Intergenic	-	-	-	-	T	A	2	5.070774082	53.6	30.66996975	76.53003025	3.050658811	0.240653281	amc
26663	Intergenic	-	-	-	-	T	C	2	5.070774082	53.6	30.66996975	76.53003025	3.050658811	0.240653281	amc
26682	CDS	-1	BN373_00211	UDP-3-O-(3-hydroxymyristoyl)-glucosamine N-acyltransferase	-	G	A	2	5.070774082	53.6	30.66996975	76.53003025	3.050658811	0.240653281	amc
26701	CDS	-1	BN373_00211	UDP-3-O-(3-hydroxymyristoyl)-glucosamine N-acyltransferase	-	C	T	2	5.070774082	53.6	30.66996975	76.53003025	3.050658811	0.240653281	amc
26950	CDS	-1	BN373_00211	UDP-3-O-(3-hydroxymyristoyl)-glucosamine N-acyltransferase	-	A	G	2	5.070774082	53.6	30.66996975	76.53003025	3.050658811	0.240653281	amc
26971	CDS	-1	BN373_00211	UDP-3-O-(3-hydroxymyristoyl)-glucosamine N-acyltransferase	N	C	T	2	5.039247987	53.6	30.58824177	76.61175823	2.926269551	0.235281043	amc
28648	CDS	-1	BN373_00251	putative amino acid transport protein	-	C	T	1	11.09923683	113.6	83.52456472	143.6754353	3.63630678	0.26510265	amc
32910	CDS	-1	malF	maltose ABC transporter, permease protein MalF	-	T	C,G	7,175	4.548360228	49	26.62019455	71.37980545	4.889605439	0.324963411	amc
33774	CDS	-1	malF	maltose ABC transporter, permease protein MalF	-	G	A	3	5.070774082	53.6	30.66996975	76.53003025	3.050658811	0.240653281	amc
34082	Intergenic	-	-	-	-	G	A	27	4.86592725	58	32.60425721	83.39574279	8.226108809	0.445719309	amc
34881	CDS	-1	malE	maltose ABC transporter, periplasmic maltose-binding protein	-	C	G	3	5.040162149	53.6	30.59076102	76.60923898	3.035264092	0.240538537	amc
38120	CDS	1	lamB	maltoporin	S	C	T	1	11.15079301	113.6	83.57754306	143.6224569	3.193752009	0.246398689	amc
40007	CDS	1	ubiA	4-hydroxybenzoate polyprenyl transferase	N	C	T	12	11.15079301	113.6	83.57754306	143.6224569	3.097544946	0.242561441	amc
40089	CDS	1	ubiA	4-hydroxybenzoate polyprenyl transferase	S	C	T	2	5.041740368	53.6	30.59510856	76.60489144	3.040751004	0.240825507	amc
40377	CDS	1	ubiA	4-hydroxybenzoate polyprenyl transferase	S	G	A	31	5.070774082	53.6	30.66996975	76.53003025	3.050658811	0.240653281	amc
40950	CDS	-1	plsB	glycerol-3-phosphate acyltransferase	-	G	A	1	11.05166405	113.6	83.4430821	143.7569179	2.930034545	0.236674792	amc
43545	CDS	1	dgkA	diacylglycerol kinase	S	C	T	3	5.041740368	53.6	30.59510856	76.60489144	2.994345219	0.238901926	amc
46920	Intergenic	-	-	-	-	A	G	1	11.15079301	113.6	83.57754306	143.6224569	3.050658811	0.240653281	amc
48382	CDS	1	dusA	tRNA-dihydrouridine synthase A	S	A	G	2	5.070774082	53.6	30.66996975	76.53003025	3.050658811	0.240653281	amc
48842	Intergenic	-	-	-	-	G	A	3	5.070774082	53.6	30.66996975	76.53003025	3.050658811	0.240653281	amc
48879	CDS	1	pspG	phage shock protein G	N/S	C	A,T	1,3	5.070774082	53.6	30.66996975	76.53003025	3.050658811	0.240653281	amc
49680	CDS	-1	qor	quinone oxidoreductase	S	C	G	2	5.070774082	53.6	30.66996975	76.53003025	3.050658811	0.240653281	amc
52101	CDS	1	alr_2	alanine racemase	S	G	A	18	5.513609277	51.11111111	30.32764736	71.89457486	5.420689915	0.345057643	amc
52534	CDS	1	alr_2	alanine racemase	N	C	A	2	5.070774082	53.6	30.66996975	76.53003025	3.050658811	0.240653281	amc
54071	CDS	1	tyrB	aromatic-amino-acid transaminase	S	C	G	103	4.548360228	49	26.62019455	71.37980545	4.889605439	0.324963411	amc
54718	CDS	1	aphA	class B acid phosphatase	N	C	T	3	5.039385431	53.6	30.58862059	76.61137941	3.056707196	0.241134596	amc
56196	CDS	-1	uvrA	excinuclease ABC, A subunit	-	G	T	1	11.15079301	113.6	83.57754306	143.6224569	3.050658811	0.240653281	amc
57098	CDS	-1	uvrA	excinuclease ABC, A subunit	-	C	G	114	6.043772146	54.18181818	33.33827725	75.02535911	5.722048114	0.355904324	amc
57176	CDS	-1	uvrA	excinuclease ABC, A subunit	-	T	C	50	4.494478199	49	26.46644872	71.53355128	4.709645394	0.320306714	amc
57253	CDS	-1	uvrA	excinuclease ABC, A subunit	-	G	A	37	4.52269904	49	26.54754547	71.45245453	4.811734578	0.323432748	amc
57368	CDS	-1	uvrA	excinuclease ABC, A subunit	-	G	A	23	5.041740368	53.6	30.59510856	76.60489144	2.994345219	0.238901926	amc
59122	Intergenic	-	-	-	-	C	T	168	4.418156815	46	24.61839781	67.38160219	4.909289298	0.324550985	amc
59448	CDS	1	ssb	single-stranded DNA-binding protein	S	G	T	3	16.35352927	113.6	90.31929171	136.8807083	11.21300637	0.519231401	amc
59937	CDS	-1	BN373_00541	transglycosylase SLT domain protein	S	G	A	76	4.418156815	46	24.61839781	67.38160219	4.819808226	0.322221365	amc
60463	CDS	-1	BN373_00541	transglycosylase SLT domain protein	-	C	T	1	11.15079301	113.6	83.57754306	143.6224569	3.074303425	0.241362327	amc
61141	CDS	-1	BN373_00541	transglycosylase SLT domain protein	-	C	T	2	10.97812095	113.6	83.33364345	143.8663565	2.888427512	0.235116601	amc
61665	Intergenic	-	-	-	-	A	G	2	5.039146018	53.6	30.58796072	76.61203928	3.054679451	0.241552576	amc
61754	Intergenic	-	-	-	-	T	C	2	5.070774082	53.6	30.66996975	76.53003025	3.120785993	0.243755125	amc
63063	CDS	1	BN373_00551	ferrienterobactin receptor	S	C	T	14	5.03809514	53.6	30.5898363	76.6101637	3.026798313	0.241308598	amc
66583	Intergenic	-	-	-	-	G	A	3	5.06867876	53.6	30.68357852	76.51642148	3.175647494	0.251029038	amc
66624	Intergenic	-	-	-	-	C	A	3	5.038812135	53.6	30.60655193	76.59344807	3.11643769	0.249234104	amc
66977	Intergenic	-	-	-	-	C	A	3	5.035935327	53.6	30.59860895	76.60139105	3.153715721	0.250639463	amc
67507	CDS	1	BN373_00601	outer membrane protein, OMP85 family	N	G	A	3	5.035935327	53.6	30.59860895	76.60139105	3.037862493	0.245615613	amc
75408	CDS	1	BN373_00661	ABC transporter, periplasmic substrate-binding protein	N	A	G	2	5.073902666	53.6	30.68323288	76.51676712	3.059707949	0.24233206	amc
77139	CDS	1	BN373_00681	ABC transporter, permease protein	S	G	A	1	11.15086428	113.6	83.59490857	143.6050914	3.059707949	0.24233206	amc
78823	CDS	1	BN373_00701	cyclic diguanylate phosphodiesterase (EAL) domain protein	N	A	G	2	5.073902666	53.6	30.68323288	76.51676712	3.10631318	0.244230565	amc
80390	CDS	1	soxR	redox-sensitive transcriptional activator SoxR	S	G	A	1	11.15086428	113.6	83.59490857	143.6050914	3.10631318	0.244230565	amc
84565	CDS	1	BN373_00751	Na+/H+ antiporter	S	C	T	2	5.073902666	53.6	30.68323288	76.51676712	3.059707949	0.24233206	amc
85829	CDS	-1	BN373_00761	transcriptional regulator, LysR family	-	C	A	1	11.15086428	113.6	83.59490857	143.6050914	3.059707949	0.24233206	amc
86313	CDS	1	BN373_00771	LrgA family protein	N	C	T	1	11.15086428	113.6	83.59490857	143.6050914	3.059707949	0.24233206	amc
86468	CDS	1	BN373_00771	LrgA family protein	N	G	A	1	11.08267061	113.6	83.4962501	143.7037499	3.049000053	0.242474695	amc
88786	CDS	1	BN373_00811	gram-negative pili assembly chaperone	N	T	G	1	11.21414296	113.6	83.73701525	143.4629848	3.374778684	0.258676557	amc
88952	CDS	1	BN373_00811	gram-negative pili assembly chaperone	N	C	T	6	5.110358052	53.6	30.79176865	76.40823135	3.374778684	0.258676557	amc
95927	CDS	-1	acsA	acetate--CoA ligase	-	G	A	11	5.009879944	53.6	30.511667	76.688333	2.88394096	0.234185571	amc
97817	CDS	-1	BN373_00891	conserved domain protein	-	G	A	2	5.070774082	53.6	30.66996975	76.53003025	3.050658811	0.240653281	amc
100017	CDS	-1	BN373_00911	Sel1 repeat protein	-	C	T	2	5.070774082	53.6	30.66996975	76.53003025	3.050658811	0.240653281	amc
101910	CDS	-1	fdhF	formate dehydrogenase H, alpha subunit, selenocysteine-containing	-	C	T	26	5.070774082	53.6	30.66996975	76.53003025	3.050658811	0.240653281	amc
102829	Intergenic	-	-	-	-	C	T	2	5.073666317	53.6	30.68258856	76.51741144	3.058890855	0.242289455	amc
102933	Intergenic	-	-	-	-	G	T	2	5.070774082	53.6	30.66996975	76.53003025	3.050658811	0.240653281	amc
103856	CDS	1	BN373_00941	DNA-binding response regulator	N	C	T	2	5.134870359	53.6	30.85761133	76.34238867	3.363623544	0.259230797	amc
110453	Intergenic	-	-	-	-	C	G	2	11.15079301	113.6	83.57754306	143.6224569	3.050658811	0.240653281	amc
115660	CDS	-1	phnM	phosphonate metabolism protein PhnM	-	G	A	1	11.15079301	113.6	83.57754306	143.6224569	3.050658811	0.240653281	amc
117905	CDS	-1	phnJ	phosphonate metabolism protein PhnJ	-	C	T	2	5.070774082	53.6	30.66996975	76.53003025	3.050658811	0.240653281	amc
118931	CDS	-1	BN373_01091	bacterial phosphonate metabolism protein (PhnI)	-	T	C	2	5.389372905	53.6	31.50254396	75.69745604	3.67080189	0.272447686	amc
124439	CDS	-1	melR	melibiose operon regulatory protein	-	G	A	31	5.070774082	53.6	30.66996975	76.53003025	3.050658811	0.240653281	amc
125102	CDS	-1	melR	melibiose operon regulatory protein	-	C	T	3	11.15079301	113.6	83.57754306	143.6224569	3.050658811	0.240653281	amc
127119	CDS	1	melB	melibiose carrier protein	N	G	A	2	5.010082726	53.6	30.51223132	76.68776868	2.929515068	0.236646871	amc
128290	Intergenic	-	-	-	-	T	A	1	11.15079301	113.6	83.57754306	143.6224569	3.074303425	0.241362327	amc
129400	CDS	1	parM	plasmid segregation protein ParM	S	C	T	1	11.15079301	113.6	83.57754306	143.6224569	3.050658811	0.240653281	amc
130089	Intergenic	-	-	-	-	G	A	3	5.070774082	53.6	30.66996975	76.53003025	3.097544946	0.242561441	amc
130157	CDS	-1	cbpM	chaperone-modulator protein CbpM	-	C	T	23	5.061923094	53.6	30.6505141	76.5494859	3.087831507	0.243275119	amc
130299	CDS	-1	cbpM	chaperone-modulator protein CbpM	-	T	C	1	11.00984471	113.6	83.37101497	143.828985	2.998046177	0.239790755	amc
130600	CDS	-1	cbpA	curved DNA-binding protein	-	C	T	33	5.070774082	53.6	30.66996975	76.53003025	3.050658811	0.240653281	amc
131330	Intergenic	-	-	-	-	T	A	1	11.15079301	113.6	83.57754306	143.6224569	3.050658811	0.240653281	amc
131474	CDS	-1	BN373_01231	integral membrane protein, TerC family	-	T	C	34	5.041740368	53.6	30.59510856	76.60489144	2.994345219	0.238901926	amc
132208	Intergenic	-	-	-	-	C	G	4	5.044409703	53.6	30.60723435	76.59276565	3.002069257	0.240518006	amc
133522	CDS	-1	BN373_01251	putative biofilm PGA synthesis protein PgaD	-	G	A	2	5.145794327	53.6	30.87701063	76.32298937	3.334112725	0.256268557	amc
138111	CDS	-1	pgaA	biofilm PGA synthesis protein PgaA	N	T	C	2	5.070774082	53.6	30.66996975	76.53003025	3.050658811	0.240653281	amc
139272	CDS	1	BN373_01291	conserved hypothetical protein	S	G	T	8	5.038942093	53.6	30.58739862	76.61260138	2.939154319	0.235970239	amc
139748	Intergenic	-	-	-	-	A	T,G	1,2	5.070774082	53.6	30.66996975	76.53003025	3.21792334	0.24706835	amc
140894	Intergenic	-	-	-	-	C	T	8	5.068496297	53.6	30.6684823	76.5315177	3.040807734	0.241344791	amc
140975	CDS	1	BN373_01311	conserved hypothetical protein	S	C	T	2	5.041740368	53.6	30.59510856	76.60489144	2.994345219	0.238901926	amc
147579	CDS	-1	dsbD	thiol:disulfide interchange protein DsbD	-	G	T	2	5.056900407	53.6	30.64640248	76.55359752	3.043524976	0.243934902	amc
171605	CDS	-1	blc_2	outer membrane lipoprotein Blc	-	C	T	2	5.041740368	53.6	30.59510856	76.60489144	3.040751004	0.240825507	amc
172136	CDS	-1	frdD	fumarate reductase, D subunit	-	G	A	35	5.070774082	53.6	30.66996975	76.53003025	3.050658811	0.240653281	amc
173551	CDS	-1	frdB	fumarate reductase, iron-sulfur protein	-	G	A	3	5.070774082	53.6	30.66996975	76.53003025	3.097544946	0.242561441	amc
173636	CDS	-1	frdA	fumarate reductase, flavoprotein subunit	-	G	A	12	5.070774082	53.6	30.66996975	76.53003025	3.050658811	0.240653281	amc
173651	CDS	-1	frdA	fumarate reductase, flavoprotein subunit	-	C	T	11	5.070774082	53.6	30.66996975	76.53003025	3.050658811	0.240653281	amc
174122	CDS	-1	frdA	fumarate reductase, flavoprotein subunit	N	C	T	3	5.070774082	53.6	30.66996975	76.53003025	3.050658811	0.240653281	amc
174401	CDS	-1	frdA	fumarate reductase, flavoprotein subunit	-	C	T	22	5.060716213	53.6	30.65686036	76.54313964	3.056600025	0.244623686	amc
174554	CDS	-1	frdA	fumarate reductase, flavoprotein subunit	-	C	T	3	5.070774082	53.6	30.66996975	76.53003025	3.050658811	0.240653281	amc
175219	CDS	-1	frdA	fumarate reductase, flavoprotein subunit	-	A	C	2	5.039146018	53.6	30.58796072	76.61203928	2.985398109	0.238428891	amc
177414	CDS	1	BN373_01681	amino acid permease family protein	N	G	A	3	5.061923094	53.6	30.6505141	76.5494859	3.280934296	0.250904815	amc
178128	CDS	1	BN373_01681	amino acid permease family protein	N	G	T	1	11.15079301	113.6	83.57754306	143.6224569	3.12147542	0.243263262	amc
181683	Intergenic	-	-	-	-	C	T	4	5.070774082	53.6	30.66996975	76.53003025	3.050658811	0.240653281	amc
187451	CDS	1	BN373_01751	YjeF family protein	S	C	T	3	5.041588017	53.6	30.59946429	76.60053571	2.94735162	0.237603864	amc
188517	CDS	1	BN373_01751	YjeF family protein	S/N	C	A,T	2,49	5.070774082	53.6	30.66996975	76.53003025	3.050658811	0.240653281	amc
191213	CDS	1	mutL	DNA mismatch repair protein MutL	S	T	C	6	5.070774082	53.6	30.66996975	76.53003025	3.050658811	0.240653281	amc
195536	CDS	1	hflK	HflK protein	N	G	A	1	11.08308111	113.6	83.47952675	143.7204732	3.040751004	0.240825507	amc
195952	CDS	1	hflK	HflK protein	S	C	T	11	5.070774082	53.6	30.66996975	76.53003025	3.050658811	0.240653281	amc
197169	CDS	1	hflC	HflC protein	S	G	A	8	5.041740368	53.6	30.59510856	76.60489144	2.994345219	0.238901926	amc
197993	CDS	-1	BN373_01841	conserved domain protein	-	T	C	11	5.070774082	53.6	30.66996975	76.53003025	3.050658811	0.240653281	amc
199690	CDS	1	purA	adenylosuccinate synthetase	S	C	T	1	11.07761047	113.6	83.47016803	143.729832	2.985398109	0.238428891	amc
200377	CDS	1	nsrR	transcriptional repressor NsrR	S	T	C	7	5.070774082	53.6	30.66996975	76.53003025	3.050658811	0.240653281	amc
201337	CDS	1	rnr	ribonuclease R	S	C	T	2	5.070774082	53.6	30.66996975	76.53003025	3.050658811	0.240653281	amc
201412	CDS	1	rnr	ribonuclease R	S	G	A,T	2,5	5.010320797	53.6	30.51289381	76.68710619	2.976188559	0.23863099	amc
202231	CDS	1	rnr	ribonuclease R	S	C	T	2	5.070774082	53.6	30.66996975	76.53003025	3.050658811	0.240653281	amc
203816	CDS	1	BN373_01901	acyl-CoA dehydrogenase family protein	N	A	T	5	5.070774082	53.6	30.66996975	76.53003025	3.050658811	0.240653281	amc
208461	CDS	-1	BN373_01951	putative L-ascorbate-6-phosphate lactonase ulaG	-	C	A	1	11.15079301	113.6	83.57754306	143.6224569	3.12147542	0.243263262	amc
209438	CDS	1	ulaA	ascorbate-specific permease IIC component	S	T	G	1	11.15079301	113.6	83.57754306	143.6224569	3.12147542	0.243263262	amc
211241	CDS	1	ulaC	ascorbate-specific phosphotransferase enzyme IIA component	S	C	T	1	11.00984471	113.6	83.37101497	143.828985	2.998855644	0.239313137	amc
220289	CDS	1	cycA	D-serine/D-alanine/glycine transporter	N	A	T	2	5.039247987	53.6	30.58824177	76.61175823	2.926269551	0.235281043	amc
221002	CDS	-1	BN373_02121	regulator of cell morphogenesis and NO signaling	-	T	C	169	4.565049067	49	26.67367066	71.32632934	4.978060148	0.32995659	amc
221155	CDS	-1	BN373_02121	regulator of cell morphogenesis and NO signaling	N	T	C	114	4.519859432	49	26.53902025	71.46097975	4.802797368	0.322494114	amc
221212	CDS	-1	BN373_02121	regulator of cell morphogenesis and NO signaling	-	C	T	111	4.548360228	49	26.62019455	71.37980545	4.889605439	0.324963411	amc
222045	CDS	-1	BN373_02131	putative membrane protein	S	T	C	1	11.00984471	113.6	83.37101497	143.828985	2.929515068	0.236646871	amc
223076	CDS	-1	BN373_02141	transcriptional regulator, AraC family	-	G	A,T	34,81	4.555130773	49	26.64430269	71.35569731	4.936958964	0.327769826	amc
223078	CDS	-1	BN373_02141	transcriptional regulator, AraC family	-	A	C	54	4.548360228	49	26.62019455	71.37980545	4.889605439	0.324963411	amc
223091	CDS	-1	BN373_02141	transcriptional regulator, AraC family	-	A	G	53	4.548360228	49	26.62019455	71.37980545	4.889605439	0.324963411	amc
223094	CDS	-1	BN373_02141	transcriptional regulator, AraC family	-	A	G	27	4.548360228	49	26.62019455	71.37980545	4.889605439	0.324963411	amc
223100	CDS	-1	BN373_02141	transcriptional regulator, AraC family	-	A	G	48	4.548360228	49	26.62019455	71.37980545	4.889605439	0.324963411	amc
235681	CDS	1	BN373_02261	outer membrane protein, OMP85 family	S	T	C	21	5.070774082	53.6	30.66996975	76.53003025	3.050658811	0.240653281	amc
236833	CDS	1	BN373_02261	outer membrane protein, OMP85 family	S	C	A,T	1,1	11.07761047	113.6	83.47016803	143.729832	2.985398109	0.238428891	amc
237569	CDS	1	BN373_02271	conserved hypothetical protein	N	G	A	8	5.070774082	53.6	30.66996975	76.53003025	3.050658811	0.240653281	amc
237633	CDS	1	BN373_02271	conserved hypothetical protein	S	C	T	1	11.15079301	113.6	83.57754306	143.6224569	3.050658811	0.240653281	amc
239407	CDS	1	BN373_02271	conserved hypothetical protein	N	G	A	2	5.070774082	53.6	30.66996975	76.53003025	3.050658811	0.240653281	amc
239617	CDS	1	BN373_02271	conserved hypothetical protein	N	C	T	1	11.15079301	113.6	83.57754306	143.6224569	3.050658811	0.240653281	amc
240942	CDS	1	BN373_02271	conserved hypothetical protein	S	C	T	1	11.15079301	113.6	83.57754306	143.6224569	3.050658811	0.240653281	amc
244691	Intergenic	-	-	-	-	T	C	1	11.15079301	113.6	83.57754306	143.6224569	3.050658811	0.240653281	amc
246197	CDS	1	BN373_02341	putative sugar ABC transporter, ATP-binding protein	S	T	C	1	11.15079301	113.6	83.57754306	143.6224569	3.097544946	0.242561441	amc
247700	CDS	1	BN373_02351	putative sugar ABC transporter, permease protein	N	C	T	1	11.15079301	113.6	83.57754306	143.6224569	3.097544946	0.242561441	amc
248586	CDS	1	BN373_02361	putative sugar ABC transporter, permease protein	N	C	T	2	5.070774082	53.6	30.66996975	76.53003025	3.050658811	0.240653281	amc
248692	CDS	1	BN373_02361	putative sugar ABC transporter, permease protein	S	G	A	2	5.070774082	53.6	30.66996975	76.53003025	3.050658811	0.240653281	amc
248962	CDS	1	BN373_02361	putative sugar ABC transporter, permease protein	S	C	T	11	5.070774082	53.6	30.66996975	76.53003025	3.050658811	0.240653281	amc
250064	CDS	-1	fbp	fructose-bisphosphatase	-	C	T	3	5.061923094	53.6	30.6505141	76.5494859	3.041252012	0.241368041	amc
250892	CDS	1	mpl	UDP-N-acetylmuramate:L-alanyl-gamma-D-glutamyl- meso-diaminopimelate ligase	S	G	A	2	5.070774082	53.6	30.66996975	76.53003025	3.050658811	0.240653281	amc
253206	CDS	-1	BN373_02401	conserved hypothetical protein	-	C	T	30	5.070774082	53.6	30.66996975	76.53003025	3.050658811	0.240653281	amc
254229	Intergenic	-	-	-	-	A	T	3	5.378734767	53.6	31.48120481	75.71879519	3.835783706	0.279146751	amc
255557	CDS	1	pmbA	protein PmbA	S	C	T	3	5.070774082	53.6	30.66996975	76.53003025	3.050658811	0.240653281	amc
257929	CDS	1	BN373_02451	conserved hypothetical protein	S	C	A	1	11.07761047	113.6	83.47016803	143.729832	3.031732514	0.240353667	amc
259432	CDS	1	BN373_02481	putative membrane protein	S	C	T	3	11.15079301	113.6	83.57754306	143.6224569	3.050658811	0.240653281	amc
259579	CDS	1	BN373_02481	putative membrane protein	S	C	T	52	5.070774082	53.6	30.66996975	76.53003025	3.097544946	0.242561441	amc
259606	CDS	1	BN373_02481	putative membrane protein	S	C	T	48	5.070774082	53.6	30.66996975	76.53003025	3.097544946	0.242561441	amc
259705	CDS	1	BN373_02481	putative membrane protein	S	C	T,G	52,5	5.018267064	53.6	30.53497699	76.66502301	2.912617192	0.23573699	amc
259724	CDS	1	BN373_02481	putative membrane protein	N	A	T	2	5.070774082	53.6	30.66996975	76.53003025	3.050658811	0.240653281	amc
260470	CDS	1	BN373_02491	amidohydrolase family protein	S	G	A	31	5.070774082	53.6	30.66996975	76.53003025	3.050658811	0.240653281	amc
261087	CDS	1	BN373_02491	amidohydrolase family protein	N	A	G	9	5.041740368	53.6	30.59510856	76.60489144	2.994345219	0.238901926	amc
263420	CDS	1	BN373_02521	conserved hypothetical protein	N	G	A	9	5.083417565	53.6	30.70913185	76.49086815	3.092418706	0.244032067	amc
263518	CDS	1	BN373_02521	conserved hypothetical protein	S	C	T	9	5.06425083	53.6	30.65688138	76.54311862	3.026158011	0.240576998	amc
263524	CDS	1	BN373_02521	conserved hypothetical protein	S	C	T	13	5.06425083	53.6	30.65688138	76.54311862	3.026158011	0.240576998	amc
264951	CDS	1	BN373_02531	putative transcriptional regulator/PTS system, IIA component	S	C	T	2	5.073666317	53.6	30.68258856	76.51741144	3.082170772	0.242981786	amc
268064	CDS	-1	nrdD	anaerobic ribonucleoside-triphosphate reductase	-	C	T	41	5.011093163	53.6	30.51504273	76.68495727	2.93297471	0.236832767	amc
276510	CDS	-1	treB	PTS system, trehalose-specific IIBC component	-	G	A,T	1,30	5.070774082	53.6	30.66996975	76.53003025	3.050658811	0.240653281	amc
277161	CDS	-1	treB	PTS system, trehalose-specific IIBC component	-	G	A	2	14.07450103	113.6	87.74721734	139.4527827	8.40624098	0.438413581	amc
293003	CDS	-1	BN373_02791	acetyltransferase, GNAT family	N	T	C	2	5.070774082	53.6	30.66996975	76.53003025	3.050658811	0.240653281	amc
296699	CDS	-1	holC	DNA polymerase III, chi subunit	-	C	T	24	5.039146018	53.6	30.58796072	76.61203928	2.985398109	0.238428891	amc
297612	CDS	-1	pepA	leucyl aminopeptidase	-	G	T	3	5.039146018	53.6	30.58796072	76.61203928	2.985398109	0.238428891	amc
300087	CDS	1	BN373_02841	putative permease	S	G	A	3	5.041740368	53.6	30.59510856	76.60489144	3.040751004	0.240825507	amc
300609	CDS	1	BN373_02841	putative permease	S	G	A	15	5.083417565	53.6	30.70913185	76.49086815	3.139842853	0.245955228	amc
300987	CDS	1	BN373_02841	putative permease	S	G	A	3	5.070774082	53.6	30.66996975	76.53003025	3.097544946	0.242561441	amc
303615	Intergenic	-	-	-	-	C	T	27	5.070774082	53.6	30.66996975	76.53003025	3.367538336	0.25275919	amc
303669	Intergenic	-	-	-	-	G	A	27	5.070774082	53.6	30.66996975	76.53003025	3.050658811	0.240653281	amc
304684	CDS	1	mmsA	methylmalonate-semialdehyde dehydrogenase (acylating)	S	C	T	10	5.041588017	53.6	30.59946429	76.60053571	2.94735162	0.237603864	amc
304708	CDS	1	mmsA	methylmalonate-semialdehyde dehydrogenase (acylating)	S	G	A	6	5.041740368	53.6	30.59510856	76.60489144	2.994345219	0.238901926	amc
305014	CDS	1	mmsA	methylmalonate-semialdehyde dehydrogenase (acylating)	S	G	T	4	5.039146018	53.6	30.58796072	76.61203928	2.985398109	0.238428891	amc
311150	CDS	1	BN373_02941	thiamine pyrophosphate enzyme	S	G	C	3	5.070774082	53.6	30.66996975	76.53003025	3.050658811	0.240653281	amc
311822	CDS	1	BN373_02941	thiamine pyrophosphate enzyme	S	G	A	2	5.145794327	53.6	30.87701063	76.32298937	3.334112725	0.256268557	amc
313293	CDS	1	idh	inositol 2-dehydrogenase	S	C	T	5	5.041740368	53.6	30.59510856	76.60489144	2.994345219	0.238901926	amc
313350	CDS	1	idh	inositol 2-dehydrogenase	S	G	A,T	2,3	5.011093163	53.6	30.51504273	76.68495727	2.93297471	0.236832767	amc
315859	CDS	1	iolE	inosose dehydratase	S	G	A	3	5.070774082	53.6	30.66996975	76.53003025	3.050658811	0.240653281	amc
316122	Intergenic	-	-	-	-	C	T	18	5.070774082	53.6	30.66996975	76.53003025	3.050658811	0.240653281	amc
316361	CDS	-1	BN373_02981	ABC transporter, periplasmic substrate-binding protein	-	C	T	33	11.15036641	113.6	83.59406495	143.605935	3.082732881	0.243010928	amc
317624	CDS	-1	BN373_02991	sugar ABC transporter, ATP-binding protein	-	G	T	1	11.15079301	113.6	83.57754306	143.6224569	3.050658811	0.240653281	amc
317898	CDS	-1	BN373_02991	sugar ABC transporter, ATP-binding protein	-	G	A	2	5.070774082	53.6	30.66996975	76.53003025	3.050658811	0.240653281	amc
318575	CDS	-1	BN373_03001	putative phosphodiesterase	-	G	A	1	11.07761047	113.6	83.47016803	143.729832	2.985398109	0.238428891	amc
318605	CDS	-1	BN373_03001	putative phosphodiesterase	-	C	T	2	5.039146018	53.6	30.58796072	76.61203928	2.985398109	0.238428891	amc
319279	CDS	-1	BN373_03001	putative phosphodiesterase	-	G	A	3	11.15079301	113.6	83.57754306	143.6224569	3.050658811	0.240653281	amc
319788	CDS	-1	BN373_03011	ABC transporter, permease protein	-	C	T	7	5.010082726	53.6	30.51223132	76.68776868	2.929515068	0.236646871	amc
320064	CDS	-1	BN373_03011	ABC transporter, permease protein	-	G	A	2	5.070774082	53.6	30.66996975	76.53003025	3.097544946	0.242561441	amc
320234	CDS	-1	BN373_03021	ABC transporter, permease protein	-	G	A	34	5.070774082	53.6	30.66996975	76.53003025	3.097544946	0.242561441	amc
323249	CDS	-1	BN373_03041	inorganic anion transporter, sulfate permease (SulP) family	-	G	A	1	11.22790993	113.6	83.7423375	143.4576625	3.265341776	0.254108027	amc
323441	CDS	-1	BN373_03041	inorganic anion transporter, sulfate permease (SulP) family	-	C	T	3	5.070774082	53.6	30.66996975	76.53003025	3.050658811	0.240653281	amc
323835	CDS	-1	BN373_03051	carbonate dehydratase	-	G	A	2	5.038942093	53.6	30.58739862	76.61260138	2.939154319	0.235970239	amc
324778	Intergenic	-	-	-	-	G	A	10	4.93931327	53.6	30.34267468	76.85732532	3.024444271	0.247143862	amc
372873	CDS	-1	xynB	beta-1,4-xylosidase	-	G	A	4	5.341320033	53.6	31.40851572	75.79148428	3.635947456	0.275975079	amc
372959	CDS	-1	xynB	beta-1,4-xylosidase	N	A	G	10	5.466145649	53.6	31.71664514	75.48335486	4.04272751	0.294773936	amc
373811	CDS	-1	xynB	beta-1,4-xylosidase	-	G	T	3	5.375019811	53.6	31.48750019	75.71249981	3.707688188	0.277973959	amc
375092	CDS	-1	xynT	xyloside permease	-	G	A	5	5.380843681	53.6	31.50731318	75.69268682	3.721172997	0.280017093	amc
379621	Intergenic	-	-	-	-	G	T	18	5.030231818	53.6	30.56812203	76.63187797	3.007878425	0.239789744	amc
379652	CDS	-1	BN373_03491	conserved hypothetical protein	-	G	A	7	5.070774082	53.6	30.66996975	76.53003025	3.12147542	0.243263262	amc
380344	CDS	-1	BN373_03491	conserved hypothetical protein	-	C	T	9	5.041740368	53.6	30.59510856	76.60489144	3.040751004	0.240825507	amc
381370	CDS	-1	BN373_03511	conserved hypothetical protein	-	C	T	7	5.068496297	53.6	30.6684823	76.5315177	3.063995496	0.242555511	amc
381558	CDS	-1	BN373_03511	conserved hypothetical protein	-	C	T	7	5.070774082	53.6	30.66996975	76.53003025	3.050658811	0.240653281	amc
381899	CDS	-1	BN373_03521	putative membrane protein	-	C	T	7	5.070774082	53.6	30.66996975	76.53003025	3.050658811	0.240653281	amc
382507	CDS	-1	BN373_03531	cyclopropane-fatty-acyl-phospholipid synthase family protein	-	G	A	6	5.070774082	53.6	30.66996975	76.53003025	3.050658811	0.240653281	amc
382672	CDS	-1	BN373_03531	cyclopropane-fatty-acyl-phospholipid synthase family protein	-	G	A	3	5.044409703	53.6	30.60723435	76.59276565	3.025822416	0.241257223	amc
383335	CDS	-1	BN373_03531	cyclopropane-fatty-acyl-phospholipid synthase family protein	-	G	A,T	1,16	5.070774082	53.6	30.66996975	76.53003025	3.050658811	0.240653281	amc
386272	CDS	-1	BN373_03571	conserved hypothetical protein	-	C	A	4	5.070774082	53.6	30.66996975	76.53003025	3.050658811	0.240653281	amc
389983	CDS	-1	cusA	cation efflux system protein CusA	-	G	T	1	11.0313886	113.6	83.40819307	143.7918069	2.964551426	0.238523385	amc
391687	Intergenic	-	-	-	-	G	T	8	5.070774082	53.6	30.66996975	76.53003025	3.050658811	0.240653281	amc
391911	CDS	-1	cusB	cation efflux system protein CusB	-	C	T	5	5.070774082	53.6	30.66996975	76.53003025	3.120785993	0.243755125	amc
392330	CDS	-1	cusB	cation efflux system protein CusB	-	G	A	2	5.038942093	53.6	30.58739862	76.61260138	2.939154319	0.235970239	amc
395442	CDS	1	cusR	transcriptional regulatory protein CusR	S	T	C	7	5.376905739	53.6	31.47666116	75.72333884	3.855369416	0.280035423	amc
396790	CDS	1	cusS	sensor kinase CusS	S	A	G	4	5.070774082	53.6	30.66996975	76.53003025	3.050658811	0.240653281	amc
398281	CDS	-1	BN373_03691	cupin family protein	-	G	A	1	11.07761047	113.6	83.47016803	143.729832	2.985398109	0.238428891	amc
398452	CDS	-1	BN373_03691	cupin family protein	-	G	A	2	5.070774082	53.6	30.66996975	76.53003025	3.097544946	0.242561441	amc
398987	CDS	-1	BN373_03691	cupin family protein	-	C	T	26	5.041740368	53.6	30.59510856	76.60489144	2.994345219	0.238901926	amc
405566	CDS	-1	BN373_03711	ABC-2 type transporter, permease protein	-	C	T	15	11.15036641	113.6	83.59406495	143.605935	3.058890855	0.242289455	amc
407157	CDS	-1	BN373_03721	ABC transporter, ATP binding protein	-	C	T	1	11.08308111	113.6	83.47952675	143.7204732	2.994345219	0.238901926	amc
408079	CDS	-1	BN373_03721	ABC transporter, ATP binding protein	-	C	T	1	11.15079301	113.6	83.57754306	143.6224569	3.050658811	0.240653281	amc
408479	CDS	-1	BN373_03721	ABC transporter, ATP binding protein	S	C	T	20	5.038942093	53.6	30.58739862	76.61260138	2.985357508	0.23791391	amc
408678	CDS	-1	BN373_03721	ABC transporter, ATP binding protein	N	G	A	7	5.070774082	53.6	30.66996975	76.53003025	3.050658811	0.240653281	amc
409797	CDS	-1	BN373_03731	auxiliary transport protein, membrane fusion protein (MFP) family	-	C	T	2	5.070774082	53.6	30.66996975	76.53003025	3.050658811	0.240653281	amc
410787	CDS	-1	BN373_03751	tryptophanyl-tRNA synthetase	-	C	T	18	5.381075411	53.6	31.48198281	75.71801719	3.641853825	0.271093116	amc
411082	CDS	-1	BN373_03751	tryptophanyl-tRNA synthetase	S	G	A	2	5.070774082	53.6	30.66996975	76.53003025	3.050658811	0.240653281	amc
417958	CDS	1	BN373_03811	transcriptional regulator, LysR family	S	G	A	3	5.016044322	53.6	30.53362948	76.66637052	2.926147623	0.237669657	amc
419664	CDS	-1	BN373_03831	transcriptional regulator, GntR family/aminotransferase family protein	S	C	A	5	5.038942093	53.6	30.58739862	76.61260138	2.939154319	0.235970239	amc
420336	CDS	1	BN373_03841	conserved hypothetical protein	N	C	A,T	1,1	11.15079301	113.6	83.57754306	143.6224569	3.050658811	0.240653281	amc
422026	CDS	1	BN373_03861	auxiliary transport protein, membrane fusion protein (MFP) family	S	T	C	184	4.519859432	49	26.53902025	71.46097975	4.744775101	0.320766162	amc
422032	CDS	1	BN373_03861	auxiliary transport protein, membrane fusion protein (MFP) family	S	C	T	125	4.519859432	49	26.53902025	71.46097975	4.744775101	0.320766162	amc
422424	CDS	1	BN373_03871	putative membrane protein	N	G	A	1	11.15079301	113.6	83.57754306	143.6224569	3.050658811	0.240653281	amc
423627	CDS	-1	hgdC	(R)-2-hydroxyglutaryl-CoA dehydratase activator	-	C	G	1	11.15079301	113.6	83.57754306	143.6224569	3.050658811	0.240653281	amc
423883	CDS	-1	hgdC	(R)-2-hydroxyglutaryl-CoA dehydratase activator	-	G	A	162	4.548360228	49	26.62019455	71.37980545	4.889605439	0.324963411	amc
425131	CDS	-1	BN373_03901	putative 2-hydroxyglutaryl-CoA dehydratase, D-component	-	G	A	1	11.15079301	113.6	83.57754306	143.6224569	3.050658811	0.240653281	amc
426049	CDS	-1	mdtM	multidrug resistance protein MdtM	S	A	G	11	5.010082726	53.6	30.51223132	76.68776868	2.929515068	0.236646871	amc
426923	CDS	-1	mdtM	multidrug resistance protein MdtM	-	C	T	1	11.15079301	113.6	83.57754306	143.6224569	3.050658811	0.240653281	amc
427486	CDS	-1	BN373_03931	putative membrane protein	-	C	T	2	5.070774082	53.6	30.66996975	76.53003025	3.097544946	0.242561441	amc
427961	CDS	-1	BN373_03931	putative membrane protein	-	T	C	1	11.15079301	113.6	83.57754306	143.6224569	3.050658811	0.240653281	amc
427967	CDS	-1	BN373_03931	putative membrane protein	N	A	G	1	11.15079301	113.6	83.57754306	143.6224569	3.050658811	0.240653281	amc
428017	CDS	-1	BN373_03931	putative membrane protein	-	C	G	1	11.08308111	113.6	83.47952675	143.7204732	2.994345219	0.238901926	amc
428024	CDS	-1	BN373_03931	putative membrane protein	-	G	A	1	11.79483768	113.6	84.64071772	142.5592823	3.641853825	0.271093116	amc
428025	CDS	-1	BN373_03931	putative membrane protein	S	C	T	1	11.15079301	113.6	83.57754306	143.6224569	3.050658811	0.240653281	amc
428027	CDS	-1	BN373_03931	putative membrane protein	-	G	A	1	11.08308111	113.6	83.47952675	143.7204732	2.994345219	0.238901926	amc
428042	CDS	-1	BN373_03931	putative membrane protein	-	G	A	1	11.15079301	113.6	83.57754306	143.6224569	3.050658811	0.240653281	amc
428045	CDS	-1	BN373_03931	putative membrane protein	-	G	A	1	11.15079301	113.6	83.57754306	143.6224569	3.050658811	0.240653281	amc
428051	CDS	-1	BN373_03931	putative membrane protein	-	T	C	1	11.08308111	113.6	83.47952675	143.7204732	2.994345219	0.238901926	amc
428090	CDS	-1	BN373_03931	putative membrane protein	-	G	C	1	11.15079301	113.6	83.57754306	143.6224569	3.050658811	0.240653281	amc
428205	CDS	-1	BN373_03931	putative membrane protein	-	G	A	1	11.15079301	113.6	83.57754306	143.6224569	3.097544946	0.242561441	amc
428439	CDS	-1	BN373_03941	translocator protein, LysE family	N	C	T	1	11.15079301	113.6	83.57754306	143.6224569	3.050658811	0.240653281	amc
428445	CDS	-1	BN373_03941	translocator protein, LysE family	-	C	G	1	11.15079301	113.6	83.57754306	143.6224569	3.050658811	0.240653281	amc
428454	CDS	-1	BN373_03941	translocator protein, LysE family	S	T	G	1	11.30213344	113.6	83.8486232	143.3513768	3.334112725	0.256268557	amc
428465	CDS	-1	BN373_03941	translocator protein, LysE family	-	A	G	1	11.23305791	113.6	83.75097178	143.4490282	3.273918176	0.254539361	amc
428469	CDS	-1	BN373_03941	translocator protein, LysE family	-	C	T	1	11.15079301	113.6	83.57754306	143.6224569	3.050658811	0.240653281	amc
428490	CDS	-1	BN373_03941	translocator protein, LysE family	S	C	T,G	1,1	11.15079301	113.6	83.57754306	143.6224569	3.050658811	0.240653281	amc
429893	Intergenic	-	-	-	-	T	A	1	11.15079301	113.6	83.57754306	143.6224569	3.050658811	0.240653281	amc
430182	CDS	1	BN373_03961	conserved hypothetical protein	S	G	A	154	4.520169821	49	26.53995254	71.46004746	4.786842931	0.321860573	amc
430251	CDS	1	BN373_03961	conserved hypothetical protein	S	C	G	171	4.520169821	49	26.53995254	71.46004746	4.786842931	0.321860573	amc
430629	CDS	1	BN373_03961	conserved hypothetical protein	S	G	A	3	5.070774082	53.6	30.66996975	76.53003025	3.050658811	0.240653281	amc
431660	CDS	1	BN373_03971	aldehyde dehydrogenase (NAD) family protein	S	C	T	3	5.070774082	53.6	30.66996975	76.53003025	3.097544946	0.242561441	amc
432086	CDS	1	BN373_03971	aldehyde dehydrogenase (NAD) family protein	S	G	A	2	5.070774082	53.6	30.66996975	76.53003025	3.050658811	0.240653281	amc
434683	CDS	-1	BN373_04001	conserved hypothetical protein	-	T	C	9	5.070774082	53.6	30.66996975	76.53003025	3.050658811	0.240653281	amc
439277	CDS	-1	hpaC	4-hydroxyphenylacetate 3-monooxygenase, reductase component	-	C	T	1	10.98740061	113.6	83.36758531	143.8324147	2.958228197	0.240108495	amc
439527	CDS	-1	BN373_04051	4-hydroxyphenylacetate 3-monooxygenase, oxygenase subunit	-	C	T	2	5.002911531	53.6	30.50690413	76.69309587	2.969902869	0.241975541	amc
439787	CDS	-1	BN373_04051	4-hydroxyphenylacetate 3-monooxygenase, oxygenase subunit	-	G	A	2	5.028595139	53.6	30.57333354	76.62666646	3.013753825	0.243080594	amc
440556	CDS	-1	BN373_04051	4-hydroxyphenylacetate 3-monooxygenase, oxygenase subunit	-	G	C	3	5.037745922	53.6	30.59371423	76.60628577	3.024133765	0.242393918	amc
440763	CDS	-1	BN373_04051	4-hydroxyphenylacetate 3-monooxygenase, oxygenase subunit	-	G	A	3	11.06154369	113.6	83.47770115	143.7222989	3.024133765	0.242393918	amc
441006	Intergenic	-	-	-	-	T	A	2	5.037745922	53.6	30.59371423	76.60628577	3.024133765	0.242393918	amc
441016	Intergenic	-	-	-	-	A	C	2	5.037745922	53.6	30.59371423	76.60628577	3.024133765	0.242393918	amc
441028	Intergenic	-	-	-	-	A	T,G	2,1	5.037745922	53.6	30.59371423	76.60628577	3.024133765	0.242393918	amc
441152	Intergenic	-	-	-	-	T	C	4	5.079737023	53.6	30.72902212	76.47097788	3.418025234	0.265604425	amc
441153	Intergenic	-	-	-	-	G	A	2	5.078913048	53.6	30.72677582	76.47322418	3.292389859	0.260401767	amc
441154	Intergenic	-	-	-	-	G	A	2	5.112231275	53.6	30.81195011	76.38804989	3.364157506	0.262682675	amc
441177	Intergenic	-	-	-	-	G	A	2	5.037745922	53.6	30.59371423	76.60628577	3.08224985	0.243851818	amc
441182	Intergenic	-	-	-	-	T	C	2	5.037745922	53.6	30.59371423	76.60628577	3.05653964	0.243046716	amc
443616	CDS	-1	hpaI	2,4-dihydroxyhept-2-ene-1,7-dioic acid aldolase	-	A	T	6	5.037745922	53.6	30.59371423	76.60628577	3.070770775	0.24432372	amc
445938	CDS	-1	hpaD	3,4-dihydroxyphenylacetate 2,3-dioxygenase	-	G	A	19	5.04042195	53.6	30.60600807	76.59399193	3.031351409	0.244015602	amc
446908	CDS	-1	hpaE	5-carboxymethyl-2-hydroxymuconate semialdehyde dehydrogenase	-	C	G	23	4.58967094	49	26.75437272	71.24562728	5.111999715	0.338299832	amc
446917	CDS	-1	hpaE	5-carboxymethyl-2-hydroxymuconate semialdehyde dehydrogenase	-	G	A	9	4.58967094	49	26.75437272	71.24562728	5.111999715	0.338299832	amc
446961	CDS	-1	hpaE	5-carboxymethyl-2-hydroxymuconate semialdehyde dehydrogenase	-	G	T	21	4.510024692	49	26.51345554	71.48654446	4.739730838	0.322099222	amc
446986	CDS	-1	hpaE	5-carboxymethyl-2-hydroxymuconate semialdehyde dehydrogenase	-	G	A	35	4.510024692	49	26.51345554	71.48654446	4.739730838	0.322099222	amc
447007	CDS	-1	hpaE	5-carboxymethyl-2-hydroxymuconate semialdehyde dehydrogenase	-	T	C,G	23,2	4.484203219	49	26.43930296	71.56069704	4.662383586	0.320514589	amc
447019	CDS	-1	hpaE	5-carboxymethyl-2-hydroxymuconate semialdehyde dehydrogenase	-	A	G	28	4.510024692	49	26.51345554	71.48654446	4.739730838	0.322099222	amc
447043	CDS	-1	hpaE	5-carboxymethyl-2-hydroxymuconate semialdehyde dehydrogenase	-	A	G	26	4.510024692	49	26.51345554	71.48654446	4.739730838	0.322099222	amc
447052	CDS	-1	hpaE	5-carboxymethyl-2-hydroxymuconate semialdehyde dehydrogenase	-	G	C	26	4.510024692	49	26.51345554	71.48654446	4.739730838	0.322099222	amc
447055	CDS	-1	hpaE	5-carboxymethyl-2-hydroxymuconate semialdehyde dehydrogenase	-	G	A	26	4.510024692	49	26.51345554	71.48654446	4.739730838	0.322099222	amc
447058	CDS	-1	hpaE	5-carboxymethyl-2-hydroxymuconate semialdehyde dehydrogenase	-	G	A	26	4.510024692	49	26.51345554	71.48654446	4.739730838	0.322099222	amc
447073	CDS	-1	hpaE	5-carboxymethyl-2-hydroxymuconate semialdehyde dehydrogenase	-	A	G	22	4.510024692	49	26.51345554	71.48654446	4.739730838	0.322099222	amc
447076	CDS	-1	hpaE	5-carboxymethyl-2-hydroxymuconate semialdehyde dehydrogenase	-	G	A	23	4.510024692	49	26.51345554	71.48654446	4.739730838	0.322099222	amc
447085	CDS	-1	hpaE	5-carboxymethyl-2-hydroxymuconate semialdehyde dehydrogenase	-	G	A	21	4.510024692	49	26.51345554	71.48654446	4.739730838	0.322099222	amc
447118	CDS	-1	hpaE	5-carboxymethyl-2-hydroxymuconate semialdehyde dehydrogenase	-	G	A,T	7,2	4.484203219	49	26.43930296	71.56069704	4.719061296	0.322233188	amc
447160	CDS	-1	hpaE	5-carboxymethyl-2-hydroxymuconate semialdehyde dehydrogenase	-	A	G	40	4.50794243	49	26.51126054	71.48873946	4.716670855	0.322718212	amc
447193	CDS	-1	hpaE	5-carboxymethyl-2-hydroxymuconate semialdehyde dehydrogenase	-	C	A,G	8,23	4.489294276	49	26.46736231	71.53263769	4.726035962	0.32725365	amc
447217	CDS	-1	hpaE	5-carboxymethyl-2-hydroxymuconate semialdehyde dehydrogenase	-	A	C,G	4,64	4.510024692	49	26.51345554	71.48654446	4.739730838	0.322099222	amc
447292	CDS	-1	hpaE	5-carboxymethyl-2-hydroxymuconate semialdehyde dehydrogenase	-	C	T	13	4.481582464	49	26.43132117	71.56867883	4.650589682	0.320033711	amc
447307	CDS	-1	hpaE	5-carboxymethyl-2-hydroxymuconate semialdehyde dehydrogenase	-	G	A,C	45,2	4.481582464	49	26.43132117	71.56867883	4.650589682	0.320033711	amc
447315	CDS	-1	hpaE	5-carboxymethyl-2-hydroxymuconate semialdehyde dehydrogenase	-	C	T	4	4.993721426	53.6	30.47138724	76.72861276	2.872741304	0.234768616	amc
447319	CDS	-1	hpaE	5-carboxymethyl-2-hydroxymuconate semialdehyde dehydrogenase	-	G	A	67	4.510024692	49	26.51345554	71.48654446	4.739730838	0.322099222	amc
447793	CDS	-1	hpaE	5-carboxymethyl-2-hydroxymuconate semialdehyde dehydrogenase	-	C	T	110	4.510024692	49	26.51345554	71.48654446	4.739730838	0.322099222	amc
447817	CDS	-1	hpaE	5-carboxymethyl-2-hydroxymuconate semialdehyde dehydrogenase	-	A	G	106	4.58967094	49	26.75437272	71.24562728	5.111999715	0.338299832	amc
447835	CDS	-1	hpaE	5-carboxymethyl-2-hydroxymuconate semialdehyde dehydrogenase	-	C	A	36	4.58967094	49	26.75437272	71.24562728	5.111999715	0.338299832	amc
448152	CDS	-1	BN373_04131	4-hydroxyphenylacetate degradation bifunctional isomerase/decarboxylase, C-terminal subunit	-	C	T	85	4.460793948	49	26.3718458	71.6281542	4.544719219	0.31721847	amc
448210	CDS	-1	BN373_04131	4-hydroxyphenylacetate degradation bifunctional isomerase/decarboxylase, C-terminal subunit	-	C	G	61	4.513477201	49	26.53209924	71.46790076	4.80597741	0.327884076	amc
448211	CDS	-1	BN373_04131	4-hydroxyphenylacetate degradation bifunctional isomerase/decarboxylase, C-terminal subunit	N	T	C	68	4.542347334	49	26.61446522	71.38553478	4.897649526	0.329950512	amc
448308	CDS	-1	BN373_04131	4-hydroxyphenylacetate degradation bifunctional isomerase/decarboxylase, C-terminal subunit	-	A	G	66	4.510024692	49	26.51345554	71.48654446	4.739730838	0.322099222	amc
448326	CDS	-1	BN373_04131	4-hydroxyphenylacetate degradation bifunctional isomerase/decarboxylase, C-terminal subunit	-	G	A	61	4.481685463	49	26.43163501	71.56836499	4.581220457	0.317189597	amc
448341	CDS	-1	BN373_04131	4-hydroxyphenylacetate degradation bifunctional isomerase/decarboxylase, C-terminal subunit	-	A	G	58	4.510024692	49	26.51345554	71.48654446	4.739730838	0.322099222	amc
448377	CDS	-1	BN373_04131	4-hydroxyphenylacetate degradation bifunctional isomerase/decarboxylase, C-terminal subunit	-	A	G	59	4.510024692	49	26.51345554	71.48654446	4.739730838	0.322099222	amc
448453	CDS	-1	BN373_04131	4-hydroxyphenylacetate degradation bifunctional isomerase/decarboxylase, C-terminal subunit	-	G	A	52	4.481685463	49	26.43163501	71.56836499	4.581220457	0.317189597	amc
448458	CDS	-1	BN373_04131	4-hydroxyphenylacetate degradation bifunctional isomerase/decarboxylase, C-terminal subunit	N	G	A	40	4.481685463	49	26.43163501	71.56836499	4.581220457	0.317189597	amc
448587	CDS	-1	BN373_04131	4-hydroxyphenylacetate degradation bifunctional isomerase/decarboxylase, C-terminal subunit	N	A	C,G	29,28	4.481582464	49	26.43132117	71.56867883	4.650589682	0.320033711	amc
448596	CDS	-1	BN373_04131	4-hydroxyphenylacetate degradation bifunctional isomerase/decarboxylase, C-terminal subunit	-	T	C	30	4.427484397	49	26.27307224	71.72692776	4.486670604	0.316339196	amc
448613	CDS	-1	BN373_04131	4-hydroxyphenylacetate degradation bifunctional isomerase/decarboxylase, C-terminal subunit	N	C	T,G	13,11	4.510024692	49	26.51345554	71.48654446	4.739730838	0.322099222	amc
448637	CDS	-1	BN373_04131	4-hydroxyphenylacetate degradation bifunctional isomerase/decarboxylase, C-terminal subunit	-	T	C	67	4.510024692	49	26.51345554	71.48654446	4.739730838	0.322099222	amc
450027	CDS	1	BN373_04161	conserved hypothetical protein	S	G	A	13	10.97428834	113.6	83.32698542	143.8730146	2.881489396	0.235246035	amc
450866	CDS	1	BN373_04181	malate/L-lactate dehydrogenase family protein	S	C	T	208	4.510024692	49	26.51345554	71.48654446	4.739730838	0.322099222	amc
463917	CDS	1	BN373_04291	sigma-54 dependent transcriptional regulator	S	C	T	8	5.048177384	53.6	30.61759852	76.58240148	3.015010719	0.241202536	amc
466141	CDS	1	BN373_04321	PTS system, IIC component	S	C	G	92	4.52269904	49	26.54754547	71.45245453	4.811734578	0.323432748	amc
467653	CDS	1	BN373_04341	SIS domain protein	N	C	T	67	4.548360228	49	26.62019455	71.37980545	4.889605439	0.324963411	amc
468143	CDS	1	BN373_04341	SIS domain protein	S	T	C	184	4.548360228	49	26.62019455	71.37980545	4.889605439	0.324963411	amc
468838	CDS	1	BN373_04351	putative glucosamine-fructose-6-phosphate aminotransferase	S	G	A	4	5.070774082	53.6	30.66996975	76.53003025	3.050658811	0.240653281	amc
471474	CDS	-1	mdoB	phosphoglycerol transferase I	-	T	C,G	175,1	4.548360228	49	26.62019455	71.37980545	4.889605439	0.324963411	amc
476045	CDS	-1	BN373_04421	putative membrane protein	-	G	T	54	4.548360228	49	26.62019455	71.37980545	4.889605439	0.324963411	amc
476066	CDS	-1	BN373_04421	putative membrane protein	-	T	A,C,G	7,180,7	4.520066352	49	26.53964177	71.46035823	4.799728124	0.322956335	amc
477496	CDS	1	pobA	4-hydroxybenzoate 3-monooxygenase	S	G	A	7	5.070774082	53.6	30.66996975	76.53003025	3.050658811	0.240653281	amc
478812	CDS	1	pobR	transcriptional regulator PobR	N	C	T	2	5.061923094	53.6	30.6505141	76.5494859	3.087831507	0.243275119	amc
482439	CDS	1	BN373_04481	PTS system, lactose/cellobiose family IIC component	S	G	A	171	4.548360228	49	26.62019455	71.37980545	4.92080167	0.325593732	amc
482903	CDS	-1	BN373_04491	ferric iron reductase involved in ferric hydroximate transport	-	A	G	1	11.15079301	113.6	83.57754306	143.6224569	3.12147542	0.243263262	amc
483638	CDS	-1	BN373_04501	membrane-associated diguanylate cyclase	-	C	A	1	11.15079301	113.6	83.57754306	143.6224569	3.074303425	0.241362327	amc
487499	CDS	1	holD	DNA polymerase III, psi subunit	N	G	T	24	5.070774082	53.6	30.66996975	76.53003025	3.097544946	0.242561441	amc
487837	CDS	1	rimI	ribosomal-protein-alanine acetyltransferase	S	G	A,C,T	9,11,7	4.536229739	49	26.59209867	71.40790133	5.012481066	0.330460115	amc
489303	CDS	1	prfC	peptide chain release factor 3	S	G	A	2	5.070774082	53.6	30.66996975	76.53003025	3.097544946	0.242561441	amc
489957	CDS	1	prfC	peptide chain release factor 3	S	C	T	2	5.0499802	53.6	30.61777148	76.58222852	2.977249798	0.237997344	amc
490797	CDS	1	osmY	osmotically-inducible protein Y	S	G	A	1	11.15079301	113.6	83.57754306	143.6224569	3.050658811	0.240653281	amc
491014	CDS	1	osmY	osmotically-inducible protein Y	S	C	T	1	11.15079301	113.6	83.57754306	143.6224569	3.050658811	0.240653281	amc
496534	CDS	1	deoA	thymidine phosphorylase	N	C	A	9	5.039146018	53.6	30.58796072	76.61203928	2.985398109	0.238428891	amc
498473	CDS	1	deoB	phosphopentomutase	S	C	T	16	5.041740368	53.6	30.59510856	76.60489144	2.994345219	0.238901926	amc
499505	CDS	1	deoD	purine nucleoside phosphorylase	S	C	T	2	5.070774082	53.6	30.66996975	76.53003025	3.050658811	0.240653281	amc
499508	CDS	1	deoD	purine nucleoside phosphorylase	N	C	A	1	11.15079301	113.6	83.57754306	143.6224569	3.050658811	0.240653281	amc
501286	CDS	-1	smp	Smp protein	-	G	A	10	5.070774082	53.6	30.66996975	76.53003025	3.050658811	0.240653281	amc
501334	CDS	-1	smp	Smp protein	N	C	T	9	5.070774082	53.6	30.66996975	76.53003025	3.050658811	0.240653281	amc
501596	CDS	1	serB	phosphoserine phosphatase	S	C	T	9	5.039146018	53.6	30.58796072	76.61203928	2.985398109	0.238428891	amc
501962	CDS	1	serB	phosphoserine phosphatase	S	C	T	86	4.548360228	49	26.62019455	71.37980545	4.889605439	0.324963411	amc
504908	CDS	1	nadR	nicotinamide-nucleotide adenylyltransferase	S	C	T	3	5.070774082	53.6	30.66996975	76.53003025	3.097544946	0.242561441	amc
505197	Intergenic	-	-	-	-	G	T	3	5.070774082	53.6	30.66996975	76.53003025	3.050658811	0.240653281	amc
509298	CDS	1	trpR	trp operon repressor	S	G	A	1	11.08308111	113.6	83.47952675	143.7204732	2.994345219	0.238901926	amc
509561	CDS	-1	BN373_04741	conserved hypothetical protein TIGR00258	-	G	A	10	5.040162149	53.6	30.59076102	76.60923898	2.988901719	0.238614229	amc
511315	CDS	-1	rob	right origin-binding protein	-	G	C	2	5.070774082	53.6	30.66996975	76.53003025	3.050658811	0.240653281	amc
513949	CDS	1	creC	sensor protein CreC	N	A	T,G	6,1	5.007743649	53.6	30.50571965	76.69428035	2.921509836	0.236216218	amc
514003	CDS	1	creC	sensor protein CreC	N	C	A	9	5.039146018	53.6	30.58796072	76.61203928	2.985398109	0.238428891	amc
516306	CDS	-1	arcA	aerobic respiration control protein ArcA	-	G	T	1	11.15079301	113.6	83.57754306	143.6224569	3.050658811	0.240653281	amc
516462	CDS	-1	arcA	aerobic respiration control protein ArcA	-	C	T	13	5.041740368	53.6	30.59510856	76.60489144	2.994345219	0.238901926	amc
517081	Intergenic	-	-	-	-	G	A	1	11.15079301	113.6	83.57754306	143.6224569	3.050658811	0.240653281	amc
517588	CDS	1	BN373_04821	RNA methyltransferase, TrmH family, group 1	S	G	A	4	5.070774082	53.6	30.66996975	76.53003025	3.050658811	0.240653281	amc
522250	CDS	1	thrC	threonine synthase	S	C	T	4	5.145794327	53.6	30.87701063	76.32298937	3.358892766	0.256957677	amc
522619	CDS	1	thrC	threonine synthase	N	G	A	2	5.083850832	53.6	30.71999481	76.48000519	3.144172862	0.249191541	amc
525932	CDS	-1	BN373_04891	sodium:alanine symporter family protein	-	A	G	4	5.070774082	53.6	30.66996975	76.53003025	3.050658811	0.240653281	amc
526269	Intergenic	-	-	-	-	A	G	2	5.145794327	53.6	30.87701063	76.32298937	3.334112725	0.256268557	amc
535244	CDS	1	nhaA	Na+/H+ antiporter NhaA	S	G	A	3	5.070774082	53.6	30.66996975	76.53003025	3.050658811	0.240653281	amc
535559	CDS	1	nhaA	Na+/H+ antiporter NhaA	S	G	A	3	5.039247987	53.6	30.58824177	76.61175823	2.971752814	0.23719385	amc
539467	CDS	1	ileS	isoleucyl-tRNA synthetase	S	A	G	5	5.070774082	53.6	30.66996975	76.53003025	3.050658811	0.240653281	amc
539596	CDS	1	ileS	isoleucyl-tRNA synthetase	S	C	T	5	5.070774082	53.6	30.66996975	76.53003025	3.050658811	0.240653281	amc
539654	CDS	1	ileS	isoleucyl-tRNA synthetase	N	C	T	5	5.070774082	53.6	30.66996975	76.53003025	3.050658811	0.240653281	amc
539717	CDS	1	ileS	isoleucyl-tRNA synthetase	S	C	T	5	5.070774082	53.6	30.66996975	76.53003025	3.050658811	0.240653281	amc
540274	CDS	1	ileS	isoleucyl-tRNA synthetase	S	C	T	5	5.041740368	53.6	30.59510856	76.60489144	2.994345219	0.238901926	amc
542004	CDS	1	lspA	signal peptidase II	S	C	T	72	4.548360228	49	26.62019455	71.37980545	4.889605439	0.324963411	amc
542250	CDS	1	lspA	signal peptidase II	S	G	A	1	11.15079301	113.6	83.57754306	143.6224569	3.097544946	0.242561441	amc
546271	CDS	1	BN373_05091	threonyl and alanyl tRNA synthetase domain protein	N	C	T	3	5.070774082	53.6	30.66996975	76.53003025	3.050658811	0.240653281	amc
562619	CDS	1	carB	carbamoyl-phosphate synthase, large subunit	S	G	C	1	11.01146959	113.6	83.37382286	143.8261771	2.932153917	0.236788676	amc
566310	CDS	1	kefC	glutathione-regulated potassium-efflux system protein KefC	S	G	A	23	5.041740368	53.6	30.59510856	76.60489144	2.994345219	0.238901926	amc
566914	CDS	1	kefC	glutathione-regulated potassium-efflux system protein KefC	S	C	T	20	5.113223596	53.6	30.79459156	76.40540844	3.217072442	0.25166749	amc
568292	CDS	1	folA	dihydrofolate reductase	N	G	T	4	5.039247987	53.6	30.58824177	76.61175823	2.926269551	0.235281043	amc
568547	CDS	1	folA	dihydrofolate reductase	S	C	T	5	5.038942093	53.6	30.58739862	76.61260138	2.962033169	0.237189536	amc
568802	Intergenic	-	-	-	-	G	T	3	5.039146018	53.6	30.58796072	76.61203928	3.223938171	0.247496372	amc
576149	CDS	1	djlA	protein DjlA, DnaJ family	S	C	T	32	5.070774082	53.6	30.66996975	76.53003025	3.050658811	0.240653281	amc
587111	CDS	-1	polB	DNA polymerase II	-	C	T	56	5.070774082	53.6	30.66996975	76.53003025	3.050658811	0.240653281	amc
588372	CDS	-1	araD	L-ribulose-5-phosphate 4-epimerase	-	C	A	2	5.070774082	53.6	30.66996975	76.53003025	3.050658811	0.240653281	amc
589361	CDS	-1	araA	L-arabinose isomerase	N	A	C	3	5.070774082	53.6	30.66996975	76.53003025	3.097544946	0.242561441	amc
590997	CDS	-1	araB	L-ribulokinase	-	C	A	2	5.070774082	53.6	30.66996975	76.53003025	3.050658811	0.240653281	amc
591993	Intergenic	-	-	-	-	C	A	3	5.070774082	53.6	30.66996975	76.53003025	3.050658811	0.240653281	amc
597789	CDS	-1	sgrR	sugar transport-related sRNA regulator SgrR	-	T	C	2	5.070774082	53.6	30.66996975	76.53003025	3.097544946	0.242561441	amc
604568	CDS	-1	BN373_05621	transporter, major facilitator family	-	G	A	4	5.070774082	53.6	30.66996975	76.53003025	3.050658811	0.240653281	amc
605235	CDS	-1	BN373_05621	transporter, major facilitator family	-	C	T	4	5.116134649	53.6	30.80242812	76.39757188	3.273918176	0.254539361	amc
605500	CDS	-1	BN373_05631	putative shikimate 5-dehydrogenase	-	C	T	3	5.039247987	53.6	30.58824177	76.61175823	2.926269551	0.235281043	amc
609862	CDS	-1	leuC	3-isopropylmalate dehydratase, large subunit	-	C	T	1	11.07761047	113.6	83.47016803	143.729832	3.008690761	0.239144289	amc
615143	Intergenic	-	-	-	-	A	T	1	11.15079301	113.6	83.57754306	143.6224569	3.050658811	0.240653281	amc
618807	CDS	1	fruR	fructose repressor	S	G	T	2	5.070774082	53.6	30.66996975	76.53003025	3.050658811	0.240653281	amc
621788	CDS	1	ftsI	peptidoglycan synthetase FtsI	S	C	T	2	5.070774082	53.6	30.66996975	76.53003025	3.050658811	0.240653281	amc
622529	CDS	1	ftsI	peptidoglycan synthetase FtsI	S	A	T	23	4.52269904	49	26.54754547	71.45245453	4.869859134	0.325142688	amc
623281	CDS	1	murE	UDP-N-acetylmuramoylalanyl-D-glutamate--2, 6-diaminopimelate ligase	S	C	T	2	5.070774082	53.6	30.66996975	76.53003025	3.050658811	0.240653281	amc
623952	CDS	1	murE	UDP-N-acetylmuramoylalanyl-D-glutamate--2, 6-diaminopimelate ligase	S	G	T	2	5.070774082	53.6	30.66996975	76.53003025	3.050658811	0.240653281	amc
626569	CDS	1	mraY	phospho-N-acetylmuramoyl-pentapeptide-transfera se	S	C	T	4	11.15079301	113.6	83.57754306	143.6224569	3.050658811	0.240653281	amc
627421	CDS	1	murD	UDP-N-acetylmuramoylalanine--D-glutamate ligase	S	C	T	2	5.070774082	53.6	30.66996975	76.53003025	3.050658811	0.240653281	amc
628304	CDS	1	ftsW	cell division protein FtsW	S	G	A	1	11.07761047	113.6	83.47016803	143.729832	2.985398109	0.238428891	amc
628958	CDS	1	ftsW	cell division protein FtsW	S	G	T	1	11.15079301	113.6	83.57754306	143.6224569	3.050658811	0.240653281	amc
629872	CDS	1	murG	undecaprenyldiphospho-muramoylpentapeptide beta-N-acetylglucosaminyltransferase	S	C	T	1	11.15079301	113.6	83.57754306	143.6224569	3.050658811	0.240653281	amc
633527	CDS	1	ftsQ	cell division protein FtsQ	S	G	A	13	5.039146018	53.6	30.58796072	76.61203928	3.031732514	0.240353667	amc
637981	CDS	1	secM	secretion monitor protein	N	A	G	2	5.070774082	53.6	30.66996975	76.53003025	3.050658811	0.240653281	amc
638018	CDS	1	secM	secretion monitor protein	S	G	A	3	5.039146018	53.6	30.58796072	76.61203928	2.985398109	0.238428891	amc
638395	CDS	1	secA	preprotein translocase, SecA subunit	S	A	G	18	5.041740368	53.6	30.59510856	76.60489144	2.994345219	0.238901926	amc
638428	CDS	1	secA	preprotein translocase, SecA subunit	S	C	T	2	11.15079301	113.6	83.57754306	143.6224569	3.050658811	0.240653281	amc
638584	CDS	1	secA	preprotein translocase, SecA subunit	S	A	G	1	11.07761047	113.6	83.47016803	143.729832	2.557117245	0.214221137	amc
643610	CDS	1	guaC	guanosine monophosphate reductase	N	C	A	13	5.070774082	53.6	30.66996975	76.53003025	3.050658811	0.240653281	amc
643798	CDS	1	guaC	guanosine monophosphate reductase	N	G	T	2	5.070774082	53.6	30.66996975	76.53003025	3.097544946	0.242561441	amc
645923	CDS	-1	hofB	protein transport protein HofB	-	G	A	1	11.15079301	113.6	83.57754306	143.6224569	3.050658811	0.240653281	amc
646932	CDS	-1	hofB	protein transport protein HofB	S	T	C	1	11.01005848	113.6	83.37138442	143.8286156	2.916116852	0.235416878	amc
648901	CDS	1	ampD	N-acetylmuramoyl-L-alanine amidase	S	G	A	2	11.08308111	113.6	83.47952675	143.7204732	2.994345219	0.238901926	amc
649486	CDS	1	ampE	protein AmpE	S	C	T	2	5.070774082	53.6	30.66996975	76.53003025	3.050658811	0.240653281	amc
651228	CDS	-1	BN373_06041	alpha-N-arabinofuranosidase	-	T	G	2	11.07975321	113.6	83.47383449	143.7261655	2.988901719	0.238614229	amc
652174	CDS	-1	BN373_06051	sugar transporter, glycoside-pentoside-hexuronide (GPH):cation symporter family	-	C	T	1	11.15079301	113.6	83.57754306	143.6224569	3.050658811	0.240653281	amc
654968	CDS	1	pdhR	pyruvate dehydrogenase complex repressor	S	G	A	2	5.070774082	53.6	30.66996975	76.53003025	3.050658811	0.240653281	amc
655926	CDS	1	aceE	pyruvate dehydrogenase (acetyl-transferring), homodimeric type	S	C	A	3	5.05410639	53.6	30.63388293	76.56611707	3.0352903	0.242271647	amc
657555	CDS	1	aceE	pyruvate dehydrogenase (acetyl-transferring), homodimeric type	S	C	T	5	5.040162149	53.6	30.59076102	76.60923898	3.012211741	0.239329453	amc
658275	CDS	1	aceE	pyruvate dehydrogenase (acetyl-transferring), homodimeric type	S	C	T	2	5.041740368	53.6	30.59510856	76.60489144	2.994345219	0.238901926	amc
658746	CDS	1	aceF	dihydrolipoyllysine-residue acetyltransferase	N	G	A	2	11.15079301	113.6	83.57754306	143.6224569	3.050658811	0.240653281	amc
664267	CDS	-1	BN373_06131	conserved hypothetical protein	S	G	T	23	5.145794327	53.6	30.87701063	76.32298937	3.334112725	0.256268557	amc
664872	CDS	-1	BN373_06131	conserved hypothetical protein	-	G	T	1	11.15079301	113.6	83.57754306	143.6224569	3.050658811	0.240653281	amc
664957	Intergenic	-	-	-	-	G	A	1	11.00888167	113.6	83.3693505	143.8306495	2.973790607	0.238503442	amc
673504	CDS	-1	BN373_06201	conserved hypothetical protein	-	A	G	2	5.070774082	53.6	30.66996975	76.53003025	3.050658811	0.240653281	amc
675033	CDS	1	cueO	copper oxidase CueO	N	G	A	3	5.070774082	53.6	30.66996975	76.53003025	3.050658811	0.240653281	amc
675479	CDS	-1	gcd	quinoprotein glucose dehydrogenase	-	T	G	3	5.070774082	53.6	30.66996975	76.53003025	3.097544946	0.242561441	amc
676594	CDS	-1	gcd	quinoprotein glucose dehydrogenase	-	G	A	2	5.070774082	53.6	30.66996975	76.53003025	3.050658811	0.240653281	amc
676852	CDS	-1	gcd	quinoprotein glucose dehydrogenase	-	G	A	2	5.051479212	53.6	30.626671	76.573329	3.073118824	0.243735682	amc
677097	CDS	-1	gcd	quinoprotein glucose dehydrogenase	-	G	A	1	11.15079301	113.6	83.57754306	143.6224569	3.050658811	0.240653281	amc
677701	CDS	-1	gcd	quinoprotein glucose dehydrogenase	-	G	C	7	5.073666317	53.6	30.68258856	76.51741144	3.058890855	0.242289455	amc
679425	Intergenic	-	-	-	-	T	A	2	5.070774082	53.6	30.66996975	76.53003025	3.050658811	0.240653281	amc
681142	CDS	1	BN373_06261	ABC transporter, permease protein	N	C	T	3	5.070774082	53.6	30.66996975	76.53003025	3.050658811	0.240653281	amc
683956	CDS	-1	panC	pantoate--beta-alanine ligase	-	G	A	2	5.070774082	53.6	30.66996975	76.53003025	3.050658811	0.240653281	amc
687359	CDS	-1	gluQ	glutamyl-Q tRNA(Asp) synthetase	S	G	A,C	45,14	4.418156815	46	24.61839781	67.38160219	4.905307524	0.324990012	amc
692643	Intergenic	-	-	-	-	A	T,G	162,12	4.774627031	39.75	22.11954489	57.38045511	5.103263661	0.332015436	amc
694822	CDS	-1	pulL	pullulanase secretion protein PulL	N	C	T	15	5.116134649	53.6	30.80242812	76.39757188	3.298497761	0.255239999	amc
694892	CDS	-1	pulL	pullulanase secretion protein PulL	-	G	T	15	5.041740368	53.6	30.59510856	76.60489144	2.994345219	0.238901926	amc
695345	CDS	-1	pulL	pullulanase secretion protein PulL	-	G	A	3	5.070774082	53.6	30.66996975	76.53003025	3.050658811	0.240653281	amc
697765	CDS	-1	pulI	pullulanase secretion protein PulI	-	C	T	3	5.041740368	53.6	30.59510856	76.60489144	2.994345219	0.238901926	amc
698594	CDS	-1	pulG	pullulanase secretion protein PulG	-	G	A,C,T	8,76,1	4.418156815	46	24.61839781	67.38160219	4.819808226	0.322221365	amc
698597	CDS	-1	pulG	pullulanase secretion protein PulG	-	T	C	77	4.418156815	46	24.61839781	67.38160219	4.819808226	0.322221365	amc
702067	CDS	-1	pulD	pullulanase secretion envelope protein PulD	-	A	G	117	4.393285943	46	24.54895613	67.45104387	4.742681274	0.320682396	amc
702289	CDS	-1	pulD	pullulanase secretion envelope protein PulD	-	A	G	183	4.401374021	46	24.57280294	67.42719706	4.726825488	0.320047312	amc
702448	CDS	-1	pulD	pullulanase secretion envelope protein PulD	-	T	C	208	4.393285943	46	24.54895613	67.45104387	4.742681274	0.320682396	amc
702673	CDS	-1	pulD	pullulanase secretion envelope protein PulD	-	A	G	163	4.393285943	46	24.54895613	67.45104387	4.742681274	0.320682396	amc
703413	Intergenic	-	-	-	-	G	T	34	5.070774082	53.6	30.66996975	76.53003025	3.050658811	0.240653281	amc
703549	CDS	-1	pulC	pullulanase secretion envelope protein PulC	-	T	C	2	4.978312142	53.6	30.42816052	76.77183948	2.763402141	0.22872595	amc
703734	CDS	-1	pulC	pullulanase secretion envelope protein PulC	-	G	A	2	5.040162149	53.6	30.59076102	76.60923898	2.988901719	0.238614229	amc
704292	Intergenic	-	-	-	-	A	G	1	11.15079301	113.6	83.57754306	143.6224569	3.050658811	0.240653281	amc
705363	CDS	1	pulA	pullulanase	S	T	A	160	4.366831818	46	24.47413408	67.52586592	4.658703125	0.318826395	amc
705372	CDS	1	pulA	pullulanase	S	G	A	160	4.393285943	46	24.54895613	67.45104387	4.742681274	0.320682396	amc
708073	Intergenic	-	-	-	-	G	A	1	10.92992463	113.6	83.24965977	143.9503402	3.241637499	0.247983619	amc
708172	CDS	1	pulB	general secretion pathway protein B	S	C	G	83	4.398238109	46	24.5635655	67.4364345	4.711956102	0.319450517	amc
717324	CDS	1	BN373_06591	iron-hydroxamate transporter permease subunit	S	G	A	22	5.038942093	53.6	30.58739862	76.61260138	2.939154319	0.235970239	amc
719279	CDS	-1	hemL	glutamate-1-semialdehyde-2,1-aminomutase	-	G	A	10	5.038942093	53.6	30.58739862	76.61260138	2.985357508	0.23791391	amc
720169	CDS	1	clcA	H(+)/Cl(-) exchange transporter clcA	S	G	A	4	5.039247987	53.6	30.58824177	76.61175823	2.948797105	0.235974351	amc
722032	CDS	-1	BN373_06631	putative membrane protein	S	C	T	7	5.070774082	53.6	30.66996975	76.53003025	3.050658811	0.240653281	amc
725436	CDS	1	dgt	deoxyguanosinetriphosphate triphosphohydrolase	N	A	T	2	5.041740368	53.6	30.59510856	76.60489144	2.994345219	0.238901926	amc
740193	CDS	1	cdsA	phosphatidate cytidylyltransferase	S	G	A	10	5.070774082	53.6	30.66996975	76.53003025	3.050658811	0.240653281	amc
746718	CDS	1	lpxA	acyl-[acyl-carrier-protein]-UDP-N-acetylglucosa mine O-acyltransferase	N	G	T	3	5.145794327	53.6	30.87701063	76.32298937	3.334112725	0.256268557	amc
760826	CDS	-1	BN373_06981	conserved hypothetical protein	-	C	T	44	5.070774082	53.6	30.66996975	76.53003025	3.050658811	0.240653281	amc
760832	CDS	-1	BN373_06981	conserved hypothetical protein	N	C	T	20	5.070774082	53.6	30.66996975	76.53003025	3.050658811	0.240653281	amc
761722	CDS	-1	proS	prolyl-tRNA synthetase	-	T	A	2	5.070774082	53.6	30.66996975	76.53003025	3.050658811	0.240653281	amc
765025	CDS	-1	metI	D-methionine ABC transporter, permease protein	-	C	T	20	5.070774082	53.6	30.66996975	76.53003025	3.050658811	0.240653281	amc
765469	CDS	-1	metI	D-methionine ABC transporter, permease protein	-	C	T	21	5.070774082	53.6	30.66996975	76.53003025	3.050658811	0.240653281	amc
766162	CDS	-1	metN	D-methionine ABC transporter, ATP-binding protein	-	G	C	2	5.145794327	53.6	30.87701063	76.32298937	3.334112725	0.256268557	amc
773287	CDS	1	dkgB	2,5-didehydrogluconate reductase B	N	A	G	1	11.30213344	113.6	83.8486232	143.3513768	3.334112725	0.256268557	amc
775833	CDS	1	BN373_07081	transporter, major facilitator family	N	A	C	1	11.15079301	113.6	83.57754306	143.6224569	3.050658811	0.240653281	amc
775859	CDS	1	BN373_07081	transporter, major facilitator family	N	C	G	1	11.07782549	113.6	83.47053601	143.729464	2.971752814	0.23719385	amc
778335	CDS	-1	mltD	membrane-bound lytic murein transglycosylase D	-	C	A	1	11.15079301	113.6	83.57754306	143.6224569	3.050658811	0.240653281	amc
778369	CDS	-1	mltD	membrane-bound lytic murein transglycosylase D	-	C	T	1	11.07718044	113.6	83.46943207	143.7305679	2.939154319	0.235970239	amc
778380	CDS	-1	mltD	membrane-bound lytic murein transglycosylase D	-	C	T	15	5.038942093	53.6	30.58739862	76.61260138	2.939154319	0.235970239	amc
782488	Intergenic	-	-	-	-	G	T	1	11.07782549	113.6	83.47053601	143.729464	2.926269551	0.235281043	amc
783825	CDS	1	BN373_07171	cysteine/O-acetylserine exporter	S	G	A,C	81,10	4.565049067	49	26.67367066	71.32632934	5.574047212	0.345877534	amc
783909	CDS	1	BN373_07171	cysteine/O-acetylserine exporter	S	C	G	1	11.17090426	113.6	83.62881828	143.5711817	3.335839333	0.253619801	amc
785590	CDS	-1	fadE	acyl-coenzyme A dehydrogenase	-	A	T	1	11.07782549	113.6	83.47053601	143.729464	2.926269551	0.235281043	amc
785902	CDS	-1	fadE	acyl-coenzyme A dehydrogenase	-	C	G	19	5.039146018	53.6	30.58796072	76.61203928	2.985398109	0.238428891	amc
788911	CDS	1	BN373_07211	glutamine amidotransferase, class II	S	G	A	1	11.15079301	113.6	83.57754306	143.6224569	3.050658811	0.240653281	amc
789043	CDS	1	BN373_07211	glutamine amidotransferase, class II	S	C	T	1	11.15036641	113.6	83.59406495	143.605935	3.058890855	0.242289455	amc
790254	Intergenic	-	-	-	-	C	T	3	5.052030161	53.6	30.62340049	76.57659951	2.984076203	0.238358929	amc
790813	CDS	1	nqrA	NADH:ubiquinone oxidoreductase, na(+)-translocating, A subunit	S	C	T	4	5.070774082	53.6	30.66996975	76.53003025	3.050658811	0.240653281	amc
792460	CDS	1	nqrB	NADH:ubiquinone oxidoreductase, na(+)-translocating, B subunit	S	T	A	55	5.070774082	53.6	30.66996975	76.53003025	3.050658811	0.240653281	amc
792556	CDS	1	nqrB	NADH:ubiquinone oxidoreductase, na(+)-translocating, B subunit	S	C	T	15	5.070774082	53.6	30.66996975	76.53003025	3.050658811	0.240653281	amc
792564	CDS	1	nqrB	NADH:ubiquinone oxidoreductase, na(+)-translocating, B subunit	N	C	T	3	5.070774082	53.6	30.66996975	76.53003025	3.050658811	0.240653281	amc
793007	CDS	1	nqrC	NADH:ubiquinone oxidoreductase, na(+)-translocating, C subunit	S	G	A,T	14,4	5.070774082	53.6	30.66996975	76.53003025	3.050658811	0.240653281	amc
793469	CDS	1	nqrC	NADH:ubiquinone oxidoreductase, na(+)-translocating, C subunit	S	G	A	3	5.041740368	53.6	30.59510856	76.60489144	2.994345219	0.238901926	amc
798464	CDS	1	dinB	DNA polymerase IV	S	G	A	1	11.15079301	113.6	83.57754306	143.6224569	3.050658811	0.240653281	amc
798533	CDS	1	dinB	DNA polymerase IV	S	A	G	2	5.070774082	53.6	30.66996975	76.53003025	3.050658811	0.240653281	amc
803493	CDS	-1	csiR	gab operon transcriptional repressor CsiR	S	T	C	4	5.112290409	53.6	30.7920779	76.4079221	3.237968009	0.252198303	amc
803561	CDS	-1	csiR	gab operon transcriptional repressor CsiR	-	C	T	3	5.070774082	53.6	30.66996975	76.53003025	3.050658811	0.240653281	amc
803639	CDS	-1	csiR	gab operon transcriptional repressor CsiR	-	C	T	3	5.070774082	53.6	30.66996975	76.53003025	3.050658811	0.240653281	amc
803641	CDS	-1	csiR	gab operon transcriptional repressor CsiR	-	G	A	3	5.070774082	53.6	30.66996975	76.53003025	3.050658811	0.240653281	amc
803642	CDS	-1	csiR	gab operon transcriptional repressor CsiR	S	A	G	3	5.070774082	53.6	30.66996975	76.53003025	3.050658811	0.240653281	amc
803909	CDS	-1	csiR	gab operon transcriptional repressor CsiR	-	C	T	8	5.070774082	53.6	30.66996975	76.53003025	3.050658811	0.240653281	amc
804887	CDS	-1	gabP	GABA permease	-	C	T	3	4.543194189	49	26.60882103	71.39117897	4.878248091	0.326058486	amc
804974	CDS	-1	gabP	GABA permease	-	C	A,T	24,1	4.548360228	49	26.62019455	71.37980545	4.889605439	0.324963411	amc
804989	CDS	-1	gabP	GABA permease	-	C	G	18	4.548360228	49	26.62019455	71.37980545	4.889605439	0.324963411	amc
804992	CDS	-1	gabP	GABA permease	N	T	C	22	4.548360228	49	26.62019455	71.37980545	4.889605439	0.324963411	amc
805001	CDS	-1	gabP	GABA permease	-	G	C	5	4.548360228	49	26.62019455	71.37980545	4.889605439	0.324963411	amc
805031	CDS	-1	gabP	GABA permease	-	C	A,G	1,3	4.548360228	49	26.62019455	71.37980545	4.889605439	0.324963411	amc
805034	CDS	-1	gabP	GABA permease	-	T	G	3	4.519859432	49	26.53902025	71.46097975	4.744775101	0.320766162	amc
805049	CDS	-1	gabP	GABA permease	-	A	T	3	4.548360228	49	26.62019455	71.37980545	4.889605439	0.324963411	amc
805052	CDS	-1	gabP	GABA permease	-	A	C	3	4.548360228	49	26.62019455	71.37980545	4.889605439	0.324963411	amc
805384	CDS	-1	gabP	GABA permease	-	G	A,T	41,4	4.67960096	36.21052632	19.95683047	52.46422216	4.97552204	0.3286735	amc
805433	CDS	-1	gabP	GABA permease	-	T	A,G	11,131	4.548360228	49	26.62019455	71.37980545	4.889605439	0.324963411	amc
805594	Intergenic	-	-	-	-	G	A	8	5.039247987	53.6	30.58824177	76.61175823	2.926269551	0.235281043	amc
809130	CDS	-1	BN373_07411	FAD-dependent oxidoreductase	-	C	G	11	5.039385431	53.6	30.58862059	76.61137941	2.986223521	0.238472566	amc
810078	CDS	-1	csiD	protein CsiD	-	G	A	22	5.039146018	53.6	30.58796072	76.61203928	2.985398109	0.238428891	amc
810222	CDS	-1	csiD	protein CsiD	-	G	A	13	5.070774082	53.6	30.66996975	76.53003025	3.050658811	0.240653281	amc
810926	Intergenic	-	-	-	-	A	G	63	4.520066352	49	26.53964177	71.46035823	5.036332558	0.329804128	amc
811006	Intergenic	-	-	-	-	C	A,T,G	1,64,17	4.548360228	49	26.62019455	71.37980545	4.889605439	0.324963411	amc
811915	CDS	1	BN373_07441	putative methyltransferase	N	C	T	1	11.15079301	113.6	83.57754306	143.6224569	3.050658811	0.240653281	amc
837397	CDS	-1	proA	gamma-glutamyl phosphate reductase	-	G	A	13	5.073666317	53.6	30.68258856	76.51741144	3.058890855	0.242289455	amc
840316	CDS	1	phoE	outer membrane pore protein E	S	C	T	8	5.070774082	53.6	30.66996975	76.53003025	3.050658811	0.240653281	amc
842497	CDS	1	BN373_07721	putative membrane protein	S	G	A	1	11.08308111	113.6	83.47952675	143.7204732	2.994345219	0.238901926	amc
843513	CDS	1	BN373_07731	HAD-hydrolase, family IB, TIGR01490	S	C	T	1	11.07718044	113.6	83.46943207	143.7305679	2.939154319	0.235970239	amc
843537	CDS	1	BN373_07731	HAD-hydrolase, family IB, TIGR01490	S	C	T	2	5.041740368	53.6	30.59510856	76.60489144	2.994345219	0.238901926	amc
843551	CDS	1	BN373_07731	HAD-hydrolase, family IB, TIGR01490	N	A	T	2	5.070774082	53.6	30.66996975	76.53003025	3.050658811	0.240653281	amc
845609	CDS	-1	phnE	phosphonate ABC transporter, permease protein	-	A	T	3	5.039146018	53.6	30.58796072	76.61203928	2.985398109	0.238428891	amc
848619	Intergenic	-	-	-	-	T	C	45	4.61843671	49	26.83828095	71.16171905	5.303935906	0.344992194	amc
848661	Intergenic	-	-	-	-	A	G	55	4.520169821	49	26.53995254	71.46004746	4.729638363	0.320160076	amc
848708	Intergenic	-	-	-	-	T	G	34	4.548360228	49	26.62019455	71.37980545	4.889605439	0.324963411	amc
851576	CDS	1	BN373_07811	conserved hypothetical protein	N	G	T	1	11.15079301	113.6	83.57754306	143.6224569	3.050658811	0.240653281	amc
852108	CDS	1	BN373_07811	conserved hypothetical protein	N	G	A	4	5.041740368	53.6	30.59510856	76.60489144	2.994345219	0.238901926	amc
852296	CDS	1	BN373_07811	conserved hypothetical protein	N	A	G	4	5.039146018	53.6	30.58796072	76.61203928	2.985398109	0.238428891	amc
853967	CDS	1	BN373_07821	conserved hypothetical protein	S	G	A	67	4.67960096	36.21052632	19.95683047	52.46422216	4.885396964	0.326339351	amc
854776	CDS	1	BN373_07821	conserved hypothetical protein	N	C	G	28	5.070774082	53.6	30.66996975	76.53003025	3.050658811	0.240653281	amc
855348	CDS	1	BN373_07831	conserved hypothetical protein	S	G	A	3	5.070774082	53.6	30.66996975	76.53003025	3.050658811	0.240653281	amc
856787	CDS	-1	BN373_07851	putative amino acid ABC transporter, permease protein	-	A	G	1	11.15079301	113.6	83.57754306	143.6224569	3.050658811	0.240653281	amc
856895	CDS	-1	BN373_07851	putative amino acid ABC transporter, permease protein	-	T	C	142	4.548360228	49	26.62019455	71.37980545	4.889605439	0.324963411	amc
856931	CDS	-1	BN373_07851	putative amino acid ABC transporter, permease protein	-	G	A	98	4.548360228	49	26.62019455	71.37980545	4.889605439	0.324963411	amc
856939	CDS	-1	BN373_07851	putative amino acid ABC transporter, permease protein	-	G	A	100	4.520852843	49	26.54200371	71.45799629	4.803314586	0.323098723	amc
856964	CDS	-1	BN373_07851	putative amino acid ABC transporter, permease protein	-	C	T	11	5.041740368	53.6	30.59510856	76.60489144	2.994345219	0.238901926	amc
858032	CDS	-1	BN373_07861	putative amino acid ABC transporter, ATP-binding protein	-	G	A	4	5.070774082	53.6	30.66996975	76.53003025	3.097544946	0.242561441	amc
860822	CDS	-1	BN373_07901	branched-chain amino acid ABC transporter, ATP-binding protein	-	T	C,G	125,21	4.602352676	49	26.78730888	71.21269112	5.187159474	0.339561802	amc
864947	CDS	-1	BN373_07941	putative ethanolamine ammonia-lyase, light chain	-	C	T	1	11.13257424	113.6	83.5638795	143.6361205	3.02950469	0.240752595	amc
865118	CDS	-1	BN373_07941	putative ethanolamine ammonia-lyase, light chain	S	C	T	10	5.061923094	53.6	30.6505141	76.5494859	3.041252012	0.241368041	amc
870023	CDS	1	mmuM	homocysteine S-methyltransferase	N	G	T	1	11.30213344	113.6	83.8486232	143.3513768	3.382928372	0.258138178	amc
870317	CDS	1	mmuM	homocysteine S-methyltransferase	N	T	A	2	5.073666317	53.6	30.68258856	76.51741144	3.105489695	0.244188067	amc
870862	Intergenic	-	-	-	-	C	A	2	5.010082726	53.6	30.51223132	76.68776868	2.929515068	0.236646871	amc
871401	CDS	1	tauA	taurine ABC transporter, periplasmic taurine-binding protein	S	G	A	1	11.15079301	113.6	83.57754306	143.6224569	3.050658811	0.240653281	amc
872049	CDS	1	tauB	taurine ABC transporter, ATP-binding protein	S	C	T	33	11.15079301	113.6	83.57754306	143.6224569	3.074303425	0.241362327	amc
872654	CDS	1	tauB	taurine ABC transporter, ATP-binding protein	S	C	T	13	4.565049067	49	26.67367066	71.32632934	4.950508868	0.328885574	amc
872933	CDS	1	tauC	taurine ABC transporter, permease protein	SNOP	C	T	1	11.13257424	113.6	83.5638795	143.6361205	3.053424062	0.241487126	amc
873002	CDS	1	tauC	taurine ABC transporter, permease protein	S	C	T	56	4.548360228	49	26.62019455	71.37980545	4.889605439	0.324963411	amc
874219	CDS	1	tauD	taurine dioxygenase	N	A	G	1	11.07782549	113.6	83.47053601	143.729464	2.926269551	0.235281043	amc
875554	CDS	-1	BN373_08031	acyltransferase domain protein	-	G	A	1	11.15079301	113.6	83.57754306	143.6224569	3.050658811	0.240653281	amc
880125	CDS	1	smbA	protein SbmA	S	C	T	2	5.070774082	53.6	30.66996975	76.53003025	3.097544946	0.242561441	amc
885287	CDS	1	BN373_08131	MdtG family protein	S	C	T	1	11.00462533	113.6	83.3619914	143.8380086	2.907297321	0.234941642	amc
885704	CDS	1	BN373_08131	MdtG family protein	S	C	T	2	5.041740368	53.6	30.59510856	76.60489144	2.994345219	0.238901926	amc
889909	CDS	-1	BN373_08191	conserved hypothetical protein	-	G	A	7	5.070774082	53.6	30.66996975	76.53003025	3.050658811	0.240653281	amc
890849	Intergenic	-	-	-	-	T	C	2	5.070774082	53.6	30.66996975	76.53003025	3.050658811	0.240653281	amc
891736	Intergenic	-	-	-	-	C	T	19	5.052512012	53.6	30.62950688	76.57049312	3.246928997	0.249905609	amc
893048	Intergenic	-	-	-	-	T	C	138	6.063641353	49	30.19229224	67.80770776	7.301342128	0.408551088	amc
893103	CDS	-1	BN373_08241	putative recombination-associated exonuclease RdgC	-	G	A	2	5.070774082	53.6	30.66996975	76.53003025	3.050658811	0.240653281	amc
893229	CDS	-1	BN373_08241	putative recombination-associated exonuclease RdgC	-	G	A	2	5.061923094	53.6	30.6505141	76.5494859	3.041252012	0.241368041	amc
893316	CDS	-1	BN373_08241	putative recombination-associated exonuclease RdgC	-	C	A	4	5.070774082	53.6	30.66996975	76.53003025	3.050658811	0.240653281	amc
893847	CDS	-1	BN373_08241	putative recombination-associated exonuclease RdgC	-	C	T	2	5.070774082	53.6	30.66996975	76.53003025	3.097544946	0.242561441	amc
896651	CDS	-1	sbcC	nuclease SbcCD, C subunit	-	C	T	15	5.041740368	53.6	30.59510856	76.60489144	2.994345219	0.238901926	amc
898163	CDS	-1	sbcC	nuclease SbcCD, C subunit	-	A	G	2	5.070774082	53.6	30.66996975	76.53003025	3.050658811	0.240653281	amc
898804	CDS	-1	sbcD	nuclease SbcCD, D subunit	-	C	T	13	11.30213344	113.6	83.8486232	143.3513768	3.334112725	0.256268557	amc
898911	CDS	-1	sbcD	nuclease SbcCD, D subunit	-	C	A	13	11.30282311	113.6	83.86739725	143.3326028	3.342959361	0.257986905	amc
901740	Intergenic	-	-	-	-	C	T	13	11.15079301	113.6	83.57754306	143.6224569	3.050658811	0.240653281	amc
902356	CDS	1	brnQ	branched-chain amino acid transport system II carrier protein	S	G	A	56	4.76534469	36.21052632	20.13726482	52.28378781	5.277249199	0.342960544	amc
902368	CDS	1	brnQ	branched-chain amino acid transport system II carrier protein	S	G	C	44	4.686249362	36.21052632	19.97384403	52.4472086	4.84625392	0.326348519	amc
902680	CDS	1	brnQ	branched-chain amino acid transport system II carrier protein	S	C	T	2	5.145794327	53.6	30.87701063	76.32298937	3.334112725	0.256268557	amc
903385	Intergenic	-	-	-	-	C	T	1	11.07975321	113.6	83.47383449	143.7261655	2.988901719	0.238614229	amc
904885	Intergenic	-	-	-	-	C	T	2	5.038942093	53.6	30.58739862	76.61260138	2.939154319	0.235970239	amc
905648	CDS	1	malZ	maltodextrin glucosidase	N	C	A	2	5.041740368	53.6	30.59510856	76.60489144	2.994345219	0.238901926	amc
909465	CDS	1	BN373_08361	amidohydrolase family protein	N	G	A	1	11.15079301	113.6	83.57754306	143.6224569	3.120785993	0.243755125	amc
910037	CDS	1	BN373_08361	amidohydrolase family protein	S	C	A	24	5.070774082	53.6	30.66996975	76.53003025	3.120785993	0.243755125	amc
910229	CDS	1	BN373_08361	amidohydrolase family protein	S	C	T	6	5.041740368	53.6	30.59510856	76.60489144	3.063724698	0.24202367	amc
910958	CDS	1	BN373_08361	amidohydrolase family protein	S	C	T	40	4.708978474	36.21052632	20.01512116	52.40593147	5.063018021	0.331079881	amc
911938	CDS	-1	BN373_08371	putative fructose-1,6-bisphosphate aldolase, class II	-	A	G	155	4.548360228	49	26.62019455	71.37980545	4.975639048	0.327720858	amc
912897	CDS	-1	BN373_08381	kinase, pfkB family	-	C	T	8	4.520066352	49	26.53964177	71.46035823	4.884893942	0.325733319	amc
915573	Intergenic	-	-	-	-	T	A	8	5.041740368	53.6	30.59510856	76.60489144	2.994345219	0.238901926	amc
916714	CDS	-1	acpH	acyl carrier protein phosphodiesterase	-	C	A	1	11.07718044	113.6	83.46943207	143.7305679	2.939154319	0.235970239	amc
923489	CDS	1	BN373_08511	helix-turn-helix domain protein	S	G	A	2	4.917463738	53.6	30.26504079	76.93495921	2.691225674	0.226495835	amc
923834	CDS	1	BN373_08511	helix-turn-helix domain protein	S	G	A	22	5.088879189	53.6	30.73860845	76.46139155	3.173746052	0.251988618	amc
923949	CDS	1	BN373_08511	helix-turn-helix domain protein	S	C	T	6	5.041588017	53.6	30.59946429	76.60053571	2.94735162	0.237603864	amc
924864	CDS	-1	tsx	nucleoside-specific channel-forming protein	-	C	G	15	5.070774082	53.6	30.66996975	76.53003025	3.050658811	0.240653281	amc
925654	CDS	-1	BN373_08531	putative lipoprotein	-	C	T	27	5.145794327	53.6	30.87701063	76.32298937	3.334112725	0.256268557	amc
926754	CDS	1	ribD	riboflavin biosynthesis protein RibD	S	G	C	3	5.070774082	53.6	30.66996975	76.53003025	3.050658811	0.240653281	amc
926769	CDS	1	ribD	riboflavin biosynthesis protein RibD	S	G	A	6	5.070774082	53.6	30.66996975	76.53003025	3.050658811	0.240653281	amc
927220	CDS	1	ribD	riboflavin biosynthesis protein RibD	N/S	C	A,T	15,5	5.070774082	53.6	30.66996975	76.53003025	3.050658811	0.240653281	amc
929190	CDS	1	thiL	thiamine-monophosphate kinase	S	C	A,T	1,3	5.070774082	53.6	30.66996975	76.53003025	3.050658811	0.240653281	amc
932014	CDS	-1	dxs	1-deoxy-D-xylulose-5-phosphate synthase	-	G	A	9	5.070774082	53.6	30.66996975	76.53003025	3.050658811	0.240653281	amc
932504	CDS	-1	dxs	1-deoxy-D-xylulose-5-phosphate synthase	-	C	A	2	5.381075411	53.6	31.48198281	75.71801719	3.641853825	0.271093116	amc
935399	CDS	1	thiI	thiamine biosynthesis/tRNA modification protein ThiI	S	C	T	2	5.070774082	53.6	30.66996975	76.53003025	3.050658811	0.240653281	amc
935501	CDS	1	thiI	thiamine biosynthesis/tRNA modification protein ThiI	S	C	T	1	11.15079301	113.6	83.57754306	143.6224569	3.050658811	0.240653281	amc
935883	CDS	-1	BN373_08651	conserved hypothetical protein	SNOP/2	C	T	2	5.041740368	53.6	30.59510856	76.60489144	3.017682208	0.239616879	amc
936771	CDS	-1	thiJ	protein ThiJ	S	A	G	1	11.15079301	113.6	83.57754306	143.6224569	3.050658811	0.240653281	amc
938672	CDS	-1	BN373_08691	transporter, major facilitator family	-	C	T	1	11.15079301	113.6	83.57754306	143.6224569	3.050658811	0.240653281	amc
939437	CDS	-1	BN373_08691	transporter, major facilitator family	-	G	A	1	11.08308111	113.6	83.47952675	143.7204732	2.994345219	0.238901926	amc
939578	CDS	-1	BN373_08691	transporter, major facilitator family	-	G	A	1	11.15079301	113.6	83.57754306	143.6224569	3.050658811	0.240653281	amc
940274	CDS	-1	BN373_08701	oxidoreductase, NAD binding	N	C	T	1	11.15079301	113.6	83.57754306	143.6224569	3.050658811	0.240653281	amc
941432	Intergenic	-	-	-	-	C	G	2	5.070774082	53.6	30.66996975	76.53003025	3.367538336	0.25275919	amc
942071	CDS	-1	BN373_08711	4-hydroxybenzoate transporter	-	A	G	2	5.073666317	53.6	30.68258856	76.51741144	3.129045808	0.244872979	amc
942269	CDS	-1	BN373_08711	4-hydroxybenzoate transporter	-	G	A	2	5.070774082	53.6	30.66996975	76.53003025	3.097544946	0.242561441	amc
942353	CDS	-1	BN373_08711	4-hydroxybenzoate transporter	-	C	T	1	11.15079301	113.6	83.57754306	143.6224569	3.097544946	0.242561441	amc
942971	CDS	-1	BN373_08721	AP endonuclease, family 2	-	G	T	2	5.070774082	53.6	30.66996975	76.53003025	3.050658811	0.240653281	amc
943044	CDS	-1	BN373_08721	AP endonuclease, family 2	-	C	G	1	11.15036641	113.6	83.59406495	143.605935	3.058890855	0.242289455	amc
943254	CDS	-1	BN373_08721	AP endonuclease, family 2	-	C	T	2	11.15079301	113.6	83.57754306	143.6224569	3.050658811	0.240653281	amc
943517	CDS	-1	BN373_08721	AP endonuclease, family 2	-	G	A	1	11.15079301	113.6	83.57754306	143.6224569	3.050658811	0.240653281	amc
943674	CDS	-1	BN373_08721	AP endonuclease, family 2	-	C	T	1	11.00984471	113.6	83.37101497	143.828985	2.929515068	0.236646871	amc
944014	CDS	-1	BN373_08731	FAD-dependent oxidoreductase	-	T	A	2	5.040162149	53.6	30.59076102	76.60923898	2.988901719	0.238614229	amc
944470	CDS	-1	BN373_08731	FAD-dependent oxidoreductase	-	C	T	1	11.15079301	113.6	83.57754306	143.6224569	3.050658811	0.240653281	amc
947068	CDS	-1	BN373_08751	FAD-dependent oxidoreductase	-	C	A	7	5.054042722	53.6	30.6385622	76.5614378	2.988138126	0.240997102	amc
947101	CDS	-1	BN373_08751	FAD-dependent oxidoreductase	-	T	C	1	11.07718044	113.6	83.46943207	143.7305679	2.939154319	0.235970239	amc
949070	CDS	1	BN373_08771	transcriptional regulator, IclR family	N	G	T	2	5.070774082	53.6	30.66996975	76.53003025	3.050658811	0.240653281	amc
952947	CDS	-1	cyoB	cytochrome o ubiquinol oxidase, subunit I	-	G	A	5	5.070774082	53.6	30.66996975	76.53003025	3.097544946	0.242561441	amc
953841	CDS	-1	cyoA	cytochrome o ubiquinol oxidase, subunit II	-	G	A	2	5.070774082	53.6	30.66996975	76.53003025	3.050658811	0.240653281	amc
955345	CDS	-1	ampG	AmpG protein	S	T	A,C	2,1	5.070774082	53.6	30.66996975	76.53003025	3.050658811	0.240653281	amc
955380	CDS	-1	ampG	AmpG protein	-	G	A	5	5.070774082	53.6	30.66996975	76.53003025	3.050658811	0.240653281	amc
955410	CDS	-1	ampG	AmpG protein	-	C	T	17	5.070774082	53.6	30.66996975	76.53003025	3.07407918	0.241350731	amc
956034	CDS	-1	ampG	AmpG protein	-	C	T	18	5.040162149	53.6	30.59076102	76.60923898	2.988901719	0.238614229	amc
956165	CDS	-1	ampG	AmpG protein	-	G	A	10	5.070774082	53.6	30.66996975	76.53003025	3.050658811	0.240653281	amc
957070	CDS	-1	BN373_08851	putative lipoprotein	-	G	A	11	5.070774082	53.6	30.66996975	76.53003025	3.050658811	0.240653281	amc
959577	Intergenic	-	-	-	-	C	T	4	5.070774082	53.6	30.66996975	76.53003025	3.050658811	0.240653281	amc
965592	CDS	1	ppiD	peptidylprolyl isomerase	S	C	T	8	5.070774082	53.6	30.66996975	76.53003025	3.050658811	0.240653281	amc
966147	CDS	1	ppiD	peptidylprolyl isomerase	S	A	G	8	5.041740368	53.6	30.59510856	76.60489144	3.040751004	0.240825507	amc
967211	Intergenic	-	-	-	-	A	T	2	5.00760713	53.6	30.50533945	76.69466055	2.862363438	0.233012052	amc
967622	Intergenic	-	-	-	-	G	A	2	5.051272708	53.6	30.62610386	76.57389614	2.979429135	0.239316168	amc
971632	Intergenic	-	-	-	-	C	T	2	5.070774082	53.6	30.66996975	76.53003025	3.050658811	0.240653281	amc
975010	CDS	1	mdlA	multidrug ABC transporter, permease/ATP-binding protein	N	G	T	1	11.15079301	113.6	83.57754306	143.6224569	3.050658811	0.240653281	amc
977890	CDS	1	amt	ammonium transporter	S	C	T	2	5.039385431	53.6	30.58862059	76.61137941	2.986223521	0.238472566	amc
980959	CDS	-1	BN373_09071	putative dTDP-glucose pyrophosphorylase	-	C	T	7	5.007303296	53.6	30.50449323	76.69550677	2.87517757	0.233709605	amc
981472	Intergenic	-	-	-	-	T	G	1	11.15079301	113.6	83.57754306	143.6224569	3.097544946	0.242561441	amc
982972	CDS	-1	BN373_09091	transcriptional regulator, GntR family/aminotransferase family protein	-	A	T	4	5.070774082	53.6	30.66996975	76.53003025	3.050658811	0.240653281	amc
983606	CDS	-1	BN373_09091	transcriptional regulator, GntR family/aminotransferase family protein	-	G	A	2	5.03228125	53.6	30.57862353	76.62137647	2.912559685	0.236934616	amc
983924	Intergenic	-	-	-	-	C	G	2	5.070774082	53.6	30.66996975	76.53003025	3.097544946	0.242561441	amc
991370	CDS	1	BN373_09161	sugar ABC transporter, permease protein	S	G	A	1	11.15036641	113.6	83.59406495	143.605935	3.058890855	0.242289455	amc
994050	CDS	1	bgaB	beta-galactosidase	N	A	C	2	5.070774082	53.6	30.66996975	76.53003025	3.050658811	0.240653281	amc
994871	CDS	1	bgaB	beta-galactosidase	S	G	A	3	5.039247987	53.6	30.58824177	76.61175823	2.926269551	0.235281043	amc
995291	CDS	1	bgaB	beta-galactosidase	S	G	A	3	5.070774082	53.6	30.66996975	76.53003025	3.050658811	0.240653281	amc
995786	CDS	1	bgaB	beta-galactosidase	S	G	T	2	5.070774082	53.6	30.66996975	76.53003025	3.050658811	0.240653281	amc
995883	CDS	1	bgaB	beta-galactosidase	S	C	T	2	5.070774082	53.6	30.66996975	76.53003025	3.050658811	0.240653281	amc
996440	Intergenic	-	-	-	-	C	A	2	5.065221091	53.6	30.65953403	76.54046597	3.02950469	0.240752595	amc
997469	CDS	-1	BN373_09211	porin, LamB family	-	T	C	2	5.070774082	53.6	30.66996975	76.53003025	3.050658811	0.240653281	amc
998345	CDS	1	BN373_09221	sugar binding transcriptional regulator, LacI family	N	C	A	2	5.070774082	53.6	30.66996975	76.53003025	3.050658811	0.240653281	amc
999649	CDS	1	rpmJ	ribosomal protein L36	S	C	T	2	5.070774082	53.6	30.66996975	76.53003025	3.074303425	0.241362327	amc
999769	CDS	-1	BN373_09251	acetyltransferase, GNAT family	-	C	A	3	5.018063549	53.6	30.53441211	76.66558789	2.867377274	0.233285211	amc
1000448	Intergenic	-	-	-	-	C	T	4	11.15079301	113.6	83.57754306	143.6224569	3.050658811	0.240653281	amc
1000534	CDS	1	BN373_09261	transcriptional regulator	N	G	T	2	5.070774082	53.6	30.66996975	76.53003025	3.050658811	0.240653281	amc
1001751	CDS	1	BN373_09261	transcriptional regulator	N	G	A	2	5.041740368	53.6	30.59510856	76.60489144	2.994345219	0.238901926	amc
1002390	Intergenic	-	-	-	-	G	T	2	5.044409703	53.6	30.60723435	76.59276565	3.071347173	0.24364326	amc
1002700	CDS	-1	maa	maltose O-acetyltransferase	S	G	A	1	11.15079301	113.6	83.57754306	143.6224569	3.050658811	0.240653281	amc
1003316	CDS	-1	BN373_09291	haemolysin expression modulating protein	-	C	T	14	5.033519184	53.6	30.58204439	76.61795561	2.964395611	0.239215268	amc
1011061	CDS	1	kefA	potassium efflux protein	S	C	T	1	11.15079301	113.6	83.57754306	143.6224569	3.050658811	0.240653281	amc
1011826	CDS	1	kefA	potassium efflux protein	S	C	T	3	5.070774082	53.6	30.66996975	76.53003025	3.050658811	0.240653281	amc
1013877	CDS	-1	BN373_09351	conserved hypothetical protein	-	C	T	1	11.15079301	113.6	83.57754306	143.6224569	3.050658811	0.240653281	amc
1017094	CDS	1	dnaX	DNA polymerase III, tau subunit	N	A	G	4	5.070774082	53.6	30.66996975	76.53003025	3.050658811	0.240653281	amc
1018746	CDS	1	recR	recombination protein RecR	S	C	T	2	5.070774082	53.6	30.66996975	76.53003025	3.050658811	0.240653281	amc
1019519	CDS	1	htpG	chaperone protein HtpG	S	G	A	29	5.041740368	53.6	30.59510856	76.60489144	2.994345219	0.238901926	amc
1019822	CDS	1	htpG	chaperone protein HtpG	S	C	T	19	5.070774082	53.6	30.66996975	76.53003025	3.097544946	0.242561441	amc
1021475	CDS	1	adk	adenylate kinase	S	G	A	1	11.15079301	113.6	83.57754306	143.6224569	3.050658811	0.240653281	amc
1021672	Intergenic	-	-	-	-	T	C	17	5.041740368	53.6	30.59510856	76.60489144	2.994345219	0.238901926	amc
1026487	CDS	-1	fsr	fosmidomycin resistance protein	-	G	A	44	5.070774082	53.6	30.66996975	76.53003025	3.050658811	0.240653281	amc
1026808	CDS	-1	fsr	fosmidomycin resistance protein	-	G	A	42	5.070774082	53.6	30.66996975	76.53003025	3.050658811	0.240653281	amc
1031498	CDS	-1	copA	copper-exporting ATPase	-	C	T	17	5.070774082	53.6	30.66996975	76.53003025	3.050658811	0.240653281	amc
1031578	CDS	-1	copA	copper-exporting ATPase	S	G	A	2	5.070774082	53.6	30.66996975	76.53003025	3.050658811	0.240653281	amc
1034704	CDS	-1	BN373_09561	SPFH domain /band 7 family protein	-	C	T	2	5.145794327	53.6	30.87701063	76.32298937	3.334112725	0.256268557	amc
1035406	Intergenic	-	-	-	-	G	A	17	5.070774082	53.6	30.66996975	76.53003025	3.050658811	0.240653281	amc
1035921	CDS	1	BN373_09571	ABC transporter, ATP-binding protein	S	G	A	2	5.070774082	53.6	30.66996975	76.53003025	3.050658811	0.240653281	amc
1035995	CDS	1	BN373_09571	ABC transporter, ATP-binding protein	N	C	T	44	5.070774082	53.6	30.66996975	76.53003025	3.050658811	0.240653281	amc
1037678	CDS	-1	ybbN	protein YbbN	S	G	A	1	4.291598113	58	30.57173654	85.42826346	10.52976485	0.496503498	amc
1037965	CDS	-1	BN373_09601	oxidoreductase, short chain dehydrogenase/reductase family	-	G	T	17	5.070774082	53.6	30.66996975	76.53003025	3.050658811	0.240653281	amc
1045319	CDS	-1	purK	phosphoribosylaminoimidazole carboxylase, ATPase subunit	-	C	T	2	5.113223596	53.6	30.79459156	76.40540844	3.217072442	0.25166749	amc
1045853	CDS	-1	purK	phosphoribosylaminoimidazole carboxylase, ATPase subunit	-	G	A	2	5.070774082	53.6	30.66996975	76.53003025	3.097544946	0.242561441	amc
1046254	CDS	-1	purE	phosphoribosylaminoimidazole carboxylase, catalytic subunit	-	C	A	1	11.15079301	113.6	83.57754306	143.6224569	3.050658811	0.240653281	amc
1047505	CDS	-1	lpxH	UDP-2,3-diacylglucosamine hydrolase	-	G	A	1	11.15079301	113.6	83.57754306	143.6224569	3.050658811	0.240653281	amc
1047720	CDS	-1	lpxH	UDP-2,3-diacylglucosamine hydrolase	-	G	C	3	5.070774082	53.6	30.66996975	76.53003025	3.050658811	0.240653281	amc
1047999	CDS	-1	ppiB	peptidylprolyl isomerase	-	G	A	6	5.073666317	53.6	30.68258856	76.51741144	3.058890855	0.242289455	amc
1049034	CDS	1	cysS	cysteinyl-tRNA synthetase	S	G	C	2	5.038942093	53.6	30.58739862	76.61260138	2.939154319	0.235970239	amc
1049509	CDS	1	cysS	cysteinyl-tRNA synthetase	N	G	T	1	11.15079301	113.6	83.57754306	143.6224569	3.050658811	0.240653281	amc
1102342	Intergenic	-	-	-	-	G	T	2	5.068496297	53.6	30.6684823	76.5315177	3.063995496	0.242555511	amc
1113441	Intergenic	-	-	-	-	G	A	17	5.019426005	53.6	30.54301972	76.65698028	2.901950165	0.235850904	amc
1114931	CDS	1	cadC	transcriptional activator CadC	N	T	C	2	5.063851121	53.6	30.66544265	76.53455735	3.114110429	0.247110644	amc
1115358	Intergenic	-	-	-	-	G	C	2	5.019564231	53.6	30.54340333	76.65659667	2.938555849	0.23833908	amc
1117117	CDS	1	BN373_10641	putative lysine decarboxylase, constitutive	S	C	T	1	11.02826461	113.6	83.42043095	143.7795691	2.946617599	0.238773095	amc
1117162	CDS	1	BN373_10641	putative lysine decarboxylase, constitutive	S	C	T	4	5.021932578	53.6	30.5499734	76.6500266	2.946617599	0.238773095	amc
1117861	CDS	1	BN373_10641	putative lysine decarboxylase, constitutive	S	G	A	1	11.09662749	113.6	83.52010912	143.6798909	3.003035836	0.240569194	amc
1120743	Intergenic	-	-	-	-	G	T	1	11.0401294	113.6	83.44087906	143.7591209	2.987996552	0.24098955	amc
1120845	Intergenic	-	-	-	-	G	T	2	5.068496297	53.6	30.6684823	76.5315177	3.063995496	0.242555511	amc
1123272	Intergenic	-	-	-	-	T	C	3	5.070774082	53.6	30.66996975	76.53003025	3.050658811	0.240653281	amc
1123489	Intergenic	-	-	-	-	C	T	3	5.018368828	53.6	30.53525944	76.66474056	2.93560902	0.236464138	amc
1129147	CDS	1	BN373_10711	putative transcriptional regulator	S	G	A	30	5.070774082	53.6	30.66996975	76.53003025	3.050658811	0.240653281	amc
1129192	CDS	1	BN373_10711	putative transcriptional regulator	S	G	A	30	5.070774082	53.6	30.66996975	76.53003025	3.050658811	0.240653281	amc
1130200	Intergenic	-	-	-	-	C	G	1	11.73339368	113.6	84.56269735	142.6373026	3.570079028	0.268485716	amc
1131613	CDS	1	BN373_10731	sugar ABC transporter, ATP-binding protein	S	C	T	13	5.040162149	53.6	30.59076102	76.60923898	2.988901719	0.238614229	amc
1132606	CDS	1	BN373_10731	sugar ABC transporter, ATP-binding protein	S	C	T	2	5.070774082	53.6	30.66996975	76.53003025	3.050658811	0.240653281	amc
1133038	CDS	1	BN373_10741	sugar ABC transporter, permease protein	S	G	A,T	1,1	11.15079301	113.6	83.57754306	143.6224569	3.050658811	0.240653281	amc
1133314	CDS	1	BN373_10741	sugar ABC transporter, permease protein	S	G	A	1	11.15079301	113.6	83.57754306	143.6224569	3.050658811	0.240653281	amc
1135066	CDS	-1	scrR	sucrose operon repressor	-	G	T	2	5.145794327	53.6	30.87701063	76.32298937	3.334112725	0.256268557	amc
1135748	CDS	-1	scrB	sucrose-6-phosphate hydrolase	-	C	T	1	11.15079301	113.6	83.57754306	143.6224569	3.050658811	0.240653281	amc
1135876	CDS	-1	scrB	sucrose-6-phosphate hydrolase	-	G	A	1	11.15079301	113.6	83.57754306	143.6224569	3.050658811	0.240653281	amc
1135980	CDS	-1	scrB	sucrose-6-phosphate hydrolase	S	G	C	1	11.15079301	113.6	83.57754306	143.6224569	3.050658811	0.240653281	amc
1136033	CDS	-1	scrB	sucrose-6-phosphate hydrolase	-	C	T	1	11.77562459	113.6	84.6471385	142.5528615	3.648762327	0.274111491	amc
1136052	CDS	-1	scrB	sucrose-6-phosphate hydrolase	S	C	T	1	11.72365122	113.6	84.56565799	142.634342	3.61108317	0.271778346	amc
1136294	CDS	-1	scrB	sucrose-6-phosphate hydrolase	-	A	G	1	11.15079301	113.6	83.57754306	143.6224569	3.050658811	0.240653281	amc
1136300	CDS	-1	scrB	sucrose-6-phosphate hydrolase	-	A	G	1	11.15079301	113.6	83.57754306	143.6224569	3.050658811	0.240653281	amc
1136503	CDS	-1	scrB	sucrose-6-phosphate hydrolase	-	G	T	3	5.041740368	53.6	30.59510856	76.60489144	2.994345219	0.238901926	amc
1136528	CDS	-1	scrB	sucrose-6-phosphate hydrolase	-	G	A	1	11.15079301	113.6	83.57754306	143.6224569	3.050658811	0.240653281	amc
1140711	CDS	-1	scrK	fructokinase	-	C	T	2	5.070774082	53.6	30.66996975	76.53003025	3.050658811	0.240653281	amc
1141313	Intergenic	-	-	-	-	G	A	2	5.070774082	53.6	30.66996975	76.53003025	3.050658811	0.240653281	amc
1142427	CDS	1	BN373_10801	conserved hypothetical protein	S	C	T	1	11.17090426	113.6	83.62881828	143.5711817	3.139842853	0.245955228	amc
1144760	CDS	-1	BN373_10831	ABC transporter, iron chelate uptake transporter (FeCT) family, permease protein	-	A	G	1	11.17063009	113.6	83.64586205	143.5541379	3.171582642	0.248822469	amc
1145684	CDS	-1	BN373_10841	ABC transporter, iron chelate uptake transporter (FeCT) family, periplasmic substrate-binding protein	-	G	A	2	5.083417565	53.6	30.70913185	76.49086815	3.211322724	0.249062184	amc
1146506	CDS	-1	BN373_10841	ABC transporter, iron chelate uptake transporter (FeCT) family, periplasmic substrate-binding protein	-	G	A	1	11.0992288	113.6	83.52455101	143.675449	3.099482014	0.24510719	amc
1146801	Intergenic	-	-	-	-	G	A	2	5.05410639	53.6	30.63388293	76.56611707	3.105040783	0.245395476	amc
1146804	Intergenic	-	-	-	-	C	T	3	5.05410639	53.6	30.63388293	76.56611707	3.179244567	0.247599735	amc
1147151	CDS	1	BN373_10851	conserved hypothetical protein	S	G	A	1	11.0972797	113.6	83.52122296	143.678777	3.036290618	0.24180779	amc
1148097	Intergenic	-	-	-	-	G	T	2	5.019564231	53.6	30.54340333	76.65659667	3.354592025	0.25479326	amc
1148164	Intergenic	-	-	-	-	G	A	2	5.033075799	53.6	30.585727	76.614273	3.524960432	0.263783467	amc
1148807	CDS	1	BN373_10871	amidohydrolase family protein	S	G	A	2	5.051721653	53.6	30.62733678	76.57266322	3.12144299	0.245716221	amc
1149297	CDS	1	BN373_10871	amidohydrolase family protein	N	C	T	1	11.09757275	113.6	83.5217234	143.6782766	3.096747074	0.244965237	amc
1149595	CDS	1	BN373_10871	amidohydrolase family protein	N	C	G	1	11.08583669	113.6	83.51934304	143.680657	3.109742661	0.246883598	amc
1152581	CDS	-1	moaF	MoaF protein	-	C	T	2	10.71998066	113.6	83.04500606	144.1549939	2.89785403	0.246481573	amc
1161425	CDS	-1	BN373_11001	conserved hypothetical protein	-	T	C	1	10.86576893	113.6	83.26660117	143.9333988	3.021767923	0.250694649	amc
1166419	CDS	1	BN373_11041	putative phenylacetaldehyde dehydrogenase	S	G	A	2	4.967234978	53.6	30.43248396	76.76751604	3.021767923	0.250694649	amc
1166752	CDS	1	BN373_11041	putative phenylacetaldehyde dehydrogenase	S	C	T	4	4.967234978	53.6	30.43248396	76.76751604	3.021767923	0.250694649	amc
1168224	CDS	1	BN373_11051	putative lipoprotein	S	G	A	3	4.967234978	53.6	30.43248396	76.76751604	3.140582654	0.256005676	amc
1169090	CDS	1	fcuA	ferrichrome receptor FcuA	S	C	T	2	4.967234978	53.6	30.43248396	76.76751604	3.140582654	0.256005676	amc
1172262	Intergenic	-	-	-	-	G	T	2	4.967234978	53.6	30.43248396	76.76751604	3.021767923	0.250694649	amc
1174038	CDS	1	BN373_11091	AP endonuclease, family 2	S	G	T	1	10.86576893	113.6	83.26660117	143.9333988	3.021767923	0.250694649	amc
1174261	CDS	1	BN373_11091	AP endonuclease, family 2	N	G	A	3	4.93757263	53.6	30.35354748	76.84645252	2.965639051	0.248940732	amc
1223398	CDS	-1	BN373_11541	ABC transporter, ATP-binding protein	-	C	G	15	4.831462079	53.6	30.02955684	77.17044316	2.664204264	0.227510365	amc
1224640	CDS	-1	BN373_11561	ABC transporter, permease protein	-	C	T	1	10.72659083	113.6	82.94259635	144.2574037	2.692048041	0.227728054	amc
1226025	CDS	-1	BN373_11571	ABC transporter, permease protein	S	G	C	1	10.72659083	113.6	82.94259635	144.2574037	2.648959568	0.225730885	amc
1226051	CDS	-1	BN373_11571	ABC transporter, permease protein	-	A	C	2	4.88800698	53.6	30.18502119	77.01497881	2.648959568	0.225730885	amc
1226208	CDS	-1	BN373_11571	ABC transporter, permease protein	-	G	A	3	10.72659083	113.6	82.94259635	144.2574037	2.657189197	0.225716112	amc
1226337	CDS	-1	BN373_11571	ABC transporter, permease protein	-	G	A	2	4.858751789	53.6	30.10478691	77.09521309	2.595546422	0.223780412	amc
1226417	CDS	-1	BN373_11571	ABC transporter, permease protein	-	G	A	2	10.72659083	113.6	82.94259635	144.2574037	2.648959568	0.225730885	amc
1228604	CDS	-1	BN373_11601	putative lipoprotein	S	G	A	1	10.86794634	113.6	83.15855393	144.0414461	2.765336526	0.23001255	amc
1230180	CDS	-1	betA	choline dehydrogenase	-	G	A	1	10.80187611	113.6	83.05935118	144.1406488	2.714149793	0.228301172	amc
1232669	CDS	-1	betI	transcriptional repressor BetI	-	G	T	1	10.86794634	113.6	83.15855393	144.0414461	2.765336526	0.23001255	amc
1237957	Intergenic	-	-	-	-	G	T	1	10.94103555	113.6	83.26907052	143.9309295	2.87241218	0.234750638	amc
1238031	Intergenic	-	-	-	-	G	A	2	4.980520954	53.6	30.43436996	76.76563004	2.87241218	0.234750638	amc
1249166	CDS	1	BN373_11781	putative transketolase c-terminal subunit	S	C	T	17	5.316131471	53.6	31.32932375	75.87067625	3.531107789	0.267954911	amc
1249581	CDS	1	BN373_11781	putative transketolase c-terminal subunit	N	A	G	1	11.14376494	113.6	83.63607268	143.5639273	2.79742785	0.229235958	amc
1252029	CDS	-1	fepA	ferrienterobactin receptor	-	G	A	4	5.070774082	53.6	30.66996975	76.53003025	3.050658811	0.240653281	amc
1252913	CDS	-1	fepA	ferrienterobactin receptor	-	C	T	1	11.15079301	113.6	83.57754306	143.6224569	3.050658811	0.240653281	amc
1253042	Intergenic	-	-	-	-	C	T	1	11.15079301	113.6	83.57754306	143.6224569	3.074303425	0.241362327	amc
1253186	Intergenic	-	-	-	-	C	A	1	11.15036641	113.6	83.59406495	143.605935	3.058890855	0.242289455	amc
1253946	CDS	1	fes	enterobactin esterase Fes	S	G	A	7	5.039146018	53.6	30.58796072	76.61203928	2.985398109	0.238428891	amc
1254909	CDS	1	entF	enterobactin synthetase, component EntF	N	A	G	2	5.070774082	53.6	30.66996975	76.53003025	3.097544946	0.242561441	amc
1255519	CDS	1	entF	enterobactin synthetase, component EntF	S	C	T	2	5.070774082	53.6	30.66996975	76.53003025	3.050658811	0.240653281	amc
1255608	CDS	1	entF	enterobactin synthetase, component EntF	N	T	C	1	11.15079301	113.6	83.57754306	143.6224569	3.050658811	0.240653281	amc
1255981	CDS	1	entF	enterobactin synthetase, component EntF	S	C	T	1	11.08308111	113.6	83.47952675	143.7204732	2.994345219	0.238901926	amc
1256207	CDS	1	entF	enterobactin synthetase, component EntF	N	C	T	1	11.15079301	113.6	83.57754306	143.6224569	3.050658811	0.240653281	amc
1256422	CDS	1	entF	enterobactin synthetase, component EntF	S	T	C	37	4.52269904	49	26.54754547	71.45245453	4.811734578	0.323432748	amc
1256425	CDS	1	entF	enterobactin synthetase, component EntF	S	G	C	37	4.52269904	49	26.54754547	71.45245453	4.811734578	0.323432748	amc
1256767	CDS	1	entF	enterobactin synthetase, component EntF	S	C	T	1	11.15079301	113.6	83.57754306	143.6224569	3.097544946	0.242561441	amc
1256809	CDS	1	entF	enterobactin synthetase, component EntF	S	G	A	1	11.07975321	113.6	83.47383449	143.7261655	3.035264092	0.240538537	amc
1258063	CDS	1	entF	enterobactin synthetase, component EntF	S	C	G	153	4.519859432	49	26.53902025	71.46097975	4.744775101	0.320766162	amc
1258506	CDS	1	entF	enterobactin synthetase, component EntF	N	A	T	2	5.041740368	53.6	30.59510856	76.60489144	2.994345219	0.238901926	amc
1258884	CDS	-1	fepC	ferric enterobactin ABC transporter, ATP-binding protein	-	G	A	2	5.070774082	53.6	30.66996975	76.53003025	3.050658811	0.240653281	amc
1259222	CDS	-1	fepC	ferric enterobactin ABC transporter, ATP-binding protein	-	C	T	1	11.00984471	113.6	83.37101497	143.828985	2.929515068	0.236646871	amc
1264638	CDS	1	entC	isochorismate synthase EntC	S	G	A	4	5.071965669	53.6	30.67795094	76.52204906	3.076825953	0.242704525	amc
1267729	CDS	1	entB	isochorismatase	S	C	T	73	4.548360228	49	26.62019455	71.37980545	4.889605439	0.324963411	amc
1268721	CDS	1	BN373_11931	putative esterase YbdB	N	G	T	9	5.041740368	53.6	30.59510856	76.60489144	2.994345219	0.238901926	amc
1268799	CDS	1	BN373_11931	putative esterase YbdB	S	G	T	6	5.070774082	53.6	30.66996975	76.53003025	3.120785993	0.243755125	amc
1268955	CDS	1	BN373_11931	putative esterase YbdB	S	C	T	11	5.070774082	53.6	30.66996975	76.53003025	3.074303425	0.241362327	amc
1270112	CDS	1	cstA	carbon starvation protein A	S	G	T	63	4.109637404	37.12	19.09369211	55.14630789	4.656269852	0.315697235	amc
1272092	CDS	-1	BN373_11961	DNA binding protein	-	T	A	1	11.07718044	113.6	83.46943207	143.7305679	2.939154319	0.235970239	amc
1272470	CDS	-1	BN373_11971	plasmid stabilization system protein, RelE/ParE family	-	A	C	1	11.15079301	113.6	83.57754306	143.6224569	3.050658811	0.240653281	amc
1272719	CDS	-1	BN373_11981	NAD dependent epimerase/dehydratase family protein	-	C	T	2	5.070774082	53.6	30.66996975	76.53003025	3.074303425	0.241362327	amc
1273342	CDS	-1	BN373_11981	NAD dependent epimerase/dehydratase family protein	-	C	T	2	5.061923094	53.6	30.6505141	76.5494859	3.041252012	0.241368041	amc
1275729	CDS	1	BN373_12001	putative sugar ABC transporter, ATP-binding protein	N	G	A	2	5.039146018	53.6	30.58796072	76.61203928	2.985398109	0.238428891	amc
1276657	CDS	1	BN373_12011	putative sugar ABC transporter, permease protein	S	C	A	52	4.548360228	49	26.62019455	71.37980545	4.889605439	0.324963411	amc
1277134	CDS	1	BN373_12011	putative sugar ABC transporter, permease protein	S	G	A	1	11.07718044	113.6	83.46943207	143.7305679	3.032152559	0.239853543	amc
1277201	CDS	1	BN373_12011	putative sugar ABC transporter, permease protein	N	C	A	1	11.22960789	113.6	83.74518602	143.454814	3.268169959	0.254250341	amc
1277229	Intergenic	-	-	-	-	C	A	1	11.15079301	113.6	83.57754306	143.6224569	3.097544946	0.242561441	amc
1277328	CDS	1	BN373_12021	putative sugar ABC transporter, periplasmic sugar-binding protein	S	C	T	1	11.01844836	113.6	83.40348821	143.7965118	2.952941825	0.239113066	amc
1277736	CDS	1	BN373_12021	putative sugar ABC transporter, periplasmic sugar-binding protein	S	G	A	1	11.12562484	113.6	83.55206963	143.6479304	3.041252012	0.241368041	amc
1278338	Intergenic	-	-	-	-	G	A	156	4.649714752	31.59390863	17.3548248	45.83299246	5.067985524	0.330065471	amc
1278931	CDS	1	BN373_12031	conserved hypothetical protein	N	C	A,T	1,10	11.22738655	113.6	83.74145935	143.4585407	3.26447013	0.254064151	amc
1279127	CDS	1	BN373_12031	conserved hypothetical protein	S	G	A	1	11.15079301	113.6	83.57754306	143.6224569	3.050658811	0.240653281	amc
1279295	CDS	1	BN373_12031	conserved hypothetical protein	S	G	A	4	5.070774082	53.6	30.66996975	76.53003025	3.050658811	0.240653281	amc
1279685	Intergenic	-	-	-	-	C	A	1	10.99027146	113.6	83.39066302	143.809337	3.145198842	0.249101976	amc
1280056	CDS	-1	mtnK	5-methylthioribose kinase	-	C	T	4	4.998722441	53.6	30.49025032	76.70974968	2.786531093	0.231199651	amc
1280965	CDS	-1	mtnK	5-methylthioribose kinase	-	C	T	39	4.426065288	31.16666667	16.69799192	45.63534141	4.814890152	0.323557836	amc
1280966	CDS	-1	mtnK	5-methylthioribose kinase	N	C	A	39	4.426065288	31.16666667	16.69799192	45.63534141	4.814890152	0.323557836	amc
1280969	CDS	-1	mtnK	5-methylthioribose kinase	-	G	A	39	4.426065288	31.16666667	16.69799192	45.63534141	4.814890152	0.323557836	amc
1280972	CDS	-1	mtnK	5-methylthioribose kinase	-	C	T	39	4.426065288	31.16666667	16.69799192	45.63534141	4.814890152	0.323557836	amc
1280978	CDS	-1	mtnK	5-methylthioribose kinase	-	T	C	39	4.426065288	31.16666667	16.69799192	45.63534141	4.814890152	0.323557836	amc
1280981	CDS	-1	mtnK	5-methylthioribose kinase	-	G	C	55	4.426065288	31.16666667	16.69799192	45.63534141	4.814890152	0.323557836	amc
1281130	CDS	-1	mtnK	5-methylthioribose kinase	-	T	A	1	11.07833595	113.6	83.50650035	143.6934996	3.005313263	0.241911599	amc
1281177	CDS	-1	mtnK	5-methylthioribose kinase	-	G	A	3	5.143973303	53.6	30.87701027	76.32298973	3.32444465	0.257066661	amc
1283271	CDS	-1	BN373_12061	histidine acid phosphatase family protein	-	C	A	3	5.068496297	53.6	30.6684823	76.5315177	3.040807734	0.241344791	amc
1284023	CDS	-1	BN373_12071	transporter, major facilitator family	-	G	A	1	11.06541747	113.6	83.46669333	143.7333067	3.092717484	0.243696733	amc
1285261	CDS	-1	BN373_12081	inositol monophosphatase family protein	-	C	T	15	5.068496297	53.6	30.6684823	76.5315177	3.040807734	0.241344791	amc
1285423	CDS	-1	BN373_12081	inositol monophosphatase family protein	N	G	T	3	5.068496297	53.6	30.6684823	76.5315177	3.087825135	0.243274789	amc
1286323	CDS	-1	BN373_12091	sugar-binding domain protein, LacI family	-	C	T	3	5.068496297	53.6	30.6684823	76.5315177	3.040807734	0.241344791	amc
1287126	Intergenic	-	-	-	-	G	A,T	1,1	11.06584965	113.6	83.46743457	143.7325654	2.999103995	0.239846753	amc
1287555	CDS	-1	BN373_12101	putative cytosine deaminase	-	C	T	4	5.068496297	53.6	30.6684823	76.5315177	3.040807734	0.241344791	amc
1289609	CDS	-1	BN373_12111	putative purine catabolism regulatory protein	-	C	T	7	4.524021105	49	26.55555152	71.44444848	4.803117989	0.324634978	amc
1291447	CDS	1	mtnB	methylthioribulose-1-phosphate dehydratase	S	G	T	1	11.13947491	113.6	83.57559553	143.6244045	3.087825135	0.243274789	amc
1294301	CDS	1	BN373_12151	D-isomer specific 2-hydroxyacid dehydrogenase family protein	N	A	T	1	11.13947491	113.6	83.57559553	143.6244045	3.040807734	0.241344791	amc
1294671	CDS	-1	BN373_12161	kinase, pfkB family	-	C	A	3	5.068496297	53.6	30.6684823	76.5315177	3.040807734	0.241344791	amc
1298137	CDS	-1	BN373_12191	sugar ABC transporter, ATP-binding protein	-	G	T	1	11.13947491	113.6	83.57559553	143.6244045	3.040807734	0.241344791	amc
1298341	CDS	-1	BN373_12191	sugar ABC transporter, ATP-binding protein	-	G	A	3	5.036761041	53.6	30.58615607	76.61384393	2.9168585	0.235965666	amc
1301573	CDS	1	BN373_12211	biotin sulfoxide reductase homolog	S	G	A,C	98,5	4.052590415	30.24175824	15.43532234	45.04819415	4.946527664	0.330294809	amc
1302671	CDS	1	BN373_12211	biotin sulfoxide reductase homolog	S	T	C	99	4.630813508	49	26.86994136	71.13005864	5.322759956	0.344066862	amc
1306722	CDS	-1	ibrA	IbrA protein	-	C	T	4	5.030188119	53.6	30.57283637	76.62716363	2.974757668	0.240282445	amc
1307521	CDS	-1	BN373_12271	LysR family transcriptional regulator	-	C	T	1	11.15079301	113.6	83.57754306	143.6224569	3.145020308	0.244465519	amc
1313247	CDS	-1	rna	ribonuclease I	S	G	A	3	5.070774082	53.6	30.66996975	76.53003025	3.097544946	0.242561441	amc
1313576	CDS	-1	rna	ribonuclease I	-	C	G	3	5.041740368	53.6	30.59510856	76.60489144	2.994345219	0.238901926	amc
1313730	CDS	-1	rna	ribonuclease I	-	G	A	3	4.969173856	53.6	30.40727993	76.79272007	2.841625102	0.233755342	amc
1317958	CDS	1	BN373_12381	hydrolase, carbon-nitrogen family	N	T	A	3	5.070774082	53.6	30.66996975	76.53003025	3.050658811	0.240653281	amc
1318511	Intergenic	-	-	-	-	G	A	3	5.070774082	53.6	30.66996975	76.53003025	3.050658811	0.240653281	amc
1318569	Intergenic	-	-	-	-	G	T	3	5.041740368	53.6	30.59510856	76.60489144	2.994345219	0.238901926	amc
1323611	CDS	-1	rlpA	rare lipoprotein A	-	C	T	3	5.039921099	53.6	30.59009681	76.60990319	2.988070496	0.23857027	amc
1323996	CDS	-1	rlpA	rare lipoprotein A	-	G	A	4	5.040162149	53.6	30.59076102	76.60923898	3.035264092	0.240538537	amc
1324531	Intergenic	-	-	-	-	G	A	2	5.070774082	53.6	30.66996975	76.53003025	3.050658811	0.240653281	amc
1325753	CDS	-1	mrdA	penicillin-binding protein 2	S	C	T	1	10.20150511	120	86.50481001	153.49519	8.120091952	0.433002055	amc
1327793	CDS	-1	BN373_12481	conserved hypothetical protein	-	C	A	2	5.070774082	53.6	30.66996975	76.53003025	3.050658811	0.240653281	amc
1328635	CDS	-1	cobC	alpha-ribazole phosphatase	-	C	T	1	11.15036641	113.6	83.59406495	143.605935	3.058890855	0.242289455	amc
1331643	CDS	-1	leuS	leucyl-tRNA synthetase	-	A	G	1	11.15079301	113.6	83.57754306	143.6224569	3.050658811	0.240653281	amc
1335037	CDS	-1	BN373_12561	putative filamentous hemagglutinin	-	G	C	2	5.037684565	53.6	30.58870386	76.61129614	3.49302702	0.258355897	amc
1335328	CDS	-1	BN373_12561	putative filamentous hemagglutinin	-	G	C	12	11.15079301	113.6	83.57754306	143.6224569	3.367538336	0.25275919	amc
1339108	CDS	-1	gltL	glutamate/aspartate ABC transporter, ATP-binding protein	-	G	A	2	5.039385431	53.6	30.58862059	76.61137941	3.032564517	0.240397232	amc
1340071	CDS	-1	gltK	glutamate/aspartate ABC transporter, permease protein GltK	S	C	G	2	5.039146018	53.6	30.58796072	76.61203928	3.031732514	0.240353667	amc
1340234	CDS	-1	gltJ	glutamate/aspartate ABC transporter, permease protein GltJ	-	A	G	2	5.070774082	53.6	30.66996975	76.53003025	3.097544946	0.242561441	amc
1341645	CDS	-1	gltI	glutamate/aspartate ABC transporter, periplasmic glutamate/aspartate-binding protein	-	C	T	12	11.08308111	113.6	83.47952675	143.7204732	2.994345219	0.238901926	amc
1343171	CDS	-1	lnt	apolipoprotein N-acyltransferase	-	G	A	1	11.07811533	113.6	83.471032	143.728968	2.986223521	0.238472566	amc
1345488	CDS	-1	BN373_12641	conserved hypothetical protein TIGR00043	-	G	T	2	5.038942093	53.6	30.58739862	76.61260138	2.939154319	0.235970239	amc
1345814	CDS	-1	BN373_12651	PhoH family protein	-	G	A,T	1,2	5.070774082	53.6	30.66996975	76.53003025	3.074303425	0.241362327	amc
1349101	CDS	1	ubiF	2-octaprenyl-3-methyl-6-methoxy-1,4-benzoquinol hydroxylase	N	C	T	2	5.070774082	53.6	30.66996975	76.53003025	3.050658811	0.240653281	amc
1349995	Intergenic	-	-	-	-	T	C	1	11.15079301	113.6	83.57754306	143.6224569	3.074303425	0.241362327	amc
1351455	CDS	-1	asnB	asparagine synthase (glutamine-hydrolyzing)	-	G	A	2	5.070774082	53.6	30.66996975	76.53003025	3.050658811	0.240653281	amc
1351681	CDS	-1	asnB	asparagine synthase (glutamine-hydrolyzing)	-	G	A	2	5.070774082	53.6	30.66996975	76.53003025	3.050658811	0.240653281	amc
1352410	Intergenic	-	-	-	-	G	A	4	5.070774082	53.6	30.66996975	76.53003025	3.097544946	0.242561441	amc
1353825	CDS	-1	nagC	N-acetylglucosamine repressor	S	T	C	1	10.26867711	120	86.6242011	153.3757989	8.373741793	0.437524524	amc
1357630	CDS	1	nagE	PTS system, N-acetylglucosamine-specific IIBC component	S	C	T	1	11.15079301	113.6	83.57754306	143.6224569	3.050658811	0.240653281	amc
1364709	CDS	-1	fldA	flavodoxin	-	C	T	34	11.15079301	113.6	83.57754306	143.6224569	3.050658811	0.240653281	amc
1366064	CDS	-1	BN373_12801	putative esterase YbfF	-	G	A	4	5.070774082	53.6	30.66996975	76.53003025	3.050658811	0.240653281	amc
1372076	CDS	-1	kdpD	sensor protein KdpD	-	G	A	3	5.070774082	53.6	30.66996975	76.53003025	3.050658811	0.240653281	amc
1372570	CDS	-1	kdpC	K+-transporting ATPase, C subunit	-	C	T	12	11.15079301	113.6	83.57754306	143.6224569	3.050658811	0.240653281	amc
1372799	CDS	-1	kdpC	K+-transporting ATPase, C subunit	N	C	G	2	5.070774082	53.6	30.66996975	76.53003025	3.050658811	0.240653281	amc
1375328	CDS	-1	kdpA	K+-transporting ATPase, A subunit	-	C	T,G	2,1	5.052030161	53.6	30.62340049	76.57659951	2.984076203	0.238358929	amc
1375379	CDS	-1	kdpA	K+-transporting ATPase, A subunit	-	G	T	7	5.070774082	53.6	30.66996975	76.53003025	3.050658811	0.240653281	amc
1375622	CDS	-1	kdpA	K+-transporting ATPase, A subunit	-	C	A	1	11.15079301	113.6	83.57754306	143.6224569	3.050658811	0.240653281	amc
1375682	CDS	-1	kdpA	K+-transporting ATPase, A subunit	-	C	T	2	5.030369704	53.6	30.56850327	76.63149673	2.976543651	0.239162598	amc
1375828	CDS	-1	kdpA	K+-transporting ATPase, A subunit	-	A	G	12	11.12562484	113.6	83.55206963	143.6479304	3.041252012	0.241368041	amc
1375944	CDS	-1	kdpA	K+-transporting ATPase, A subunit	-	T	A	2	5.070774082	53.6	30.66996975	76.53003025	3.050658811	0.240653281	amc
1377089	Intergenic	-	-	-	-	C	T	4	5.041740368	53.6	30.59510856	76.60489144	2.994345219	0.238901926	amc
1377233	Intergenic	-	-	-	-	C	A	2	5.010082726	53.6	30.51223132	76.68776868	2.929515068	0.236646871	amc
1377922	CDS	1	phrB	deoxyribodipyrimidine photo-lyase	N	G	A	1	11.07761047	113.6	83.47016803	143.729832	2.985398109	0.238428891	amc
1379544	CDS	-1	BN373_12911	amino acid/peptide transporter	-	A	T,G	1,3	5.039385431	53.6	30.58862059	76.61137941	2.986223521	0.238472566	amc
1380455	CDS	-1	BN373_12911	amino acid/peptide transporter	-	A	G	10	5.116134649	53.6	30.80242812	76.39757188	3.273918176	0.254539361	amc
1380703	Intergenic	-	-	-	-	G	A	2	5.070774082	53.6	30.66996975	76.53003025	3.050658811	0.240653281	amc
1382029	CDS	1	BN373_12931	putative carboxylase	S	C	T	1	11.08308111	113.6	83.47952675	143.7204732	3.040751004	0.240825507	amc
1382435	CDS	1	BN373_12941	putative carboxylase	S	T	C	14	5.101119328	53.6	30.77681726	76.42318274	3.378186961	0.262593394	amc
1383675	CDS	1	BN373_12951	conserved hypothetical protein	S	C	T	3	5.070774082	53.6	30.66996975	76.53003025	3.121816424	0.243280713	amc
1387485	CDS	-1	gltA	citrate (Si)-synthase	-	G	A	2	5.070774082	53.6	30.66996975	76.53003025	3.050658811	0.240653281	amc
1387491	CDS	-1	gltA	citrate (Si)-synthase	-	C	T	2	5.070774082	53.6	30.66996975	76.53003025	3.050658811	0.240653281	amc
1389391	CDS	1	sdhC	succinate dehydrogenase, cytochrome b556 subunit	N	A	T	1	11.15036641	113.6	83.59406495	143.605935	3.058890855	0.242289455	amc
1391140	CDS	1	sdhA	succinate dehydrogenase, flavoprotein subunit	S	G	A	2	5.061923094	53.6	30.6505141	76.5494859	3.041252012	0.241368041	amc
1400914	CDS	1	cydA	cytochrome d ubiquinol oxidase, subunit I	S	T	C	1	11.15079301	113.6	83.57754306	143.6224569	3.050658811	0.240653281	amc
1401967	CDS	1	cydB	cytochrome d ubiquinol oxidase, subunit II	S	G	C	4	5.052030161	53.6	30.62340049	76.57659951	2.984076203	0.238358929	amc
1403282	CDS	1	BN373_13131	acyl-CoA thioesterase YbgC	S	C	T	4	5.070774082	53.6	30.66996975	76.53003025	3.050658811	0.240653281	amc
1407821	CDS	1	pal	peptidoglycan-associated lipoprotein	S	G	T	2	5.010320797	53.6	30.51289381	76.68710619	2.93033012	0.236690678	amc
1415220	Intergenic	-	-	-	-	T	A	1	4.548454009	58	31.53432689	84.46567311	2.037564589	0.183686786	amc
1416883	CDS	-1	galM	galactose mutarotase	-	G	A,C	1,5	5.073666317	53.6	30.68258856	76.51741144	3.058890855	0.242289455	amc
1416968	CDS	-1	galM	galactose mutarotase	-	C	T	15	5.041740368	53.6	30.59510856	76.60489144	3.040751004	0.240825507	amc
1417887	CDS	-1	galK	galactokinase	-	C	T	9	5.381075411	53.6	31.48198281	75.71801719	3.641853825	0.271093116	amc
1418262	CDS	-1	galK	galactokinase	-	G	A	14	5.070774082	53.6	30.66996975	76.53003025	3.050658811	0.240653281	amc
1424272	CDS	1	modA	molybdate ABC transporter, periplasmic molybdate-binding protein	N	C	T	2	5.039146018	53.6	30.58796072	76.61203928	3.008801766	0.239150128	amc
1424683	CDS	1	modA	molybdate ABC transporter, periplasmic molybdate-binding protein	N	G	A	1	11.30213344	113.6	83.8486232	143.3513768	3.334112725	0.256268557	amc
1425529	CDS	1	modC	molybdate ABC transporter, ATP-binding protein	S	C	T	3	11.07718044	113.6	83.46943207	143.7305679	2.939154319	0.235970239	amc
1426201	CDS	1	modC	molybdate ABC transporter, ATP-binding protein	S	G	A	97	4.548360228	49	26.62019455	71.37980545	4.889605439	0.324963411	amc
1429797	Intergenic	-	-	-	-	A	G	2	5.011093163	53.6	30.51504273	76.68495727	2.93297471	0.236832767	amc
1432987	CDS	-1	BN373_13441	conserved hypothetical protein	-	C	T	1	11.02170723	113.6	83.40911552	143.7908845	2.914334663	0.236521593	amc
1434661	CDS	-1	BN373_13471	putative membrane protein	-	A	G	1	11.15079301	113.6	83.57754306	143.6224569	3.074303425	0.241362327	amc
1443881	CDS	-1	BN373_13531	pectinesterase	-	C	T	1	11.07761047	113.6	83.47016803	143.729832	2.985398109	0.238428891	amc
1445339	CDS	1	hutI	imidazolonepropionase	S	C	T	2	5.041740368	53.6	30.59510856	76.60489144	3.040751004	0.240825507	amc
1446287	CDS	1	hutG	formimidoylglutamase	S	C	T	1	11.15036641	113.6	83.59406495	143.605935	3.105489695	0.244188067	amc
1447097	CDS	1	hutG	formimidoylglutamase	N	C	T	3	5.070774082	53.6	30.66996975	76.53003025	3.050658811	0.240653281	amc
1448139	CDS	1	hutU	urocanate hydratase	S	T	C	197	4.290814703	46	24.25915413	67.74084587	4.52582183	0.318386591	amc
1448736	CDS	1	hutU	urocanate hydratase	S	C	T	3	5.039146018	53.6	30.58796072	76.61203928	2.985398109	0.238428891	amc
1455915	CDS	1	bioB	biotin synthase	S	C	T	2	14.04062647	113.6	87.74681037	139.4531896	8.407405871	0.442251179	amc
1459021	CDS	1	bioD	dethiobiotin synthase	N	A	G	1	11.00398472	113.6	83.36088343	143.8391166	2.87517757	0.233709605	amc
1459337	CDS	-1	BN373_13661	putative amino acid transporter	-	C	T	2	5.041740368	53.6	30.59510856	76.60489144	2.994345219	0.238901926	amc
1460040	Intergenic	-	-	-	-	C	T	1	11.08308111	113.6	83.47952675	143.7204732	2.994345219	0.238901926	amc
1461184	CDS	1	uvrB	excinuclease ABC, B subunit	S	G	A	8	5.048177384	53.6	30.61759852	76.58240148	3.015010719	0.241202536	amc
1461664	CDS	1	uvrB	excinuclease ABC, B subunit	S	C	T	19	5.070774082	53.6	30.66996975	76.53003025	3.050658811	0.240653281	amc
1462366	CDS	1	uvrB	excinuclease ABC, B subunit	S	G	A	9	5.070774082	53.6	30.66996975	76.53003025	3.050658811	0.240653281	amc
1462807	Intergenic	-	-	-	-	C	T,G	2,3	5.044290102	53.6	30.60690515	76.59309485	3.002568328	0.240030063	amc
1464112	CDS	-1	basR	transcriptional regulatory protein BasR	-	C	T	3	5.113541815	53.6	30.79544855	76.40455145	3.203197096	0.250961833	amc
1464144	CDS	-1	basR	transcriptional regulatory protein BasR	-	G	A	3	5.070774082	53.6	30.66996975	76.53003025	3.050658811	0.240653281	amc
1466567	CDS	-1	BN373_13721	conserved hypothetical protein	-	C	A	8	5.036658451	53.6	30.585873	76.614127	2.99813912	0.240309771	amc
1468004	CDS	1	moaA	molybdenum cofactor biosynthesis protein A	S	C	T	7	5.061923094	53.6	30.6505141	76.5494859	3.087831507	0.243275119	amc
1468226	CDS	1	moaA	molybdenum cofactor biosynthesis protein A	S	C	A	7	5.070774082	53.6	30.66996975	76.53003025	3.050658811	0.240653281	amc
1468371	CDS	1	moaA	molybdenum cofactor biosynthesis protein A	N	G	A	9	5.070774082	53.6	30.66996975	76.53003025	3.050658811	0.240653281	amc
1470159	CDS	1	moaE	molybdopterin converting factor, subunit 2	S	C	T	3	5.070774082	53.6	30.66996975	76.53003025	3.050658811	0.240653281	amc
1471368	CDS	-1	BN373_13791	putative membrane protein	-	G	A	3	5.113435737	53.6	30.79516289	76.40483711	3.289464913	0.254788249	amc
1478683	CDS	-1	BN373_13851	ABC transporter, ATP-binding protein	-	C	A,T	5,8	4.519859432	49	26.53902025	71.46097975	4.744775101	0.320766162	amc
1484996	CDS	1	BN373_13911	transketolase family protein	N	T	G	2	5.386785197	53.6	31.5011743	75.6988257	3.656489541	0.273120594	amc
1486161	Intergenic	-	-	-	-	G	A	3	5.116134649	53.6	30.80242812	76.39757188	3.273918176	0.254539361	amc
1487529	CDS	1	BN373_13931	putative ATP-dependent RNA helicase RhlE	S	C	A	22	5.061923094	53.6	30.6505141	76.5494859	3.183026327	0.247090921	amc
1487545	CDS	1	BN373_13931	putative ATP-dependent RNA helicase RhlE	N	A	G	4	5.068496297	53.6	30.6684823	76.5315177	3.087825135	0.243274789	amc
1488721	CDS	1	BN373_13941	putative ATP-dependent helicase DinG	S	G	A	1	11.15079301	113.6	83.57754306	143.6224569	3.050658811	0.240653281	amc
1489786	CDS	1	BN373_13941	putative ATP-dependent helicase DinG	S	C	T	17	5.039146018	53.6	30.58796072	76.61203928	3.031732514	0.240353667	amc
1492694	CDS	-1	BN373_13991	conserved hypothetical protein	-	C	T	7	5.352321965	53.6	31.42043352	75.77956648	3.53005202	0.268448166	amc
1493391	CDS	1	BN373_14001	conserved hypothetical protein	N	C	G	2	5.070774082	53.6	30.66996975	76.53003025	3.097544946	0.242561441	amc
1494253	CDS	-1	BN373_14011	transporter, small conductance mechanosensitive ion channel (MscS) family	-	C	T	40	5.018267064	53.6	30.53497699	76.66502301	2.912617192	0.23573699	amc
1494568	CDS	-1	BN373_14011	transporter, small conductance mechanosensitive ion channel (MscS) family	-	G	T	3	5.145794327	53.6	30.87701063	76.32298937	3.334112725	0.256268557	amc
1496145	CDS	-1	BN373_14011	transporter, small conductance mechanosensitive ion channel (MscS) family	-	G	C	1	11.15036641	113.6	83.59406495	143.605935	3.058890855	0.242289455	amc
1496188	Intergenic	-	-	-	-	G	A	4	5.066956135	53.6	30.66427555	76.53572445	3.035491334	0.241066417	amc
1497975	CDS	-1	glnH	glutamine ABC transporter, periplasmic glutamine-binding protein	-	T	C	1	10.20393611	120	86.50979111	153.4902089	8.210077463	0.435517734	amc
1500149	CDS	-1	rhtA	threonine/homoserine efflux transporter RhtA	-	A	G	1	11.00512674	113.6	83.36285854	143.8371415	2.908110956	0.234985521	amc
1502965	CDS	-1	BN373_14081	sulfatase family protein	-	G	A	2	5.040162149	53.6	30.59076102	76.60923898	2.988901719	0.238614229	amc
1503637	Intergenic	-	-	-	-	C	G	2	5.070774082	53.6	30.66996975	76.53003025	3.050658811	0.240653281	amc
1504386	CDS	1	BN373_14111	citrate transporter family protein	S	C	T	4	5.05410639	53.6	30.63388293	76.56611707	3.0352903	0.242271647	amc
1506307	CDS	1	BN373_14121	glycosyl hydrolase, family 1	S	G	A	2	5.070774082	53.6	30.66996975	76.53003025	3.07407918	0.241350731	amc
1506796	CDS	1	BN373_14121	glycosyl hydrolase, family 1	S	G	A	2	5.039146018	53.6	30.58796072	76.61203928	2.985398109	0.238428891	amc
1508605	CDS	-1	ybiS	YbiS protein	-	G	A	1	11.08308111	113.6	83.47952675	143.7204732	3.040751004	0.240825507	amc
1512765	CDS	-1	BN373_14181	glycosyl hydrolase, family 31	-	G	A	2	5.041740368	53.6	30.59510856	76.60489144	2.994345219	0.238901926	amc
1513293	CDS	-1	BN373_14181	glycosyl hydrolase, family 31	-	G	A	2	5.041740368	53.6	30.59510856	76.60489144	2.994345219	0.238901926	amc
1513407	CDS	-1	BN373_14181	glycosyl hydrolase, family 31	-	G	T	2	5.041740368	53.6	30.59510856	76.60489144	2.994345219	0.238901926	amc
1513581	CDS	-1	BN373_14181	glycosyl hydrolase, family 31	-	G	T	1	11.15079301	113.6	83.57754306	143.6224569	3.050658811	0.240653281	amc
1514436	CDS	-1	BN373_14191	putative hexuronate transporter	-	G	A	1	11.22760946	113.6	83.74183337	143.4581666	3.203197096	0.250961833	amc
1515871	Intergenic	-	-	-	-	G	A	2	5.070774082	53.6	30.66996975	76.53003025	3.39319383	0.253418183	amc
1516052	CDS	1	BN373_14201	sugar-binding domain protein, LacI family	N	C	G	2	5.010184124	53.6	30.51251349	76.68748651	2.871111859	0.233488487	amc
1516167	CDS	1	BN373_14201	sugar-binding domain protein, LacI family	N	C	T	11	11.00941719	113.6	83.3702761	143.8297239	2.929661579	0.236145044	amc
1516813	CDS	1	BN373_14201	sugar-binding domain protein, LacI family	S	G	A	2	5.070774082	53.6	30.66996975	76.53003025	3.050658811	0.240653281	amc
1521411	CDS	-1	BN373_14231	formate C-acetyltransferase 3	-	T	C	2	5.073666317	53.6	30.68258856	76.51741144	3.105489695	0.244188067	amc
1521732	CDS	-1	BN373_14231	formate C-acetyltransferase 3	-	C	T	3	5.029924941	53.6	30.5672735	76.6327265	2.930034545	0.236674792	amc
1523324	CDS	-1	moeB	molybdopterin synthase sulfurylase MoeB	-	C	T	3	5.039385431	53.6	30.58862059	76.61137941	2.986223521	0.238472566	amc
1523472	CDS	-1	moeB	molybdopterin synthase sulfurylase MoeB	-	G	A	5	5.070774082	53.6	30.66996975	76.53003025	3.050658811	0.240653281	amc
1524676	CDS	-1	moeA	molybdopterin biosynthesis protein MoeA	-	C	T	5	5.039125811	53.6	30.59752064	76.60247936	3.028955102	0.242648797	amc
1525551	CDS	1	BN373_14271	L-asparaginase	N	G	T	2	5.041740368	53.6	30.59510856	76.60489144	2.994345219	0.238901926	amc
1527650	CDS	1	gsiA	glutathione ABC transporter, ATP-binding protein	N	G	T	3	5.070774082	53.6	30.66996975	76.53003025	3.050658811	0.240653281	amc
1530965	CDS	1	gsiD	glutathione ABC transporter, permease protein GsiD	S	C	T	5	4.974165545	53.6	30.43128727	76.76871273	2.986869324	0.243096092	amc
1534560	CDS	-1	BN373_14331	oligosaccharide:H+ symporter	-	C	G	6	5.070774082	53.6	30.66996975	76.53003025	3.050658811	0.240653281	amc
1535226	Intergenic	-	-	-	-	A	T	4	5.070774082	53.6	30.66996975	76.53003025	3.050658811	0.240653281	amc
1536036	CDS	1	yliI	aldose sugar dehydrogenase yliI	S	G	A	2	5.083417565	53.6	30.70913185	76.49086815	3.115759947	0.245238498	amc
1537204	CDS	-1	BN373_14361	glutathione S-transferase family protein	-	C	T	2	5.030820516	53.6	30.57458525	76.62541475	2.931600815	0.237964068	amc
1537425	CDS	-1	BN373_14361	glutathione S-transferase family protein	-	G	A	3	4.056422935	52	26.56319531	77.43680469	2.750331163	0.230356192	amc
1543098	CDS	1	mdfA	multidrug translocase MdfA	S	G	A	33	14.07450103	113.6	87.74721734	139.4527827	8.448666014	0.438933931	amc
1544935	CDS	-1	BN373_14431	transporter, major facilitator family	-	G	A	3	5.070774082	53.6	30.66996975	76.53003025	3.050658811	0.240653281	amc
1545391	CDS	-1	BN373_14431	transporter, major facilitator family	-	A	G	3	5.0809594	53.6	30.71212932	76.48787068	3.088861526	0.246315591	amc
1585647	CDS	1	nfsA	oxygen-insensitive NADPH nitroreductase	N	A	T	2	4.928250208	53.6	30.30090956	76.89909044	2.651752918	0.225893206	amc
1592745	CDS	1	rumB	23S rRNA (uracil-5-)-methyltransferase RumB	N	G	A	3	5.031148918	53.6	30.57065738	76.62934262	2.979217576	0.239304911	amc
1593542	CDS	1	rumB	23S rRNA (uracil-5-)-methyltransferase RumB	S	G	A	2	5.099189722	53.6	30.75189171	76.44810829	3.170677934	0.248055635	amc
1594215	CDS	1	BN373_15061	DNA-binding response regulator	N	A	T	3	5.073666317	53.6	30.68258856	76.51741144	3.058890855	0.242289455	amc
1595959	CDS	1	BN373_15071	sensor histidine kinase	S	C	T	8	5.027569509	53.6	30.5655909	76.6344091	2.965825339	0.239804281	amc
1597962	CDS	-1	artQ	arginine ABC transporter, permease protein ArtQ	-	C	T	3	5.061923094	53.6	30.6505141	76.5494859	3.041252012	0.241368041	amc
1603239	CDS	1	amiD	N-acetylmuramoyl-L-alanine amidase amiD	N	A	G	3	5.039247987	53.6	30.58824177	76.61175823	2.926269551	0.235281043	amc
1604053	CDS	-1	BN373_15171	NAD dependent epimerase/dehydratase family	-	C	T	4	5.070774082	53.6	30.66996975	76.53003025	3.050658811	0.240653281	amc
1605994	CDS	-1	BN373_15181	NAD dependent epimerase/dehydratase family protein	-	T	C	113	4.488678227	49	26.45291462	71.54708538	4.656491717	0.320274454	amc
1606058	CDS	-1	ltaE	low-specificity L-threonine aldolase	-	T	C	2	5.007303296	53.6	30.50449323	76.69550677	2.87517757	0.233709605	amc
1606992	CDS	-1	ltaE	low-specificity L-threonine aldolase	-	G	C	1	11.10402404	113.6	83.53273503	143.667265	3.038720767	0.241935438	amc
1610086	CDS	-1	hcr	NADH oxidoreductase hcr	-	G	C	3	5.070774082	53.6	30.66996975	76.53003025	3.050658811	0.240653281	amc
1611381	CDS	-1	hcp	hydroxylamine reductase	-	G	A	3	5.070774082	53.6	30.66996975	76.53003025	3.050658811	0.240653281	amc
1611994	CDS	-1	hcp	hydroxylamine reductase	-	G	T	4	5.070774082	53.6	30.66996975	76.53003025	3.050658811	0.240653281	amc
1614186	Intergenic	-	-	-	-	C	A,T	1,1	10.76789786	76.57142857	55.92084623	97.22201092	9.943036023	0.48253802	amc
1615337	CDS	1	BN373_15261	conserved hypothetical protein	S	C	T,G	16,7	4.548360228	49	26.62019455	71.37980545	4.889605439	0.324963411	amc
1617672	CDS	1	macB	macrolide export ATP-binding/permease protein MacB	S	G	A,T	4,6	4.548360228	49	26.62019455	71.37980545	4.889605439	0.324963411	amc
1618010	CDS	1	macB	macrolide export ATP-binding/permease protein MacB	N	C	T	2	5.039247987	53.6	30.58824177	76.61175823	2.926269551	0.235281043	amc
1620270	CDS	1	clpS	ATP-dependent Clp protease adaptor protein ClpS	N	G	T	1	11.00984471	113.6	83.37101497	143.828985	2.929515068	0.236646871	amc
1623485	CDS	-1	aat	leucyl/phenylalanyl-tRNA--protein transferase	N	T	C	1	11.22738655	113.6	83.74145935	143.4585407	3.26447013	0.254064151	amc
1624573	CDS	-1	cydC	ABC transporter, CydDC cysteine exporter family, permease/ATP-binding protein CydC	-	G	T	1	10.98260189	113.6	83.3592544	143.8407456	2.867669242	0.235694373	amc
1624928	CDS	-1	cydC	ABC transporter, CydDC cysteine exporter family, permease/ATP-binding protein CydC	-	C	T	1	11.08308111	113.6	83.47952675	143.7204732	2.994345219	0.238901926	amc
1625346	CDS	-1	cydC	ABC transporter, CydDC cysteine exporter family, permease/ATP-binding protein CydC	-	C	T	3	11.15079301	113.6	83.57754306	143.6224569	3.050658811	0.240653281	amc
1626129	CDS	-1	cydD	ABC transporter, CydDC cysteine exporter family, permease/ATP-binding protein CydD	-	G	C	1	11.08308111	113.6	83.47952675	143.7204732	3.040751004	0.240825507	amc
1626723	CDS	-1	cydD	ABC transporter, CydDC cysteine exporter family, permease/ATP-binding protein CydD	-	G	A	2	11.07718044	113.6	83.46943207	143.7305679	2.985357508	0.23791391	amc
1627299	CDS	-1	cydD	ABC transporter, CydDC cysteine exporter family, permease/ATP-binding protein CydD	-	C	G	2	5.070774082	53.6	30.66996975	76.53003025	3.050658811	0.240653281	amc
1627953	CDS	-1	trxB	thioredoxin-disulfide reductase	-	G	A	4	11.771243	113.6	84.62198042	142.5780196	3.634592227	0.272090001	amc
1627992	CDS	-1	trxB	thioredoxin-disulfide reductase	-	C	T	1	11.12562484	113.6	83.55206963	143.6479304	3.041252012	0.241368041	amc
1628166	CDS	-1	trxB	thioredoxin-disulfide reductase	-	G	T	1	11.05757855	113.6	83.45324127	143.7467587	3.030749847	0.241516521	amc
1630290	CDS	1	BN373_15381	cell division protein	S	C	A,T	1,5	5.039247987	53.6	30.58824177	76.61175823	2.926269551	0.235281043	amc
1633023	CDS	1	BN373_15381	cell division protein	S	G	C	2	5.070774082	53.6	30.66996975	76.53003025	3.050658811	0.240653281	amc
1633626	CDS	1	BN373_15381	cell division protein	S	T	A	2	5.070774082	53.6	30.66996975	76.53003025	3.120785993	0.243755125	amc
1633719	CDS	1	BN373_15381	cell division protein	S	G	T	1	11.05209508	113.6	83.44382276	143.7561772	2.975719556	0.239118721	amc
1635650	CDS	1	BN373_15401	putative DNA recombination-associated ATPase RarA	S	C	T	67	4.548360228	49	26.62019455	71.37980545	4.889605439	0.324963411	amc
1641180	CDS	1	dmsC	anaerobic dimethyl sulfoxide reductase, C subunit	N	T	A	1	11.00448606	113.6	83.36175053	143.8382495	2.943852494	0.236905775	amc
1642311	CDS	1	BN373_15451	transporter, major facilitator family	S	C	T	8	5.012662538	53.6	30.5194075	76.6805925	2.938349932	0.23712133	amc
1645230	CDS	-1	pflB	formate acetyltransferase	-	G	A	1	11.07811533	113.6	83.471032	143.728968	2.986223521	0.238472566	amc
1646543	Intergenic	-	-	-	-	A	T	2	5.070774082	53.6	30.66996975	76.53003025	3.050658811	0.240653281	amc
1648088	CDS	-1	BN373_15491	conserved hypothetical protein	S	G	A	4	5.048177384	53.6	30.61759852	76.58240148	3.015010719	0.241202536	amc
1649225	CDS	-1	BN373_15491	conserved hypothetical protein	-	T	C	3	5.381075411	53.6	31.48198281	75.71801719	3.641853825	0.271093116	amc
1653000	CDS	1	aroA	3-phosphoshikimate 1-carboxyvinyltransferase	N	C	T	3	5.039385431	53.6	30.58862059	76.61137941	3.056256957	0.241111163	amc
1657243	CDS	1	BN373_15561	DNA internalization-related competence protein ComEC/Rec2	N	G	C	5	5.030129521	53.6	30.56783919	76.63216081	2.975719556	0.239118721	amc
1658057	CDS	1	BN373_15561	DNA internalization-related competence protein ComEC/Rec2	N	G	C	1	11.15079301	113.6	83.57754306	143.6224569	3.050658811	0.240653281	amc
1659862	CDS	1	msbA	lipid A export permease/ATP-binding protein MsbA	S	C	T	3	5.070774082	53.6	30.66996975	76.53003025	3.050658811	0.240653281	amc
1661057	CDS	1	lpxK	tetraacyldisaccharide 4'-kinase	N	C	T	4	5.145794327	53.6	30.87701063	76.32298937	3.334112725	0.256268557	amc
1661134	CDS	1	lpxK	tetraacyldisaccharide 4'-kinase	N	C	A	16	5.070774082	53.6	30.66996975	76.53003025	3.050658811	0.240653281	amc
1662066	CDS	1	BN373_15591	conserved hypothetical protein	S	C	T	64	4.52269904	49	26.54754547	71.45245453	4.811734578	0.323432748	amc
1662121	CDS	1	BN373_15591	conserved hypothetical protein	N	G	T	59	4.548360228	49	26.62019455	71.37980545	4.889605439	0.324963411	amc
1662463	CDS	1	BN373_15591	conserved hypothetical protein	N	G	A	2	5.009879944	53.6	30.511667	76.688333	2.906426177	0.235402832	amc
1664321	CDS	1	BN373_15621	conserved hypothetical protein	N	C	A	3	5.039247987	53.6	30.58824177	76.61175823	2.926269551	0.235281043	amc
1668871	CDS	1	mukB	chromosome partition protein MukB	S	G	A	4	5.070774082	53.6	30.66996975	76.53003025	3.050658811	0.240653281	amc
1669420	CDS	1	mukB	chromosome partition protein MukB	S	G	A	3	5.070774082	53.6	30.66996975	76.53003025	3.050658811	0.240653281	amc
1670602	CDS	1	mukB	chromosome partition protein MukB	S	G	A	16	5.007303296	53.6	30.50449323	76.69550677	2.87517757	0.233709605	amc
1673104	CDS	1	BN373_15681	putative peptidoglycan binding protein	N	G	A	3	5.007743649	53.6	30.50571965	76.69428035	2.921509836	0.236216218	amc
1679072	Intergenic	-	-	-	-	G	A	8	5.040162149	53.6	30.59076102	76.60923898	2.988901719	0.238614229	amc
1682226	CDS	1	BN373_15751	diaminopropionate ammonia-lyase	S	C	T	3	5.044409703	53.6	30.60723435	76.59276565	3.467345828	0.258971733	amc
1685011	CDS	1	BN373_15771	allantoate amidohydrolase	N	A	G	3	5.041740368	53.6	30.59510856	76.60489144	3.461981201	0.257413133	amc
1686179	CDS	1	BN373_15781	putative peptidase	S	G	T	3	5.038942093	53.6	30.58739862	76.61260138	3.404358324	0.254639636	amc
1686653	CDS	1	BN373_15781	putative peptidase	S	G	A	48	5.039247987	53.6	30.58824177	76.61175823	3.385633688	0.253732345	amc
1687258	CDS	-1	pncB	nicotinate phosphoribosyltransferase	-	G	A	3	5.070774082	53.6	30.66996975	76.53003025	3.050658811	0.240653281	amc
1689493	CDS	1	pepN	aminopeptidase N	S	G	C	41	5.030231818	53.6	30.56812203	76.63187797	2.916639627	0.23595387	amc
1689562	CDS	1	pepN	aminopeptidase N	S	T	C,G	2,5	5.041740368	53.6	30.59510856	76.60489144	2.994345219	0.238901926	amc
1697969	CDS	-1	BN373_15881	MOSC domain protein	-	G	A	13	5.070774082	53.6	30.66996975	76.53003025	3.12147542	0.243263262	amc
1706191	Intergenic	-	-	-	-	C	T	1	11.15079301	113.6	83.57754306	143.6224569	3.050658811	0.240653281	amc
1707242	CDS	-1	BN373_15961	peptidase, S16 (lon protease) family	-	C	G	2	5.070774082	53.6	30.66996975	76.53003025	3.050658811	0.240653281	amc
1709321	CDS	1	BN373_15971	conserved hypothetical protein	S	T	C	2	5.011028543	53.6	30.51968296	76.68031704	2.872676984	0.234765103	amc
1709968	CDS	-1	ompA	outer membrane protein A	-	T	C	2	5.044409703	53.6	30.60723435	76.59276565	3.002069257	0.240518006	amc
1712290	CDS	1	BN373_16011	conserved hypothetical protein	S	C	T	2	5.070774082	53.6	30.66996975	76.53003025	3.050658811	0.240653281	amc
1712717	CDS	-1	BN373_16021	integral membrane protein, YccS/YhfK family	-	T	C	1	11.15079301	113.6	83.57754306	143.6224569	3.050658811	0.240653281	amc
1712787	CDS	-1	BN373_16021	integral membrane protein, YccS/YhfK family	-	G	A	1	11.01005848	113.6	83.37138442	143.8286156	2.871111859	0.233488487	amc
1715369	Intergenic	-	-	-	-	T	C	7	5.009879944	53.6	30.511667	76.688333	2.88394096	0.234185571	amc
1720139	Intergenic	-	-	-	-	A	G	2	11.79483768	113.6	84.64071772	142.5592823	3.641853825	0.271093116	amc
1720636	CDS	1	BN373_16091	phosphatidylethanolamine-binding protein	S	C	G	3	11.07718044	113.6	83.46943207	143.7305679	2.939154319	0.235970239	amc
1729755	Intergenic	-	-	-	-	T	C	2	5.039247987	53.6	30.58824177	76.61175823	2.994550541	0.237879631	amc
1731597	Intergenic	-	-	-	-	A	G	17	5.070774082	53.6	30.66996975	76.53003025	3.050658811	0.240653281	amc
1731959	Intergenic	-	-	-	-	C	A,T	1,16	5.328547196	53.6	31.37633724	75.82366276	3.786683056	0.281329199	amc
1734683	CDS	-1	BN373_16251	putative succinate-semialdehyde dehydrogenase (NAD(P)(+))	-	G	A	1	11.67747703	113.6	84.53005088	142.6699491	3.675552954	0.276459377	amc
1735490	CDS	-1	BN373_16251	putative succinate-semialdehyde dehydrogenase (NAD(P)(+))	-	G	A	1	11.77581613	113.6	84.62912385	142.5708761	3.744720339	0.275553012	amc
1735645	CDS	-1	BN373_16251	putative succinate-semialdehyde dehydrogenase (NAD(P)(+))	-	C	T	1	11.73479577	113.6	84.62052036	142.5794796	3.797999889	0.281609598	amc
1736622	CDS	-1	BN373_16261	Rieske 2Fe-2S domain protein	-	C	T	1	11.70348042	113.6	84.53388906	142.6661109	3.680228364	0.273919377	amc
1738449	CDS	-1	BN373_16271	transporter, betaine/carnitine/choline transporter (BCCT) family	-	G	A	1	12.17680451	113.6	85.31604283	141.8839572	4.316312179	0.303692749	amc
1738694	Intergenic	-	-	-	-	G	A	1	12.17680451	113.6	85.31604283	141.8839572	4.258848009	0.301853164	amc
1739460	CDS	-1	BN373_16281	tartrate dehydrogenase/decarboxylase	-	G	A	1	11.72320971	113.6	84.58349157	142.6165084	3.642703955	0.275192214	amc
1739538	CDS	-1	BN373_16281	tartrate dehydrogenase/decarboxylase	-	C	A	1	11.73498446	113.6	84.58347176	142.6165282	3.603040168	0.271943778	amc
1739658	CDS	-1	BN373_16281	tartrate dehydrogenase/decarboxylase	-	C	T	1	11.78259115	113.6	84.63969908	142.5603009	3.729578313	0.275980245	amc
1740889	CDS	1	BN373_16291	transcriptional regulator, LysR family	S	G	A	1	11.85988973	113.6	84.75971204	142.440288	3.757560944	0.277829157	amc
1745516	Intergenic	-	-	-	-	T	C	14	5.409859912	53.6	31.55309468	75.64690532	3.74245288	0.275772614	amc
1745894	CDS	1	puuA	glutamate--putrescine ligase	S	C	T	31	5.409859912	53.6	31.55309468	75.64690532	3.74245288	0.275772614	amc
1746206	CDS	1	puuA	glutamate--putrescine ligase	S	C	T	1	11.8828089	113.6	84.83215464	142.3678454	3.934423313	0.288711584	amc
1750459	Intergenic	-	-	-	-	C	T	1	11.70348042	113.6	84.53388906	142.6661109	3.550949349	0.269453484	amc
1750673	CDS	-1	BN373_16391	putative transcriptional regulator	-	A	G	2	5.460468303	53.6	31.69216404	75.50783596	4.054385463	0.293524105	amc
1756093	CDS	-1	BN373_16471	putative pyrimidine permease RutG	-	G	A	5	4.971440886	53.6	30.41367366	76.78632634	2.819373016	0.233028378	amc
1756209	CDS	-1	BN373_16471	putative pyrimidine permease RutG	-	C	G	2	5.010082726	53.6	30.51223132	76.68776868	2.929515068	0.236646871	amc
1756219	CDS	-1	BN373_16471	putative pyrimidine permease RutG	-	G	A,T	3,2	5.039146018	53.6	30.58796072	76.61203928	2.985398109	0.238428891	amc
1757890	CDS	-1	BN373_16501	putative rutD protein	-	G	A	1	11.15079301	113.6	83.57754306	143.6224569	3.050658811	0.240653281	amc
1758286	CDS	-1	BN373_16501	putative rutD protein	-	G	T	2	5.046691368	53.6	30.62826955	76.57173045	3.058903552	0.247251697	amc
1758412	CDS	-1	BN373_16501	putative rutD protein	-	C	T	4	5.070774082	53.6	30.66996975	76.53003025	3.050658811	0.240653281	amc
1759423	CDS	-1	BN373_16521	putative isochorismatase family protein, rutB	-	C	T	3	5.032732215	53.6	30.57503269	76.62496731	2.984652406	0.239593931	amc
1759672	CDS	-1	BN373_16521	putative isochorismatase family protein, rutB	-	C	T	1	11.07975321	113.6	83.47383449	143.7261655	3.012322797	0.239335291	amc
1760457	CDS	-1	BN373_16531	putative monooxygenase rutA	-	C	T	4	5.032824482	53.6	30.58012484	76.61987516	2.923597048	0.237531841	amc
1761625	CDS	1	rutR	transcriptional regulator RutR	S	G	A	1	11.15079301	113.6	83.57754306	143.6224569	3.050658811	0.240653281	amc
1762102	CDS	-1	BN373_16551	conserved hypothetical protein	-	A	G	1	11.07782549	113.6	83.47053601	143.729464	2.971752814	0.23719385	amc
1762180	Intergenic	-	-	-	-	G	A	18	5.039247987	53.6	30.58824177	76.61175823	2.926269551	0.235281043	amc
1762780	CDS	-1	putA	bifunctional protein PutA	-	T	A	1	11.15079301	113.6	83.57754306	143.6224569	3.097544946	0.242561441	amc
1767081	CDS	1	putP	sodium/proline symporter	S	G	A	2	5.041740368	53.6	30.59510856	76.60489144	2.994345219	0.238901926	amc
1770289	CDS	1	efeU	ferrous iron permease EfeU	S	C	T	1	11.00984471	113.6	83.37101497	143.828985	2.929515068	0.236646871	amc
1771230	CDS	1	BN373_16611	conserved hypothetical protein	S	C	T	6	5.071578697	53.6	30.70159532	76.49840468	3.269380505	0.259508328	amc
1771645	CDS	1	BN373_16611	conserved hypothetical protein	N	G	A	2	5.061923094	53.6	30.6505141	76.5494859	3.041252012	0.241368041	amc
1773071	CDS	1	BN373_16621	Tat-translocated enzyme	N	G	A	3	5.030129521	53.6	30.56783919	76.63216081	2.975719556	0.239118721	amc
1773220	CDS	1	BN373_16621	Tat-translocated enzyme	S	T	C	3	5.376762288	53.6	31.48658331	75.71341669	3.684926787	0.277189282	amc
1777112	CDS	-1	BN373_16651	isochorismatase hydrolase family protein	-	C	T	1	11.07761047	113.6	83.47016803	143.729832	3.27193611	0.250457266	amc
1778273	CDS	1	BN373_16671	transcriptional regulator, LysR family	N	A	T	2	5.039385431	53.6	30.58862059	76.61137941	2.986223521	0.238472566	amc
1778736	CDS	1	BN373_16671	transcriptional regulator, LysR family	S	A	G	178	4.548360228	49	26.62019455	71.37980545	4.975639048	0.327720858	amc
1782538	Intergenic	-	-	-	-	T	C	136	4.492001649	49	26.45893622	71.54106378	4.711530117	0.320964187	amc
1785079	CDS	1	BN373_16731	putative membrane protein	N	T	G	2	5.041740368	53.6	30.59510856	76.60489144	3.040751004	0.240825507	amc
1785386	CDS	1	BN373_16731	putative membrane protein	S	G	C	1	11.30282311	113.6	83.86739725	143.3326028	3.342959361	0.257986905	amc
1785576	Intergenic	-	-	-	-	C	A	1	11.08217565	113.6	83.49540314	143.7045969	3.002069257	0.240518006	amc
1785982	CDS	1	BN373_16741	Appr-1-p processing enzyme domain protein	S	C	T	8	5.010082726	53.6	30.51223132	76.68776868	2.929515068	0.236646871	amc
1785991	CDS	1	BN373_16741	Appr-1-p processing enzyme domain protein	S	C	T	2	5.039146018	53.6	30.58796072	76.61203928	2.985398109	0.238428891	amc
1791431	CDS	1	mdoH	glucans biosynthesis glucosyltransferase H	S	G	A	2	5.070774082	53.6	30.66996975	76.53003025	3.050658811	0.240653281	amc
1791455	CDS	1	mdoH	glucans biosynthesis glucosyltransferase H	S	C	T	1	11.08308111	113.6	83.47952675	143.7204732	2.994345219	0.238901926	amc
1792148	CDS	1	mdoH	glucans biosynthesis glucosyltransferase H	S	C	T	2	11.07782549	113.6	83.47053601	143.729464	2.926269551	0.235281043	amc
1792150	CDS	1	mdoH	glucans biosynthesis glucosyltransferase H	N	T	A	1	11.15079301	113.6	83.57754306	143.6224569	3.050658811	0.240653281	amc
1792200	CDS	1	mdoH	glucans biosynthesis glucosyltransferase H	N	G	T	1	11.07975321	113.6	83.47383449	143.7261655	2.988901719	0.238614229	amc
1792260	CDS	1	mdoH	glucans biosynthesis glucosyltransferase H	S	C	T	1	11.08308111	113.6	83.47952675	143.7204732	2.994345219	0.238901926	amc
1795463	Intergenic	-	-	-	-	C	T	2	5.070774082	53.6	30.66996975	76.53003025	3.050658811	0.240653281	amc
1797307	CDS	-1	solA	N-methyl-L-tryptophan oxidase	-	G	A	11	5.00760713	53.6	30.50533945	76.69466055	2.862363438	0.233012052	amc
1797910	CDS	-1	solA	N-methyl-L-tryptophan oxidase	-	G	T	5	5.041740368	53.6	30.59510856	76.60489144	2.994345219	0.238901926	amc
1799507	CDS	-1	pyrC	dihydroorotase, homodimeric type	-	G	A	16	5.081101398	53.6	30.71251576	76.48748424	3.149582444	0.249471162	amc
1806316	CDS	-1	BN373_16951	transporter, major facilitator family	-	C	T	33	5.145794327	53.6	30.87701063	76.32298937	3.334112725	0.256268557	amc
1806451	CDS	-1	BN373_16951	transporter, major facilitator family	-	C	T	2	5.070774082	53.6	30.66996975	76.53003025	3.050658811	0.240653281	amc
1806501	CDS	-1	BN373_16951	transporter, major facilitator family	-	T	C	34	5.070774082	53.6	30.66996975	76.53003025	3.050658811	0.240653281	amc
1806970	CDS	-1	BN373_16951	transporter, major facilitator family	-	C	G	21	5.011161738	53.6	30.5200536	76.6799464	2.909994342	0.236795611	amc
1808559	CDS	-1	rne	ribonuclease E	-	C	T	1	10.19345842	120	86.50606421	153.4939358	8.243447118	0.437083708	amc
1809031	CDS	-1	rne	ribonuclease E	-	C	A,G	10,5	5.061923094	53.6	30.6505141	76.5494859	3.041252012	0.241368041	amc
1809100	CDS	-1	rne	ribonuclease E	N	G	T	8	5.041740368	53.6	30.59510856	76.60489144	2.994345219	0.238901926	amc
1809375	CDS	-1	rne	ribonuclease E	-	G	A	1	11.15079301	113.6	83.57754306	143.6224569	3.050658811	0.240653281	amc
1810240	CDS	-1	rne	ribonuclease E	-	C	T	4	5.350109225	53.6	31.40980903	75.79019097	3.578563367	0.269435598	amc
1810846	CDS	-1	rne	ribonuclease E	-	G	A	3	5.041740368	53.6	30.59510856	76.60489144	2.994345219	0.238901926	amc
1813023	CDS	1	rluC	ribosomal large subunit pseudouridine synthase C	S	C	T	3	4.288541675	58	30.559906	85.440094	10.51113062	0.496069061	amc
1813736	CDS	-1	maf_1	septum formation protein Maf	N	C	T	3	5.070774082	53.6	30.66996975	76.53003025	3.050658811	0.240653281	amc
1817232	CDS	1	fabD	malonyl CoA-acyl carrier protein transacylase	S	C	T	1	11.15079301	113.6	83.57754306	143.6224569	3.050658811	0.240653281	amc
1817691	CDS	1	fabD	malonyl CoA-acyl carrier protein transacylase	S	C	T	49	4.555130773	49	26.64430269	71.35569731	4.905534937	0.327129135	amc
1817694	CDS	1	fabD	malonyl CoA-acyl carrier protein transacylase	S	T	A,G	7,50	4.529248691	49	26.57122009	71.42877991	4.826947262	0.325582775	amc
1818390	CDS	1	fabG	3-oxoacyl-[acyl-carrier-protein] reductase	S	C	T	3	5.041740368	53.6	30.59510856	76.60489144	3.040751004	0.240825507	amc
1820652	Intergenic	-	-	-	-	C	T	10	4.520309286	49	26.54037141	71.45962859	4.800835889	0.323000322	amc
1821181	CDS	1	pabC	aminodeoxychorismate lyase	S	A	G	135	4.870672085	49	27.53085208	70.46914792	5.765677168	0.359096918	amc
1823203	CDS	1	holB	DNA polymerase III, delta' subunit	N	A	C	2	5.044409703	53.6	30.60723435	76.59276565	3.002069257	0.240518006	amc
1823957	CDS	1	holB	DNA polymerase III, delta' subunit	S	C	A	2	5.038942093	53.6	30.58739862	76.61260138	2.939154319	0.235970239	amc
1825083	Intergenic	-	-	-	-	G	A	1	11.05166405	113.6	83.4430821	143.7569179	2.998598337	0.239819987	amc
1825916	CDS	1	ptsG	PTS system, glucose-specific IIBC component	S	C	T	2	5.070774082	53.6	30.66996975	76.53003025	3.050658811	0.240653281	amc
1825988	CDS	1	ptsG	PTS system, glucose-specific IIBC component	S	G	T	2	5.007303296	53.6	30.50449323	76.69550677	2.920826425	0.235670296	amc
1827975	CDS	1	BN373_17161	putative lipoprotein	S	C	T	1	11.15079301	113.6	83.57754306	143.6224569	3.097544946	0.242561441	amc
1829633	CDS	1	nagZ	beta-N-acetylhexosaminidase	N	A	C	1	11.07761047	113.6	83.47016803	143.729832	2.985398109	0.238428891	amc
1834219	CDS	-1	iutA	ferric aerobactin receptor	-	G	A	2	5.045074169	53.6	30.61390998	76.58609002	3.047994417	0.24417055	amc
1834727	CDS	-1	iutA	ferric aerobactin receptor	S	T	G	13	5.070774082	53.6	30.66996975	76.53003025	3.097544946	0.242561441	amc
1837368	CDS	-1	BN373_17251	LysM domain/ErfK/YbiS/YcfS/YnhG family protein	-	C	G	4	11.08217565	113.6	83.49540314	143.7045969	3.002069257	0.240518006	amc
1838041	CDS	-1	mfd	transcription-repair coupling factor	-	C	T	10	5.040162149	53.6	30.59076102	76.60923898	2.988901719	0.238614229	amc
1838371	CDS	-1	mfd	transcription-repair coupling factor	-	G	A	14	5.051272708	53.6	30.62610386	76.57389614	2.979429135	0.239316168	amc
1838521	CDS	-1	mfd	transcription-repair coupling factor	-	G	A	1	11.08308111	113.6	83.47952675	143.7204732	2.994345219	0.238901926	amc
1841050	CDS	-1	mfd	transcription-repair coupling factor	-	C	T	2	5.061923094	53.6	30.6505141	76.5494859	3.087831507	0.243275119	amc
1841589	Intergenic	-	-	-	-	G	T	3	5.070774082	53.6	30.66996975	76.53003025	3.050658811	0.240653281	amc
1857942	CDS	1	BN373_17421	AMP-binding enzyme	N	C	T	1	11.07623296	113.6	83.48522974	143.7147703	2.970463535	0.238326372	amc
1862224	CDS	-1	potD	spermidine/putrescine ABC transporter, periplasmic spermidine/putrescine-binding protein	-	A	C,G	2,80	4.52269904	49	26.54754547	71.45245453	4.811734578	0.323432748	amc
1862626	CDS	-1	potD	spermidine/putrescine ABC transporter, periplasmic spermidine/putrescine-binding protein	-	G	A	4	5.070774082	53.6	30.66996975	76.53003025	3.050658811	0.240653281	amc
1862719	CDS	-1	potD	spermidine/putrescine ABC transporter, periplasmic spermidine/putrescine-binding protein	-	C	T	4	5.008753043	53.6	30.50853027	76.69146973	2.924963766	0.236402114	amc
1867258	Intergenic	-	-	-	-	C	T	2	5.008316235	53.6	30.50731411	76.69268589	3.360605309	0.253195493	amc
1867521	CDS	-1	BN373_17511	cupin family protein	-	C	T	3	4.969173856	53.6	30.40727993	76.79272007	2.797482588	0.231810902	amc
1868351	CDS	-1	BN373_17511	cupin family protein	-	G	T	3	5.042035062	53.6	30.60069579	76.59930421	2.993919036	0.240085989	amc
1868662	CDS	-1	phoQ	sensor protein PhoQ	-	G	T	1	11.15079301	113.6	83.57754306	143.6224569	3.050658811	0.240653281	amc
1868707	CDS	-1	phoQ	sensor protein PhoQ	-	G	T	2	5.009879944	53.6	30.511667	76.688333	2.88394096	0.234185571	amc
1869649	CDS	-1	phoQ	sensor protein PhoQ	-	G	A	2	5.070774082	53.6	30.66996975	76.53003025	3.120785993	0.243755125	amc
1875880	CDS	-1	BN373_17591	hydrolase, NUDIX family	-	C	T	5	5.070774082	53.6	30.66996975	76.53003025	3.050658811	0.240653281	amc
1887420	CDS	-1	BN373_17691	ACT domain protein	-	C	T	3	10.99253901	113.6	83.37649983	143.8235002	2.920248038	0.238566035	amc
1887438	CDS	-1	BN373_17691	ACT domain protein	-	C	T	1	10.93952552	113.6	83.28422373	143.9157763	2.903534847	0.236632554	amc
1888873	CDS	-1	BN373_17731	oxidoreductase, zinc-binding dehydrogenase family	-	A	G	1	11.05246551	113.6	83.48000255	143.7199975	3.018494533	0.243332806	amc
1889112	CDS	-1	BN373_17731	oxidoreductase, zinc-binding dehydrogenase family	-	G	A	1	11.13947491	113.6	83.57559553	143.6244045	3.040807734	0.241344791	amc
1890245	Intergenic	-	-	-	-	C	T,G	1,1	11.06438884	113.6	83.4825853	143.7174147	2.960148811	0.239499953	amc
1891205	Intergenic	-	-	-	-	C	T	2	5.007196783	53.6	30.50901351	76.69098649	2.896538751	0.236065292	amc
1894857	CDS	1	BN373_17791	putative cyanide-insensitive terminal oxidase CioB	S	T	C	112	4.521159096	49	26.54696083	71.45303917	4.763634798	0.323057985	amc
1894890	CDS	1	BN373_17791	putative cyanide-insensitive terminal oxidase CioB	S	T	A	67	4.596310286	49	26.77803111	71.22196889	5.126070625	0.340460322	amc
1897259	CDS	1	BN373_17821	cyclic diguanylate phosphodiesterase	N	C	A	2	5.086438787	53.6	30.72214925	76.47785075	3.101174191	0.24571542	amc
1899014	CDS	-1	BN373_17841	3-octaprenyl-4-hydroxybenzoate carboxy-lyase family protein	-	G	A	1	11.00941719	113.6	83.3702761	143.8297239	2.952022399	0.237342736	amc
1899270	CDS	-1	BN373_17841	3-octaprenyl-4-hydroxybenzoate carboxy-lyase family protein	-	C	T	2	5.041740368	53.6	30.59510856	76.60489144	3.040751004	0.240825507	amc
1899474	CDS	-1	BN373_17841	3-octaprenyl-4-hydroxybenzoate carboxy-lyase family protein	-	C	A	2	5.070774082	53.6	30.66996975	76.53003025	3.050658811	0.240653281	amc
1901281	Intergenic	-	-	-	-	C	T	2	5.083417565	53.6	30.70913185	76.49086815	3.092418706	0.244032067	amc
1902411	CDS	-1	BN373_17861	putative membrane-bound diguanylate cyclase	-	C	T	1	11.09662749	113.6	83.52010912	143.6798909	3.048628278	0.242455211	amc
1902937	CDS	-1	BN373_17871	putative metal-dependent phosphohydrolase	-	G	A	2	5.382617858	53.6	31.49594966	75.70405034	3.763617133	0.278367549	amc
1903215	CDS	-1	BN373_17871	putative metal-dependent phosphohydrolase	-	C	T	1	11.62777177	113.6	84.43234978	142.7676502	4.085579227	0.294905555	amc
1904691	CDS	1	ansB	L-asparaginase 2	N	A	T	2	5.041740368	53.6	30.59510856	76.60489144	3.040751004	0.240825507	amc
1905014	CDS	1	ansB	L-asparaginase 2	S	C	T	1	11.22960789	113.6	83.74518602	143.454814	3.316455436	0.256135874	amc
1909828	CDS	1	BN373_17951	putative lipoprotein	S	C	A	11	5.094953273	53.6	30.75012991	76.44987009	3.222116547	0.25266471	amc
1918652	CDS	-1	BN373_18071	transcriptional regulator, LysR family	-	G	A	2	5.083417565	53.6	30.70913185	76.49086815	3.092418706	0.244032067	amc
1930350	CDS	-1	BN373_18181	aldose 1-epimerase family protein	-	G	A	2	11.07718044	113.6	83.46943207	143.7305679	2.939154319	0.235970239	amc
1933229	CDS	-1	BN373_18221	HNH endonuclease domain protein	-	C	G	2	5.041740368	53.6	30.59510856	76.60489144	3.040751004	0.240825507	amc
1933849	CDS	-1	BN373_18231	putative chitinase II	-	G	A	3	5.159501844	53.6	30.91833193	76.28166807	3.378936109	0.259766246	amc
1934098	CDS	-1	BN373_18231	putative chitinase II	-	G	T	2	5.039921099	53.6	30.59009681	76.60990319	2.988070496	0.23857027	amc
1940032	Intergenic	-	-	-	-	G	T	11	5.031110521	53.6	30.58029324	76.61970676	3.208392892	0.251067661	amc
1940672	CDS	-1	BN373_18291	PAP2 family protein	-	G	A	2	5.070774082	53.6	30.66996975	76.53003025	3.097544946	0.242561441	amc
1941724	CDS	1	selD	selenide, water dikinase	S	C	T	3	5.070774082	53.6	30.66996975	76.53003025	3.050658811	0.240653281	amc
1944757	CDS	1	BN373_18321	putative NAD(P)H quinone oxidoreductase, PIG3 family	N	G	T	2	5.12955247	53.6	30.84336978	76.35663022	3.34104102	0.259185442	amc
1945189	CDS	1	BN373_18321	putative NAD(P)H quinone oxidoreductase, PIG3 family	S	G	C,T	1,2	5.073666317	53.6	30.68258856	76.51741144	3.058890855	0.242289455	amc
1947919	Intergenic	-	-	-	-	C	T	3	5.159501844	53.6	30.91833193	76.28166807	3.555107479	0.266095718	amc
1949093	CDS	-1	BN373_18361	thiosulfate sulfurtransferase homolog	-	T	C	3	5.347130649	53.6	31.402345	75.797655	3.568245977	0.268944041	amc
1950393	CDS	-1	ynjC	ABC transporter, permease protein	-	G	A	6	5.070774082	53.6	30.66996975	76.53003025	3.07407918	0.241350731	amc
1950464	CDS	-1	ynjC	ABC transporter, permease protein	-	C	A	1	11.24147681	113.6	83.78290209	143.4170979	3.295890412	0.256925744	amc
1951489	CDS	-1	ynjC	ABC transporter, permease protein	-	C	T	2	5.007303296	53.6	30.50449323	76.69550677	2.87517757	0.233709605	amc
1953899	CDS	-1	BN373_18411	putative membrane protein	-	C	A	3	5.038942093	53.6	30.58739862	76.61260138	2.985357508	0.23791391	amc
1953959	CDS	-1	BN373_18421	putative membrane protein	-	T	C	4	5.070774082	53.6	30.66996975	76.53003025	3.050658811	0.240653281	amc
1954682	Intergenic	-	-	-	-	A	G	2	5.039146018	53.6	30.58796072	76.61203928	2.985398109	0.238428891	amc
1955389	CDS	-1	xth	exodeoxyribonuclease III	-	G	A	2	5.068496297	53.6	30.6684823	76.5315177	3.063995496	0.242555511	amc
1956685	CDS	1	astC	succinylornithine transaminase	N	C	A	2	5.033405305	53.6	30.57689206	76.62310794	2.964232144	0.238506345	amc
1957320	CDS	1	astA	arginine N-succinyltransferase	N	C	A	2	5.052030161	53.6	30.62340049	76.57659951	2.984076203	0.238358929	amc
1960261	CDS	1	astB	succinylarginine dihydrolase	N	C	T	9	5.073666317	53.6	30.68258856	76.51741144	3.058890855	0.242289455	amc
1960670	CDS	1	astB	succinylarginine dihydrolase	N	C	T	4	5.016044322	53.6	30.53362948	76.66637052	2.904311662	0.236487426	amc
1962016	CDS	1	astE	succinylglutamate desuccinylase	N	C	G	1	11.12562484	113.6	83.55206963	143.6479304	3.041252012	0.241368041	amc
1963407	CDS	-1	cho	excinuclease cho	-	C	T	62	5.012662538	53.6	30.5194075	76.6805925	2.938349932	0.23712133	amc
1966062	Intergenic	-	-	-	-	T	C	2	5.096623899	53.6	30.7596137	76.4403863	3.223879502	0.254565139	amc
1967843	CDS	1	chbA	PTS system, N,N'-diacetylchitobiose-specific EIIA component	S	C	T	3	5.063851121	53.6	30.66544265	76.53455735	3.067351031	0.245188704	amc
1969018	CDS	1	chbF	6-phospho-beta-glucosidase	N	G	A	2	5.019564231	53.6	30.54340333	76.65659667	2.938555849	0.23833908	amc
1972459	CDS	-1	katE	catalase HPII	-	G	A	2	5.070774082	53.6	30.66996975	76.53003025	3.050658811	0.240653281	amc
1972564	CDS	-1	katE	catalase HPII	-	C	T	2	5.041740368	53.6	30.59510856	76.60489144	3.040751004	0.240825507	amc
1976544	CDS	-1	BN373_18631	putative 2-deoxy-D-gluconate 3-dehydrogenase	S	A	G	1	11.15079301	113.6	83.57754306	143.6224569	3.050658811	0.240653281	amc
1976611	CDS	-1	BN373_18631	putative 2-deoxy-D-gluconate 3-dehydrogenase	-	G	A	1	11.07761047	113.6	83.47016803	143.729832	2.985398109	0.238428891	amc
1980260	CDS	-1	BN373_18671	TonB-dependent siderophore receptor	-	G	C,T	1,2	5.046528259	53.6	30.61306362	76.58693638	3.19795737	0.248550899	amc
1981192	Intergenic	-	-	-	-	G	A	1	11.12562484	113.6	83.55206963	143.6479304	3.041252012	0.241368041	amc
1982814	CDS	-1	BN373_18701	conserved hypothetical protein	-	C	T	1	11.08308111	113.6	83.47952675	143.7204732	2.994345219	0.238901926	amc
1984571	CDS	-1	BN373_18721	oxidoreductase, 2OG-Fe(II) oxygenase family	-	C	T	2	5.007303296	53.6	30.50449323	76.69550677	2.89763557	0.234927622	amc
1985691	CDS	-1	fiu	catecholate siderophore receptor Fiu	-	C	G	1	10.93062568	113.6	83.26866626	143.9313337	2.764261603	0.229952197	amc
1985967	CDS	-1	fiu	catecholate siderophore receptor Fiu	-	G	A	1	11.14561134	113.6	83.6034887	143.5965113	3.130187186	0.246695723	amc
1986398	CDS	-1	fiu	catecholate siderophore receptor Fiu	-	C	T	2	5.041740368	53.6	30.59510856	76.60489144	3.064484044	0.241539034	amc
1986500	CDS	-1	fiu	catecholate siderophore receptor Fiu	-	C	T	1	11.15079301	113.6	83.57754306	143.6224569	3.050658811	0.240653281	amc
1989247	CDS	-1	BN373_18761	acohol dehydrogenase domain protein	-	G	C	2	5.013039579	53.6	30.530169	76.669831	3.039227779	0.243378661	amc
1989437	CDS	1	BN373_18771	conserved hypothetical protein	N	T	A	3	5.061923094	53.6	30.6505141	76.5494859	3.183026327	0.247090921	amc
1990515	CDS	-1	trpA	tryptophan synthase, alpha subunit	-	G	A,T	3,2	5.041740368	53.6	30.59510856	76.60489144	3.040751004	0.240825507	amc
1991850	CDS	-1	trpB	tryptophan synthase, beta subunit	-	T	C	2	5.149353454	53.6	30.89134955	76.30865045	3.342959361	0.257986905	amc
1992418	CDS	-1	trpC	tryptophan biosynthesis protein trpCF	-	G	A	1	11.72290624	113.6	84.54622006	142.6537799	3.578563367	0.269435598	amc
1992491	CDS	-1	trpC	tryptophan biosynthesis protein trpCF	-	C	T	1	11.72290624	113.6	84.54622006	142.6537799	3.578563367	0.269435598	amc
1993654	CDS	-1	trpD	anthranilate synthase, component II	-	C	T	1	11.07761047	113.6	83.47016803	143.729832	2.985398109	0.238428891	amc
1994132	CDS	-1	trpD	anthranilate synthase, component II	-	G	T	2	5.070774082	53.6	30.66996975	76.53003025	3.050658811	0.240653281	amc
1996008	CDS	-1	trpE	anthranilate synthase, component I	-	C	T	3	5.010082726	53.6	30.51223132	76.68776868	2.929515068	0.236646871	amc
1996198	CDS	-1	trpE	anthranilate synthase, component I	-	C	G	3	5.010320797	53.6	30.51289381	76.68710619	2.93033012	0.236690678	amc
1996274	CDS	-1	trpE	anthranilate synthase, component I	-	C	T	2	5.082114656	53.6	30.7152728	76.4847272	3.223350616	0.252727513	amc
1996507	CDS	-1	trpE	anthranilate synthase, component I	-	C	A	1	11.07782549	113.6	83.47053601	143.729464	2.926269551	0.235281043	amc
1999521	CDS	1	BN373_18871	transcriptional regulator, LysR family	N	A	C	4	5.083417565	53.6	30.70913185	76.49086815	3.262300024	0.249977169	amc
2006230	CDS	1	topA	DNA topoisomerase I	S	G	A	122	4.239733842	58	30.38304411	85.61695589	10.19566078	0.494157839	amc
2006383	CDS	1	topA	DNA topoisomerase I	S	G	A	3	5.070774082	53.6	30.66996975	76.53003025	3.050658811	0.240653281	amc
2006917	CDS	1	topA	DNA topoisomerase I	S	G	A	5	5.071390845	53.6	30.68118129	76.51881871	3.071860471	0.244188706	amc
2011264	CDS	1	acnA	aconitate hydratase 1	S	G	A	1	11.04077568	113.6	83.42435795	143.7756421	2.957300894	0.238136157	amc
2013597	CDS	1	pgpB	phosphatidylglycerophosphatase B	S	C	T	4	10.19345842	120	86.50606421	153.4939358	8.127810889	0.435108764	amc
2014255	CDS	1	BN373_19011	conserved hypothetical protein	N	G	A	2	5.070774082	53.6	30.66996975	76.53003025	3.050658811	0.240653281	amc
2015391	CDS	1	BN373_19021	tetratricopeptide repeat protein	S	G	A,C	84,21	4.646710319	49	26.91573932	71.08426068	5.394712023	0.34673854	amc
2017539	CDS	-1	BN373_19061	transcriptional regulator, DeoR family	-	C	A,T	2,24	5.032732215	53.6	30.57503269	76.62496731	2.984652406	0.239593931	amc
2019789	CDS	-1	rnb	exoribonuclease II	-	G	T	5	5.021932578	53.6	30.5499734	76.6500266	2.923412525	0.237521868	amc
2021355	CDS	-1	BN373_19091	conserved hypothetical protein	-	G	T	3	5.008515136	53.6	30.50786791	76.69213209	2.924149616	0.236358308	amc
2027647	CDS	-1	sapC	peptide ABC transporter, permease protein SapC	-	C	T	3	5.317528316	53.6	31.33798966	75.86201034	3.417710001	0.264303214	amc
2029355	CDS	-1	sapA	peptide ABC transporter, periplasmic peptide-binding protein	-	C	T	3	5.434757859	53.6	31.62433735	75.57566265	3.892838234	0.285409953	amc
2031219	CDS	-1	BN373_19181	3-beta hydroxysteroid dehydrogenase/isomerase family protein	-	G	C	60	4.601805192	49	26.7940919	71.2059081	5.177050144	0.342416461	amc
2031251	CDS	-1	BN373_19181	3-beta hydroxysteroid dehydrogenase/isomerase family protein	-	G	A	3	4.984206745	53.6	30.44959004	76.75040996	2.455304542	0.211022612	amc
2031381	CDS	-1	BN373_19181	3-beta hydroxysteroid dehydrogenase/isomerase family protein	-	T	C	3	5.006823389	53.6	30.51285971	76.68714029	2.983680228	0.241475013	amc
2032106	CDS	1	BN373_19191	conserved hypothetical protein	N	T	A	3	5.007303296	53.6	30.50449323	76.69550677	2.920003333	0.236135094	amc
2032350	CDS	1	BN373_19191	conserved hypothetical protein	S	T	C	151	4.494169503	49	26.46551267	71.53448733	4.721361049	0.321360353	amc
2032461	CDS	1	BN373_19191	conserved hypothetical protein	S	C	T	3	5.038942093	53.6	30.58739862	76.61260138	3.008095249	0.239112959	amc
2032850	CDS	-1	BN373_19201	transcriptional regulator, AraC family	-	A	G	1	10.22457291	120	86.56979074	153.4302093	8.236170316	0.438141684	amc
2034801	Intergenic	-	-	-	-	A	G	3	4.970339452	53.6	30.41056786	76.78943214	2.793104688	0.231566726	amc
2035351	CDS	1	BN373_19211	amidohydrolase family protein	N	C	A	2	4.947527216	53.6	30.34599263	76.85400737	2.804238481	0.232187256	amc
2035518	CDS	1	BN373_19211	amidohydrolase family protein	N	C	T	1	10.78980799	113.6	83.05599048	144.1440095	2.748422101	0.231447952	amc
2039283	CDS	1	pspA	phage shock protein A	N	C	T	2	5.038942093	53.6	30.58739862	76.61260138	2.984695089	0.238391686	amc
2045595	CDS	1	tyrR	transcriptional regulatory protein TyrR	S	C	T	2	5.352662046	53.6	31.42644292	75.77355708	3.601977011	0.273252375	amc
2046000	CDS	1	tyrR	transcriptional regulatory protein TyrR	S	C	T	1	11.02327901	113.6	83.41182871	143.7881713	2.960771103	0.239533333	amc
2048193	Intergenic	-	-	-	-	G	A,T	1,2	4.975451108	53.6	30.42011095	76.77988905	2.811084702	0.231378579	amc
2054088	CDS	-1	BN373_19391	transcriptional regulator, LysR family	-	G	A	3	4.966338738	53.6	30.39927742	76.80072258	3.149145573	0.246333181	amc
2064376	CDS	1	BN373_19491	conserved hypothetical protein	N	C	A	3	5.019756187	53.6	30.53910911	76.66089089	3.351366418	0.253342593	amc
2071296	CDS	1	clpV	type VI secretion ATPase, ClpV1 family	S	T	C	18	5.081202639	53.6	30.70791595	76.49208405	3.400784328	0.256936207	amc
2087856	CDS	1	BN373_19661	type VI secretion protein	N	G	A	1	14.00732578	113.6	87.68652321	139.5134768	4.589888576	0.308383843	amc
2090621	Intergenic	-	-	-	-	C	A,T	1,2	4.345973689	58	30.77994339	85.22005661	6.748220371	0.389302967	amc
2110410	CDS	1	BN373_19901	conserved hypothetical protein	S	C	A	3	5.073666317	53.6	30.68258856	76.51741144	3.129045808	0.244872979	amc
2110447	CDS	1	BN373_19901	conserved hypothetical protein	N	C	A	8	5.048177384	53.6	30.61759852	76.58240148	3.084653903	0.243810804	amc
2110664	CDS	-1	BN373_19911	conserved hypothetical protein	-	G	A	14	5.083417565	53.6	30.70913185	76.49086815	3.116649468	0.244763425	amc
2111416	CDS	-1	BN373_19921	oxidoreductase, NAD binding	-	G	A	4	5.040998647	53.6	30.59784047	76.60215953	2.967523043	0.238681924	amc
2115589	CDS	1	dbpA	ATP-independent RNA helicase DbpA	S	C	T	2	10.93685112	113.6	83.26176383	143.9382362	2.933352038	0.237548146	amc
2118134	CDS	-1	ompN	outer membrane protein N	-	A	G	1	11.07736808	113.6	83.46975321	143.7302468	3.008292536	0.239123338	amc
2119564	Intergenic	-	-	-	-	G	A	2	5.038942093	53.6	30.58739862	76.61260138	2.939154319	0.235970239	amc
2119755	CDS	-1	BN373_20001	putative pyruvate:ferredoxin (flavodoxin) oxidoreductase	-	T	A	1	11.15079301	113.6	83.57754306	143.6224569	3.050658811	0.240653281	amc
2121281	CDS	-1	BN373_20001	putative pyruvate:ferredoxin (flavodoxin) oxidoreductase	-	C	A,T	3,7	5.031129738	53.6	30.57544027	76.62455973	2.942158338	0.238022146	amc
2121666	CDS	-1	BN373_20001	putative pyruvate:ferredoxin (flavodoxin) oxidoreductase	-	G	A	1	11.17462926	113.6	83.6883973	143.5116027	3.194427912	0.253054508	amc
2121701	CDS	-1	BN373_20001	putative pyruvate:ferredoxin (flavodoxin) oxidoreductase	-	G	A	6	5.072476075	53.6	30.69394999	76.50605001	3.164961115	0.251009585	amc
2123822	Intergenic	-	-	-	-	G	A	1	11.15079301	113.6	83.57754306	143.6224569	3.418582491	0.254642442	amc
2125783	CDS	-1	BN373_20041	DedA family protein	-	G	T	1	11.15036641	113.6	83.59406495	143.605935	3.058890855	0.242289455	amc
2130476	Intergenic	-	-	-	-	G	A	1	11.27716726	113.6	83.82470863	143.3752914	3.323847651	0.257036936	amc
2132553	CDS	1	BN373_20101	putative 2-dehydropantoate 2-reductase	N	A	G	2	11.01862889	113.6	83.4038	143.7962	2.863912091	0.234285879	amc
2143296	CDS	1	BN373_20211	zinc-containing alcohol dehydrogenase family protein	S	C	T	34	4.963392537	53.6	30.40087118	76.79912882	2.791965266	0.233911297	amc
2145014	CDS	-1	tynA	copper amine oxidase	-	C	T	2	5.039385431	53.6	30.58862059	76.61137941	2.986223521	0.238472566	amc
2145688	CDS	-1	tynA	copper amine oxidase	-	C	A	1	11.15036641	113.6	83.59406495	143.605935	3.058890855	0.242289455	amc
2145689	CDS	-1	tynA	copper amine oxidase	N	A	G	1	11.15036641	113.6	83.59406495	143.605935	3.058890855	0.242289455	amc
2145918	CDS	-1	tynA	copper amine oxidase	-	C	T	60	5.113435737	53.6	30.79516289	76.40483711	3.26447013	0.254064151	amc
2148046	CDS	-1	maoC	phenylacetic acid degradation protein MaoC	-	A	C	2	5.083534405	53.6	30.71913439	76.48086561	3.180713769	0.251074697	amc
2152430	CDS	1	paaE	phenylacetate-CoA oxygenase, NAD(P)H oxidoreductase component PaaE	S	C	T	5	5.031148918	53.6	30.57065738	76.62934262	2.979217576	0.239304911	amc
2153276	CDS	1	paaF	enoyl-CoA hydratase PaaF	N	C	T	4	5.083417565	53.6	30.70913185	76.49086815	3.092418706	0.244032067	amc
2153442	CDS	1	paaF	enoyl-CoA hydratase PaaF	N	A	T	7	5.041740368	53.6	30.59510856	76.60489144	2.994345219	0.238901926	amc
2154136	CDS	1	paaG	enoyl-CoA hydratase PaaG	N	G	A	4	5.041740368	53.6	30.59510856	76.60489144	2.994345219	0.238901926	amc
2154940	CDS	1	paaH	3-hydroxybutyryl-CoA dehydrogenase PaaH	N	C	G	2	11.07499164	113.6	83.48310366	143.7168963	2.967523043	0.238681924	amc
2155112	CDS	1	paaH	3-hydroxybutyryl-CoA dehydrogenase PaaH	N	C	T	16	4.418156815	46	24.61839781	67.38160219	4.819808226	0.322221365	amc
2155137	CDS	1	paaH	3-hydroxybutyryl-CoA dehydrogenase PaaH	S	G	A	15	4.418156815	46	24.61839781	67.38160219	4.819808226	0.322221365	amc
2155221	CDS	1	paaH	3-hydroxybutyryl-CoA dehydrogenase PaaH	S	T	C	50	4.418156815	46	24.61839781	67.38160219	4.819808226	0.322221365	amc
2155461	CDS	1	paaH	3-hydroxybutyryl-CoA dehydrogenase PaaH	S	A	G	109	4.390540104	46	24.54084411	67.45915589	4.703123273	0.319095442	amc
2155978	CDS	1	paaI	phenylacetic acid degradation protein PaaI	S/N	G	A,T	5,1	4.393285943	46	24.54895613	67.45104387	4.742681274	0.320682396	amc
2155999	CDS	1	paaI	phenylacetic acid degradation protein PaaI	S	C	T	10	4.418156815	46	24.61839781	67.38160219	4.850741049	0.322854245	amc
2156163	CDS	1	paaJ	beta-ketoadipyl CoA thiolase PaaJ	S	C	T	3	4.468623511	46	24.77211478	67.22788522	5.107045907	0.336507565	amc
2163243	CDS	1	hrpA	ATP-dependent helicase HrpA	N	C	A	1	11.07975321	113.6	83.47383449	143.7261655	2.988901719	0.238614229	amc
2163718	CDS	1	hrpA	ATP-dependent helicase HrpA	S	C	T	1	11.15079301	113.6	83.57754306	143.6224569	3.050658811	0.240653281	amc
2163823	CDS	1	hrpA	ATP-dependent helicase HrpA	S	C	T	2	11.05424285	113.6	83.44751264	143.7524874	2.979217576	0.239304911	amc
2166248	CDS	-1	BN373_20411	efflux transporter, outer membrane factor (OMF) lipoprotein, NodT family	-	C	T	2	11.04092077	113.6	83.46012895	143.7398711	2.999112755	0.242815175	amc
2166913	CDS	-1	BN373_20411	efflux transporter, outer membrane factor (OMF) lipoprotein, NodT family	-	G	A	1	11.15372267	113.6	83.6172423	143.5827577	3.119261927	0.246653109	amc
2169559	CDS	-1	BN373_20431	transporter, major facilitator family	-	C	T	10	4.561228467	40.40677966	21.98323357	58.83032576	4.896528274	0.325234032	amc
2172266	CDS	1	BN373_20461	putative aldo-keto reductase/oxidoreductase	S	G	A	1	11.17090426	113.6	83.62881828	143.5711817	3.115759947	0.245238498	amc
2172377	CDS	1	BN373_20461	putative aldo-keto reductase/oxidoreductase	S	G	C	8	4.002407775	51	25.84095445	76.15904555	10.32266831	0.491642305	amc
2175912	CDS	1	BN373_20491	putative succinylornithine transaminase	N	C	T	1	11.72290624	113.6	84.54622006	142.6537799	3.578563367	0.269435598	amc
2176273	CDS	1	BN373_20501	putative arginine N-succinyltransferase	S	G	A,T	1,1	11.00941719	113.6	83.3702761	143.8297239	2.88394096	0.234185571	amc
2178840	CDS	1	BN373_20521	putative succinylarginine dihydrolase	S/N	C	T,G	20,7	5.968315626	54.18181818	33.1904958	75.17314056	5.528233967	0.352236988	amc
2179175	CDS	1	BN373_20521	putative succinylarginine dihydrolase	N	G	T	2	5.039385431	53.6	30.58862059	76.61137941	3.032564517	0.240397232	amc
2182728	CDS	-1	BN373_20551	transporter, major facilitator family	-	T	A	1	10.95755998	113.6	83.29788358	143.9021164	2.854709004	0.233781742	amc
2185520	CDS	1	aldA	aldehyde dehydrogenase A	N	A	G	2	5.389372905	53.6	31.50254396	75.69745604	3.67080189	0.272447686	amc
2185765	CDS	1	aldA	aldehyde dehydrogenase A	S	G	C	17	5.065221091	53.6	30.65953403	76.54046597	3.02950469	0.240752595	amc
2186428	CDS	1	aldA	aldehyde dehydrogenase A	S	G	A	1	11.15079301	113.6	83.57754306	143.6224569	3.050658811	0.240653281	amc
2187535	CDS	-1	gapC	glyceraldehyde-3-phosphate dehydrogenase (phosphorylating)	-	T	C	1	11.08308111	113.6	83.47952675	143.7204732	2.994345219	0.238901926	amc
2189029	CDS	-1	BN373_20611	conserved hypothetical protein	-	C	T	1	4.026087214	51	25.92699036	76.07300964	10.46543036	0.492971382	amc
2190404	Intergenic	-	-	-	-	T	A	2	5.039146018	53.6	30.58796072	76.61203928	3.031732514	0.240353667	amc
2190914	Intergenic	-	-	-	-	C	T	2	5.051479212	53.6	30.626671	76.573329	3.095776078	0.244914821	amc
2191340	CDS	1	BN373_20641	conserved hypothetical protein	S	C	T	1	11.01680602	113.6	83.40065131	143.7993487	2.950281179	0.238970091	amc
2193633	CDS	-1	malY	MalY protein	-	C	A	2	11.12562484	113.6	83.55206963	143.6479304	3.13685341	0.244738217	amc
2193747	CDS	-1	malY	MalY protein	-	G	A	1	11.07761047	113.6	83.47016803	143.729832	3.055420825	0.241067639	amc
2193987	CDS	-1	malY	MalY protein	-	A	G	149	4.390975104	46	24.54212978	67.45787022	4.906968771	0.325402571	amc
2194060	CDS	-1	malY	MalY protein	-	G	A	111	4.390975104	46	24.54212978	67.45787022	4.820539328	0.322605218	amc
2195550	CDS	-1	malX	PTS system, maltose and glucose-specific IIBC component	-	G	T	3	5.007303296	53.6	30.50449323	76.69550677	2.944337927	0.236414821	amc
2195649	CDS	-1	malX	PTS system, maltose and glucose-specific IIBC component	-	C	T	6	5.038942093	53.6	30.58739862	76.61260138	3.056203692	0.240578276	amc
2197940	CDS	-1	BN373_20701	conserved hypothetical protein	-	T	A	1	11.02040953	113.6	83.38926032	143.8107397	2.901694108	0.23514713	amc
2199480	CDS	-1	manA	mannose-6-phosphate isomerase, class I	-	T	C	1	11.07718044	113.6	83.46943207	143.7305679	2.939154319	0.235970239	amc
2202440	CDS	1	fumC	fumarate hydratase	S	G	T	1	11.15079301	113.6	83.57754306	143.6224569	3.074303425	0.241362327	amc
2204904	CDS	-1	rstB	sensor protein RstB	-	G	T	1	11.07761047	113.6	83.47016803	143.729832	2.985398109	0.238428891	amc
2214821	Intergenic	-	-	-	-	G	A	1	11.0611472	113.6	83.45936708	143.7406329	2.991419089	0.239439663	amc
2217865	Intergenic	-	-	-	-	T	A	1	11.07975321	113.6	83.47383449	143.7261655	2.988901719	0.238614229	amc
2218031	CDS	1	BN373_20881	conserved hypothetical protein	S	C	T	4	5.070774082	53.6	30.66996975	76.53003025	3.097544946	0.242561441	amc
2219072	CDS	-1	abgT	aminobenzoyl-glutamate transport protein	-	G	A	17	5.102345681	53.6	30.7652447	76.4347553	3.178925504	0.249722984	amc
2220520	CDS	-1	abgB	aminobenzoyl-glutamate utilization protein B	-	T	A	2	5.070774082	53.6	30.66996975	76.53003025	3.050658811	0.240653281	amc
2222150	CDS	-1	abgA	aminobenzoyl-glutamate utilization protein A	S	C	G	1	11.15079301	113.6	83.57754306	143.6224569	3.12147542	0.243263262	amc
2222769	Intergenic	-	-	-	-	G	T	1	11.07526477	113.6	83.48357149	143.7164285	2.990698344	0.239915075	amc
2222944	CDS	1	BN373_20921	putative HTH-type transcriptional regulator abgR	S	G	T	1	11.07975321	113.6	83.47383449	143.7261655	2.988901719	0.238614229	amc
2223303	CDS	1	BN373_20921	putative HTH-type transcriptional regulator abgR	N	G	A	1	11.15036641	113.6	83.59406495	143.605935	3.082170772	0.242981786	amc
2223345	CDS	1	BN373_20921	putative HTH-type transcriptional regulator abgR	N	A	G	2	5.070774082	53.6	30.66996975	76.53003025	3.12147542	0.243263262	amc
2223932	CDS	1	BN373_20931	Smr domain protein	N	G	C	1	11.07975321	113.6	83.47383449	143.7261655	2.988901719	0.238614229	amc
2224991	CDS	-1	pcaR	Pca regulon regulatory protein	-	C	A	2	5.070774082	53.6	30.66996975	76.53003025	3.050658811	0.240653281	amc
2226388	CDS	1	pcaJ	3-oxoadipate CoA-transferase, subunit B	S	C	A	2	5.070774082	53.6	30.66996975	76.53003025	3.050658811	0.240653281	amc
2228999	CDS	1	pcaB	3-carboxy-cis,cis-muconate cycloisomerase	S	G	T	2	5.070774082	53.6	30.66996975	76.53003025	3.050658811	0.240653281	amc
2230421	Intergenic	-	-	-	-	C	T	1	14.8078487	113.6	88.78747452	138.4125255	9.435289764	0.481753587	amc
2233704	CDS	-1	BN373_21011	transporter, small conductance mechanosensitive ion channel (MscS) family	-	C	A	2	5.046021709	53.6	30.61167019	76.58832981	3.102571923	0.244207049	amc
2233716	CDS	-1	BN373_21011	transporter, small conductance mechanosensitive ion channel (MscS) family	-	C	A	1	11.10045331	113.6	83.50919947	143.6908005	3.117165072	0.243728676	amc
2234974	CDS	-1	fumB	fumarate hydratase	-	C	T	12	11.15079301	113.6	83.57754306	143.6224569	3.21710798	0.247573676	amc
2236599	CDS	-1	BN373_21031	putative tartrate carrier	-	T	A	1	11.17090426	113.6	83.62881828	143.5711817	3.115759947	0.245238498	amc
2237433	Intergenic	-	-	-	-	G	A	12	11.15079301	113.6	83.57754306	143.6224569	3.050658811	0.240653281	amc
2237581	Intergenic	-	-	-	-	C	A,T	2,1	5.070774082	53.6	30.66996975	76.53003025	3.050658811	0.240653281	amc
2237612	Intergenic	-	-	-	-	T	G	12	11.15079301	113.6	83.57754306	143.6224569	3.097544946	0.242561441	amc
2237649	Intergenic	-	-	-	-	C	A,T	1,17	5.077513507	53.6	30.70274616	76.49725384	3.159950458	0.249481949	amc
2238736	CDS	1	BN373_21041	oxidoreductase, FAD/FMN-binding/flavocytochrome c	N	C	T	2	5.116134649	53.6	30.80242812	76.39757188	3.348162568	0.257169469	amc
2244048	CDS	-1	dcuS	sensor protein DcuS	-	G	A	5	5.051272708	53.6	30.62610386	76.57389614	2.979429135	0.239316168	amc
2244073	CDS	-1	dcuS	sensor protein DcuS	-	G	A	1	11.09662749	113.6	83.52010912	143.6798909	2.979429135	0.239316168	amc
2244716	Intergenic	-	-	-	-	C	T	2	5.038942093	53.6	30.58739862	76.61260138	2.939154319	0.235970239	amc
2246149	CDS	1	mqo	malate dehydrogenase (acceptor)	S	C	A	3	5.061923094	53.6	30.6505141	76.5494859	3.041252012	0.241368041	amc
2247343	CDS	1	mqo	malate dehydrogenase (acceptor)	S	C	G	2	5.070774082	53.6	30.66996975	76.53003025	3.050658811	0.240653281	amc
2250465	CDS	-1	mdcF	malonate transporter MdcF	-	G	A	2	5.041740368	53.6	30.59510856	76.60489144	2.994345219	0.238901926	amc
2251384	CDS	-1	mdcE	malonate decarboxylase, gamma subunit	N	G	A	3	5.007303296	53.6	30.50449323	76.69550677	2.920826425	0.235670296	amc
2251448	CDS	-1	mdcE	malonate decarboxylase, gamma subunit	S	G	C	2	5.020303219	53.6	30.54062656	76.65937344	2.965463523	0.23806004	amc
2255346	CDS	-1	mdcA	malonate decarboxylase, alpha subunit	-	G	A	2	5.041740368	53.6	30.59510856	76.60489144	2.994345219	0.238901926	amc
2258993	Intergenic	-	-	-	-	T	G	1	4.29451725	58	30.61692081	85.38307919	10.63940379	0.51130684	amc
2261125	Intergenic	-	-	-	-	A	G	5	5.039146018	53.6	30.58796072	76.61203928	3.055420825	0.241067639	amc
2261127	Intergenic	-	-	-	-	A	T	5	5.039146018	53.6	30.58796072	76.61203928	3.055420825	0.241067639	amc
2261128	Intergenic	-	-	-	-	A	T	5	5.039146018	53.6	30.58796072	76.61203928	3.055420825	0.241067639	amc
2261137	Intergenic	-	-	-	-	T	C	14	5.039146018	53.6	30.58796072	76.61203928	3.126380962	0.244201707	amc
2261819	Intergenic	-	-	-	-	G	A	2	5.046785928	53.6	30.60899298	76.59100702	2.96605813	0.237403453	amc
2262141	CDS	1	BN373_21261	conserved hypothetical protein	N	G	T	3	5.040162149	53.6	30.59076102	76.60923898	2.988901719	0.238614229	amc
2262601	CDS	-1	BN373_21271	carboxypeptidase family protein	-	G	A	3	5.059073842	53.6	30.65236071	76.54763929	3.02822906	0.243126844	amc
2262727	CDS	-1	BN373_21271	carboxypeptidase family protein	-	C	A	3	5.070774082	53.6	30.66996975	76.53003025	3.050658811	0.240653281	amc
2264193	CDS	1	BN373_21281	conserved hypothetical protein	S	C	T	3	5.070774082	53.6	30.66996975	76.53003025	3.097544946	0.242561441	amc
2264761	CDS	-1	BN373_21291	transporter, major facilitator family	-	C	T	13	4.952184579	53.6	30.3592152	76.8407848	2.776371593	0.230631304	amc
2264817	CDS	-1	BN373_21291	transporter, major facilitator family	-	G	T	1	10.93227651	113.6	83.25377098	143.946229	2.858297406	0.233978428	amc
2264881	CDS	-1	BN373_21291	transporter, major facilitator family	-	C	T	2	5.039125811	53.6	30.59752064	76.60247936	3.004849379	0.241886941	amc
2270595	Intergenic	-	-	-	-	G	T	7	4.538840579	49	26.60817443	71.39182557	5.194817947	0.340052135	amc
2270762	CDS	-1	dmsD	twin-arginine leader-binding protein DmsD	-	C	T	2	13.96667163	113.6	87.6575942	139.5424058	8.267790941	0.438395093	amc
2271107	CDS	-1	dmsD	twin-arginine leader-binding protein DmsD	-	C	T	3	5.010421704	53.6	30.5228836	76.6771164	2.937842134	0.239008826	amc
2271650	CDS	-1	BN373_21351	putative anaerobic dimethyl sulfoxide reductase, C subunit	-	C	A	3	5.039146018	53.6	30.58796072	76.61203928	2.985398109	0.238428891	amc
2271991	CDS	-1	BN373_21351	putative anaerobic dimethyl sulfoxide reductase, C subunit	N	T	G	3	5.041588017	53.6	30.59946429	76.60053571	2.94735162	0.237603864	amc
2273278	CDS	-1	BN373_21371	anaerobic dimethyl sulfoxide reductase, A subunit, DmsA/YnfE family	-	G	A	1	11.15079301	113.6	83.57754306	143.6224569	3.097544946	0.242561441	amc
2275505	CDS	-1	BN373_21381	conserved hypothetical protein	-	G	C	7	5.041740368	53.6	30.59510856	76.60489144	2.994345219	0.238901926	amc
2275506	CDS	-1	BN373_21381	conserved hypothetical protein	N	C	T	7	5.041740368	53.6	30.59510856	76.60489144	2.994345219	0.238901926	amc
2275877	CDS	1	BN373_21391	putative lipoprotein	S	G	A	2	5.119461094	53.6	30.81627942	76.38372058	3.306420729	0.256921891	amc
2276213	CDS	1	BN373_21391	putative lipoprotein	S	C	T	1	11.07811533	113.6	83.471032	143.728968	2.986223521	0.238472566	amc
2277561	Intergenic	-	-	-	-	T	C	2	5.073666317	53.6	30.68258856	76.51741144	3.058890855	0.242289455	amc
2278968	CDS	1	BN373_21431	transporter, major facilitator family	S	G	A,T	5,5	5.029924941	53.6	30.5672735	76.6327265	2.930034545	0.236674792	amc
2281634	CDS	1	BN373_21451	universal stress family protein	S	G	A,T	50,1	4.363544916	46	24.4643244	67.5356756	4.643428285	0.318205411	amc
2285202	CDS	1	dcp	peptidyl-dipeptidase Dcp	S	G	C	3	5.073666317	53.6	30.68258856	76.51741144	3.058890855	0.242289455	amc
2285373	CDS	1	dcp	peptidyl-dipeptidase Dcp	S	C	T	1	11.07782549	113.6	83.47053601	143.729464	2.994550541	0.237879631	amc
2289450	Intergenic	-	-	-	-	G	T	1	4.792814323	58	32.34911974	83.65088026	12.77657512	0.545301792	amc
2293487	Intergenic	-	-	-	-	A	G	1	11.07623296	113.6	83.48522974	143.7147703	3.017757738	0.239782463	amc
2293509	Intergenic	-	-	-	-	T	C	51	5.038942093	53.6	30.58739862	76.61260138	2.961624635	0.236656503	amc
2293879	CDS	1	BN373_21581	putative AraC-type regulatory protein	S	C	T	1	11.02557138	113.6	83.41578473	143.7842153	3.242458828	0.249803907	amc
2295701	CDS	-1	BN373_21591	transporter, gluconate:H+ symporter (GntP) family	-	T	C	11	5.017208688	53.6	30.53686384	76.66313616	2.975656302	0.239817388	amc
2302330	CDS	1	BN373_21751	RecF/RecN/SMC N-terminal domain protein	S	G	A	2	5.022894683	53.6	30.54781158	76.65218842	2.974379811	0.238534788	amc
2310684	CDS	-1	BN373_21811	transcriptional regulator, AraC family	-	C	T	1	11.0500452	113.6	83.45794277	143.7420572	2.936556686	0.238231341	amc
2311453	Intergenic	-	-	-	-	G	A	1	11.74755003	113.6	84.58490394	142.6150961	3.567380659	0.268902775	amc
2311893	CDS	1	BN373_21821	conserved hypothetical protein	S	C	T	3	5.052030161	53.6	30.62340049	76.57659951	2.984076203	0.238358929	amc
2312488	CDS	1	BN373_21831	methionine synthase, vitamin-B12 independent family protein	S	C	T	1	11.10477459	113.6	83.51656958	143.6834304	2.984076203	0.238358929	amc
2313895	CDS	1	urtA	urea ABC transporter, urea binding protein	S	G	T	1	11.18111218	113.6	83.68133894	143.5186611	3.244335754	0.253793235	amc
2314249	CDS	1	urtA	urea ABC transporter, urea binding protein	S	C	T	1	10.89002688	113.6	83.19745336	144.0025466	2.756530696	0.22951772	amc
2316286	CDS	1	urtC	urea ABC transporter, permease protein UrtC	S	C	T	3	5.052030161	53.6	30.62340049	76.57659951	2.984076203	0.238358929	amc
2316297	CDS	1	urtC	urea ABC transporter, permease protein UrtC	N	T	G	3	5.126839895	53.6	30.83118527	76.36881473	3.264529133	0.254067122	amc
2316346	CDS	1	urtC	urea ABC transporter, permease protein UrtC	S	G	A	1	11.25554869	113.6	83.78862371	143.4113763	3.264529133	0.254067122	amc
2319967	CDS	-1	BN373_21901	transporter, major facilitator family	-	G	A	1	11.12860479	113.6	83.62852221	143.5714778	3.19660534	0.254456882	amc
2335187	CDS	-1	BN373_22081	L-lactate dehydrogenase	-	A	C	2	5.041588017	53.6	30.59946429	76.60053571	2.94735162	0.237603864	amc
2336108	Intergenic	-	-	-	-	G	A	2	5.052030161	53.6	30.62340049	76.57659951	2.984076203	0.238358929	amc
2336164	Intergenic	-	-	-	-	C	G	2	5.070774082	53.6	30.66996975	76.53003025	3.050658811	0.240653281	amc
2336242	CDS	1	BN373_22091	acetyltransferase, GNAT family	N	C	T	2	5.070774082	53.6	30.66996975	76.53003025	3.050658811	0.240653281	amc
2336366	CDS	1	BN373_22091	acetyltransferase, GNAT family	S	G	A,C	4,2	5.386785197	53.6	31.5011743	75.6988257	3.656489541	0.273120594	amc
2336468	CDS	1	BN373_22091	acetyltransferase, GNAT family	S	C	G	4	5.041740368	53.6	30.59510856	76.60489144	2.994345219	0.238901926	amc
2337559	Intergenic	-	-	-	-	C	A	2	5.145794327	53.6	30.87701063	76.32298937	3.334112725	0.256268557	amc
2337684	CDS	1	BN373_22111	aldehyde dehydrogenase (NAD) family protein	N	G	T	2	5.116134649	53.6	30.80242812	76.39757188	3.273918176	0.254539361	amc
2338430	CDS	1	BN373_22111	aldehyde dehydrogenase (NAD) family protein	S	C	T	2	5.040162149	53.6	30.59076102	76.60923898	3.058221515	0.241737154	amc
2338737	CDS	1	BN373_22111	aldehyde dehydrogenase (NAD) family protein	N	C	A	2	5.040162149	53.6	30.59076102	76.60923898	3.012211741	0.239329453	amc
2339065	Intergenic	-	-	-	-	G	A	18	4.916332928	53.6	30.26179473	76.93820527	2.699992057	0.227492532	amc
2339935	CDS	1	BN373_22121	glutaminase	S	G	A	4	5.009879944	53.6	30.511667	76.688333	2.88394096	0.234185571	amc
2340102	CDS	1	BN373_22131	conserved hypothetical protein	S	C	T	2	5.061923094	53.6	30.6505141	76.5494859	3.041252012	0.241368041	amc
2343861	CDS	1	uxaB	tagaturonate reductase	N	T	A	1	11.08308111	113.6	83.47952675	143.7204732	2.994345219	0.238901926	amc
2343956	CDS	1	uxaB	tagaturonate reductase	N	C	T	1	10.95848682	113.6	83.29949775	143.9005023	2.901657386	0.235835028	amc
2344492	CDS	1	BN373_22171	GCN5-related N-acetyltransferase	N	A	G	223	4.010348833	51	25.87117167	76.12882833	10.38770561	0.492553605	amc
2344501	CDS	1	BN373_22171	GCN5-related N-acetyltransferase	N	A	T	2	13.98063016	113.6	87.65430697	139.545693	8.35195707	0.438182288	amc
2347088	CDS	-1	BN373_22221	conserved hypothetical protein	-	C	T	1	11.15036641	113.6	83.59406495	143.605935	3.082170772	0.242981786	amc
2347540	CDS	-1	BN373_22231	putative carboxymuconolactone decarboxylase	S	G	T	16	5.052512012	53.6	30.62950688	76.57049312	3.63630678	0.26510265	amc
2348431	CDS	-1	BN373_22241	trans-aconitate 2-methyltransferase	-	A	T	1	11.17090426	113.6	83.62881828	143.5711817	3.139842853	0.245955228	amc
2351094	Intergenic	-	-	-	-	C	T	3	5.016044322	53.6	30.53362948	76.66637052	3.212320068	0.248859917	amc
2351450	CDS	1	BN373_22281	transporter, major facilitator family	S	C	A	5	4.390540104	46	24.54084411	67.45915589	5.065150126	0.329021148	amc
2351495	CDS	1	BN373_22281	transporter, major facilitator family	S	C	T,G	5,2	4.390840244	46	24.54173121	67.45826879	5.044311347	0.328224014	amc
2351873	CDS	1	BN373_22281	transporter, major facilitator family	N	G	T	2	5.053822518	53.6	30.64787835	76.55212165	3.356305215	0.258683419	amc
2352959	CDS	-1	BN373_22291	transcriptional regulator, LysR family	-	G	A	2	5.039146018	53.6	30.58796072	76.61203928	2.985398109	0.238428891	amc
2355379	CDS	-1	BN373_22321	methionine uptake ABC transporter (MUT) family, ATP-binding protein	-	A	G	194	4.406753301	46	24.59232928	67.40767072	4.790880039	0.324147063	amc
2355823	CDS	-1	BN373_22331	methionine uptake ABC transporter (MUT) family, periplasmic methionine-binding protein	-	A	T	2	5.070774082	53.6	30.66996975	76.53003025	3.097544946	0.242561441	amc
2355950	CDS	-1	BN373_22331	methionine uptake ABC transporter (MUT) family, periplasmic methionine-binding protein	-	G	A	7	5.003069615	53.6	30.50239041	76.69760959	2.904441995	0.237197123	amc
2356691	CDS	-1	BN373_22341	oxidoreductase, 2OG-Fe(II) oxygenase family	-	G	A	2	5.073666317	53.6	30.68258856	76.51741144	3.058890855	0.242289455	amc
2356770	CDS	-1	BN373_22341	oxidoreductase, 2OG-Fe(II) oxygenase family	-	G	A	2	5.035345873	53.6	30.58708973	76.61291027	2.99192904	0.241199224	amc
2356901	CDS	-1	BN373_22341	oxidoreductase, 2OG-Fe(II) oxygenase family	-	C	G	2	5.061923094	53.6	30.6505141	76.5494859	3.041252012	0.241368041	amc
2357689	Intergenic	-	-	-	-	G	A	1	11.15270009	113.6	83.63324886	143.5667511	3.197178639	0.25139246	amc
2357950	CDS	1	BN373_22351	conserved hypothetical protein	S	G	C	17	5.041740368	53.6	30.59510856	76.60489144	2.994345219	0.238901926	amc
2358033	CDS	1	BN373_22351	conserved hypothetical protein	N	G	A	2	5.321749273	53.6	31.34353154	75.85646846	3.46105227	0.265102674	amc
2359099	CDS	1	BN373_22371	conserved domain protein	N	A	G	2	5.05410639	53.6	30.63388293	76.56611707	3.059319728	0.243014967	amc
2359489	CDS	-1	BN373_22381	transcriptional regulator, AraC family	-	G	A	8	5.070774082	53.6	30.66996975	76.53003025	3.074303425	0.241362327	amc
2359861	CDS	-1	BN373_22381	transcriptional regulator, AraC family	-	G	A	1	11.15079301	113.6	83.57754306	143.6224569	3.12147542	0.243263262	amc
2360460	Intergenic	-	-	-	-	G	C,T	7,176	4.418156815	46	24.61839781	67.38160219	4.819808226	0.322221365	amc
2363149	CDS	-1	BN373_22411	Rieske 2Fe-2S domain protein	-	G	C	12	5.083850832	53.6	30.71999481	76.48000519	3.144172862	0.249191541	amc
2363157	CDS	-1	BN373_22411	Rieske 2Fe-2S domain protein	-	C	T	1	11.01005848	113.6	83.37138442	143.8286156	2.871111859	0.233488487	amc
2363597	CDS	-1	BN373_22411	Rieske 2Fe-2S domain protein	-	G	A	14	5.038942093	53.6	30.58739862	76.61260138	2.961624635	0.236656503	amc
2365198	CDS	-1	BN373_22431	FAD binding protein	-	G	A	2	5.007303296	53.6	30.50449323	76.69550677	2.944337927	0.236414821	amc
2365269	CDS	-1	BN373_22431	FAD binding protein	-	A	G	3	5.010082726	53.6	30.51223132	76.68776868	2.929515068	0.236646871	amc
2366210	Intergenic	-	-	-	-	G	A	12	11.97209606	113.6	84.93184619	142.2681538	3.9721432	0.287574044	amc
2366280	CDS	1	BN373_22441	uracil-xanthine permease family protein	N	G	A	12	11.12562484	113.6	83.55206963	143.6479304	3.041252012	0.241368041	amc
2367518	CDS	1	BN373_22441	uracil-xanthine permease family protein	N	G	A	9	6.054149494	54.18181818	33.36545247	74.99818389	5.742067183	0.358261957	amc
2367774	CDS	1	uraD	OHCU decarboxylase	S	G	T	138	4.493025919	49	26.46204411	71.53795589	4.746870631	0.321803407	amc
2367775	CDS	1	uraD	OHCU decarboxylase	N	G	A	124	4.472353334	49	26.40315254	71.59684746	4.639031324	0.31898227	amc
2367957	CDS	1	uraD	OHCU decarboxylase	S	A	G	27	6.006773088	54.18181818	33.26630422	75.09733214	5.627477689	0.354177623	amc
2367958	CDS	1	uraD	OHCU decarboxylase	N	G	T	12	6.006773088	54.18181818	33.26630422	75.09733214	5.627477689	0.354177623	amc
2367963	CDS	1	uraD	OHCU decarboxylase	S	C	T	22	6.006773088	54.18181818	33.26630422	75.09733214	5.627477689	0.354177623	amc
2368130	CDS	1	BN373_22461	hydroxyisourate hydrolase	S	C	T	60	5.97024301	54.18181818	33.19459642	75.16903995	5.478863698	0.350434012	amc
2368479	Intergenic	-	-	-	-	T	G	4	5.021890005	53.6	30.56988651	76.63011349	3.304214562	0.259319769	amc
2372136	CDS	-1	BN373_22501	putative fimbrial protein	S	C	A	12	11.30213344	113.6	83.8486232	143.3513768	3.58508855	0.265618016	amc
2372624	CDS	-1	BN373_22501	putative fimbrial protein	-	T	C	74	4.548360228	49	26.62019455	71.37980545	5.251849022	0.33512428	amc
2373939	CDS	-1	BN373_22511	outer membrane usher protein LpfC homolog	N	G	A	19	4.864886565	49	27.5240964	70.4759036	6.216585814	0.372970998	amc
2374084	CDS	-1	BN373_22511	outer membrane usher protein LpfC homolog	-	C	A	12	11.07932314	113.6	83.49052089	143.7094791	3.262238384	0.250672409	amc
2374941	CDS	-1	BN373_22511	outer membrane usher protein LpfC homolog	-	G	A	2	5.070774082	53.6	30.66996975	76.53003025	3.341865209	0.252083213	amc
2374953	CDS	-1	BN373_22511	outer membrane usher protein LpfC homolog	N	C	A	14	11.15079301	113.6	83.57754306	143.6224569	3.341865209	0.252083213	amc
2375389	CDS	-1	BN373_22521	chaperone protein LpfB homolog	-	G	T	12	11.00512674	113.6	83.36285854	143.8371415	3.142715015	0.24462722	amc
2375441	CDS	-1	BN373_22521	chaperone protein LpfB homolog	-	A	G	12	11.07811533	113.6	83.471032	143.728968	3.274144496	0.250003137	amc
2376897	Intergenic	-	-	-	-	C	T	2	5.002466876	53.6	30.50566272	76.69433728	3.181058985	0.250394415	amc
2377018	Intergenic	-	-	-	-	T	A	94	4.519365499	49	26.54566747	71.45433253	5.148586485	0.336032519	amc
2379370	Intergenic	-	-	-	-	C	T,G	2,4	5.132493139	53.6	30.84633255	76.35366745	3.355952315	0.258095993	amc
2381576	CDS	-1	BN373_22581	putative oxidoreductase, Fe-S subunit	-	G	A	2	5.367663288	53.6	31.46917308	75.73082692	3.6226836	0.275617674	amc
2382566	CDS	-1	BN373_22601	conserved hypothetical protein	-	G	A	2	5.16193039	53.6	30.95020051	76.24979949	2.983432044	0.245744617	amc
2385948	CDS	-1	aglB_2	maltose-6'-phosphate glucosidase	-	A	C	12	11.00433323	113.6	83.39693763	143.8030624	2.917612355	0.238422833	amc
2386102	CDS	-1	aglB_2	maltose-6'-phosphate glucosidase	-	G	A	13	11.10391371	113.6	83.55024046	143.6497595	3.046029214	0.244066962	amc
2386765	CDS	-1	aglB_2	maltose-6'-phosphate glucosidase	-	C	G	12	11.10466044	113.6	83.53382077	143.6661792	3.038669303	0.242449363	amc
2387936	CDS	-1	BN373_22641	PTS system, glucose-like IIBC component	-	T	G	1	11.0307493	113.6	83.42471589	143.7752841	2.9727637	0.24017578	amc
2388801	Intergenic	-	-	-	-	A	G	1	10.92637189	113.6	83.27925737	143.9207426	3.129594072	0.247170225	amc
2389864	CDS	-1	BN373_22661	putative membrane protein	-	C	T	2	5.055088099	53.6	30.6365763	76.5634237	3.062715528	0.243192509	amc
2390198	CDS	-1	BN373_22661	putative membrane protein	-	C	G	2	5.04938177	53.6	30.62575923	76.57424077	3.065542986	0.24404995	amc
2390435	Intergenic	-	-	-	-	A	G	5	5.055088099	53.6	30.6365763	76.5634237	3.038669303	0.242449363	amc
2391172	CDS	1	BN373_22671	transcriptional regulator LysR	S	G	A,T	2,2	5.023112966	53.6	30.55324607	76.64675393	3.018533968	0.242097576	amc
2391930	CDS	-1	BN373_22691	conserved hypothetical protein	N	A	T	12	11.0102805	113.6	83.40723091	143.7927691	3.039750278	0.244460697	amc
2450603	CDS	1	BN373_23271	transcriptional regulator, TetR family	N	G	A	2	5.024666733	53.6	30.55272128	76.64727872	2.957872626	0.237655183	amc
2450853	CDS	-1	BN373_23281	conserved domain protein	-	T	A	1	11.60188279	113.6	84.3910282	142.8089718	3.452611834	0.265480017	amc
2451370	CDS	-1	BN373_23281	conserved domain protein	S	C	T,G	2,1	5.056628755	53.6	30.63601448	76.56398552	3.140150769	0.245442245	amc
2452662	CDS	1	BN373_23291	putative membrane protein	S	C	T	2	5.007303296	53.6	30.50449323	76.69550677	2.898399834	0.234461324	amc
2452785	CDS	1	BN373_23291	putative membrane protein	S	G	A	2	5.009879944	53.6	30.511667	76.688333	2.907207982	0.234936823	amc
2456471	CDS	1	BN373_23321	oxidoreductase, FAD/FMN-binding	S	G	A	1	11.30213344	113.6	83.8486232	143.3513768	3.334112725	0.256268557	amc
2456974	CDS	1	BN373_23321	oxidoreductase, FAD/FMN-binding	N	C	A	2	5.073666317	53.6	30.68258856	76.51741144	3.058890855	0.242289455	amc
2457526	Intergenic	-	-	-	-	G	C	4	14.26807377	113.6	88.01688486	139.1831151	9.005582631	0.45634716	amc
2457541	Intergenic	-	-	-	-	G	C	4	14.35081444	113.6	88.11355619	139.0864438	9.303757689	0.462046602	amc
2457570	Intergenic	-	-	-	-	G	A	3	13.96618906	113.6	87.65700974	139.5429903	8.419283881	0.43998847	amc
2457676	CDS	-1	BN373_23331	putative lipoprotein	-	C	G	2	5.036761041	53.6	30.58615607	76.61384393	2.984235603	0.239058562	amc
2457944	CDS	-1	BN373_23331	putative lipoprotein	-	C	T	1	11.07782549	113.6	83.47053601	143.729464	2.926269551	0.235281043	amc
2458326	CDS	-1	BN373_23341	transcriptional regulator, LysR family	-	A	C	2	5.074545532	53.6	30.68978607	76.51021393	3.131333464	0.246226164	amc
2458638	CDS	-1	BN373_23341	transcriptional regulator, LysR family	-	C	T	1	13.88792304	113.6	87.56182157	139.6381784	4.128821313	0.294194869	amc
2460632	CDS	-1	amaB	N-carbamoyl-L-amino acid hydrolase	-	C	T	1	11.00984471	113.6	83.37101497	143.828985	2.952720082	0.237380017	amc
2461315	CDS	-1	amaB	N-carbamoyl-L-amino acid hydrolase	-	C	A	1	11.17090426	113.6	83.62881828	143.5711817	3.139842853	0.245955228	amc
2463385	CDS	-1	BN373_23381	amino acid ABC transporter, ATP-binding protein	-	C	T	7	5.070774082	53.6	30.66996975	76.53003025	3.050658811	0.240653281	amc
2463716	CDS	-1	BN373_23391	amino acid ABC transporter, permease protein	-	C	T	2	5.073666317	53.6	30.68258856	76.51741144	3.082732881	0.243010928	amc
2465262	CDS	-1	BN373_23411	amino acid ABC transporter, periplasmic amino acid-binding protein	-	G	A	2	11.15036641	113.6	83.59406495	143.605935	3.058890855	0.242289455	amc
2465793	Intergenic	-	-	-	-	G	A,C	2,3	5.038942093	53.6	30.58739862	76.61260138	3.327270688	0.251474424	amc
2465924	CDS	-1	BN373_23421	transcriptional regulator, RpiR family	-	C	A	3	5.038942093	53.6	30.58739862	76.61260138	2.962620694	0.236709397	amc
2467002	CDS	1	BN373_23431	putative gamma-glutamyltransferase	S	T	A	37	4.35879221	46	24.45384154	67.54615846	4.564793654	0.316512133	amc
2470361	CDS	1	BN373_23461	conserved hypothetical protein	S	G	C	85	4.030668187	35.84962406	18.2397596	53.45948852	4.400099514	0.308135014	amc
2471479	CDS	-1	BN373_23481	putative aspartate-semialdehyde dehydrogenase	-	C	T,G	2,2	5.044409703	53.6	30.60723435	76.59276565	3.002069257	0.240518006	amc
2472096	CDS	-1	BN373_23481	putative aspartate-semialdehyde dehydrogenase	-	C	T	2	5.112458895	53.6	30.79743157	76.40256843	3.281300023	0.256191497	amc
2472800	CDS	1	BN373_23491	putative transcriptional regulator	N	C	T	2	5.039146018	53.6	30.58796072	76.61203928	2.985398109	0.238428891	amc
2475814	CDS	1	BN373_23521	putative 3-oxoacyl-[acyl-carrier-protein] synthase II	S	G	C	36	5.306807026	53.6	31.32128298	75.87871702	3.55566463	0.272113929	amc
2475964	CDS	1	BN373_23521	putative 3-oxoacyl-[acyl-carrier-protein] synthase II	S	C	T	30	5.264040456	53.6	31.22811632	75.97188368	3.493052917	0.274357629	amc
2476246	CDS	1	BN373_23521	putative 3-oxoacyl-[acyl-carrier-protein] synthase II	S	G	A	5	5.041740368	53.6	30.59510856	76.60489144	2.994345219	0.238901926	amc
2476508	CDS	1	BN373_23521	putative 3-oxoacyl-[acyl-carrier-protein] synthase II	N	A	T	29	5.007303296	53.6	30.50449323	76.69550677	2.87517757	0.233709605	amc
2476773	CDS	1	BN373_23521	putative 3-oxoacyl-[acyl-carrier-protein] synthase II	N	T	G	3	5.070774082	53.6	30.66996975	76.53003025	3.050658811	0.240653281	amc
2479305	CDS	-1	BN373_23551	transcriptional regulator, AraC family	S	A	T	22	4.932819908	53.6	30.31397271	76.88602729	2.903778628	0.238054212	amc
2482062	CDS	-1	BN373_23581	conserved hypothetical protein	-	G	C,T	127,2	4.489053202	49	26.45818447	71.54181553	4.687810603	0.321937919	amc
2482737	CDS	-1	BN373_23591	transcriptional regulator, AraC family	-	A	G	1	11.15079301	113.6	83.57754306	143.6224569	3.050658811	0.240653281	amc
2484612	CDS	-1	BN373_23611	putative urate catabolism protein	-	C	G	1	11.13052982	113.6	83.56040635	143.6395936	3.026158011	0.240576998	amc
2485548	CDS	-1	hyuE	hydantoin racemase	-	C	T	17	4.998222083	53.6	30.48397223	76.71602777	2.808121599	0.231214534	amc
2485780	CDS	-1	hyuE	hydantoin racemase	-	C	T	1	11.12562484	113.6	83.55206963	143.6479304	3.041252012	0.241368041	amc
2486441	CDS	-1	BN373_23631	transcriptional regulator, GntR family	S	C	T	2	5.321652324	53.6	31.34328655	75.85671345	3.421392795	0.263161289	amc
2486588	Intergenic	-	-	-	-	T	A	139	4.109637404	37.12	19.09369211	55.14630789	4.656269852	0.315697235	amc
2486974	CDS	1	BN373_23641	permease, cytosine/purine, uracil, thiamine, allantoin family	S	G	A	2	5.145794327	53.6	30.87701063	76.32298937	3.382928372	0.258138178	amc
2487064	CDS	1	BN373_23641	permease, cytosine/purine, uracil, thiamine, allantoin family	S	C	T	3	11.15079301	113.6	83.57754306	143.6224569	3.050658811	0.240653281	amc
2488914	CDS	1	guaD	guanine deaminase	S	C	A,T,G	15,33,18	4.526379324	49	26.5626234	71.4373766	4.764988541	0.322529187	amc
2489467	CDS	1	guaD	guanine deaminase	N	C	T	2	5.246516732	53.6	31.16147391	76.03852609	3.245665997	0.256448212	amc
2496482	CDS	1	BN373_23711	AP endonuclease, family 2	N	G	A	1	11.15079301	113.6	83.57754306	143.6224569	3.12234497	0.242773997	amc
2496838	CDS	1	BN373_23711	AP endonuclease, family 2	S	C	T	1	11.15079301	113.6	83.57754306	143.6224569	3.05181181	0.240196695	amc
2499436	CDS	-1	BN373_23731	conserved hypothetical protein	-	G	A	2	5.381075411	53.6	31.48198281	75.71801719	3.643520855	0.270622384	amc
2499523	CDS	-1	BN373_23731	conserved hypothetical protein	-	G	A	2	5.007743649	53.6	30.50571965	76.69428035	2.945673586	0.236486213	amc
2502327	CDS	1	BN373_23781	ABC transporter, periplasmic substrate-binding protein	S	G	A	3	5.070774082	53.6	30.66996975	76.53003025	3.05181181	0.240196695	amc
2502742	CDS	1	BN373_23781	ABC transporter, periplasmic substrate-binding protein	N	G	A	2	5.049497543	53.6	30.62122708	76.57877292	2.975443292	0.238591356	amc
2503221	Intergenic	-	-	-	-	C	T	3	5.039146018	53.6	30.58796072	76.61203928	2.986615167	0.237980375	amc
2505372	CDS	1	ddc	L-2,4-diaminobutyrate decarboxylase	S	G	A	3	5.038942093	53.6	30.58739862	76.61260138	2.940594874	0.235537231	amc
2505843	CDS	1	ddc	L-2,4-diaminobutyrate decarboxylase	S	G	A	6	5.038942093	53.6	30.58739862	76.61260138	2.940594874	0.235537231	amc
2509773	CDS	-1	BN373_23841	cytochrome c biogenesis protein/redoxin	N	C	A	12	11.05313435	113.6	83.46325405	143.7367459	2.69254481	0.22220165	amc
2513391	CDS	-1	BN373_23871	hydrolase, alpha/beta fold family	-	C	T	3	5.368853444	53.6	31.46172464	75.73827536	3.637933222	0.273050359	amc
2513492	CDS	-1	BN373_23871	hydrolase, alpha/beta fold family	-	C	A	2	5.042818277	53.6	30.60285291	76.59714709	2.997418906	0.239757544	amc
2515828	CDS	1	pqqB	coenzyme PQQ biosynthesis protein B	N	T	G	2	4.978211441	53.6	30.42787732	76.77212268	2.821976506	0.231477711	amc
2516729	CDS	1	pqqC	pyrroloquinoline-quinone synthase	N	G	A	2	5.381075411	53.6	31.48198281	75.71801719	3.694910247	0.27246138	amc
2517360	CDS	1	pqqC	pyrroloquinoline-quinone synthase	N	C	T	1	11.02666817	113.6	83.40005645	143.7999436	2.868252118	0.232827207	amc
2519563	CDS	1	pqqF	coenzyme pqq synthesis protein	S/N	C	A,T	3,5	5.039247987	53.6	30.58824177	76.61175823	2.926611956	0.234790346	amc
2519578	CDS	1	pqqF	coenzyme pqq synthesis protein	N	C	A	1	11.00462533	113.6	83.3619914	143.8380086	2.884770848	0.233210888	amc
2519820	CDS	1	pqqF	coenzyme pqq synthesis protein	S	G	T	1	11.17090426	113.6	83.62881828	143.5711817	3.116858144	0.244774172	amc
2520113	CDS	1	pqqF	coenzyme pqq synthesis protein	N	C	A	2	5.011093163	53.6	30.51504273	76.68495727	2.93427903	0.236392815	amc
2520409	CDS	1	pqqF	coenzyme pqq synthesis protein	N	C	T	2	4.79759673	53.6	29.9391358	77.2608642	2.506073823	0.22147775	amc
2520655	CDS	1	pqqF	coenzyme pqq synthesis protein	S	C	T	3	4.765624932	53.6	29.8482019	77.3517981	2.433364877	0.21768965	amc
2521931	CDS	-1	BN373_23961	penicillin-binding protein	S	G	A	2	4.736857766	53.6	29.76603807	77.43396193	2.457558627	0.220396335	amc
2522089	CDS	-1	BN373_23961	penicillin-binding protein	-	G	T	1	10.29043271	113.6	82.26285072	144.9371493	2.329673745	0.213943254	amc
2523747	CDS	-1	BN373_23961	penicillin-binding protein	-	G	A	1	10.51009333	113.6	82.62065679	144.5793432	2.506073823	0.22147775	amc
2525449	CDS	1	katG	catalase/peroxidase HPI	S	C	T	3	11.18836138	113.6	83.71160746	143.4883925	3.242244659	0.25443753	amc
2535449	CDS	-1	BN373_24051	conserved hypothetical protein	-	C	T	7	5.041588017	53.6	30.59946429	76.60053571	2.948387932	0.23714844	amc
2535940	CDS	-1	BN373_24051	conserved hypothetical protein	-	G	A	2	5.149353454	53.6	30.89134955	76.30865045	3.344057339	0.257507159	amc
2540297	CDS	-1	BN373_24121	conserved hypothetical protein	-	C	A	1	11.09706229	113.6	83.52085168	143.6791483	3.051779672	0.242096515	amc
2540480	CDS	-1	BN373_24121	conserved hypothetical protein	-	T	G	69	4.519859432	49	26.53902025	71.46097975	4.807798279	0.322100912	amc
2543415	CDS	-1	BN373_24171	putative trehalose synthase	-	C	A	2	5.061923094	53.6	30.6505141	76.5494859	3.042201822	0.240901333	amc
2546942	CDS	1	BN373_24231	oxidoreductase, short chain dehydrogenase/reductase family	S	C	T	3	5.283292973	53.6	31.25089451	75.94910549	3.438627155	0.264793891	amc
2547176	CDS	1	BN373_24231	oxidoreductase, short chain dehydrogenase/reductase family	S	A	G	150	4.442216491	49	26.3146028	71.6853972	4.213493007	0.300818241	amc
2547191	CDS	1	BN373_24231	oxidoreductase, short chain dehydrogenase/reductase family	S	C	T	155	4.77313064	49	27.2887	70.7113	5.066241471	0.339015607	amc
2548780	CDS	-1	BN373_24251	LysR family transcriptional regulator	-	G	A	40	4.4927845	49	26.46131169	71.53868831	4.719804915	0.320715929	amc
2549694	CDS	1	BN373_24261	metallo-beta-lactamase family protein	S	C	T	1	11.15079301	113.6	83.57754306	143.6224569	3.05181181	0.240196695	amc
2551435	CDS	1	sfcA	malate dehydrogenase (oxaloacetate-decarboxylating)	S	C	T	3	5.03320043	53.6	30.57632615	76.62367385	2.965961493	0.237568227	amc
2552276	Intergenic	-	-	-	-	G	A	38	5.039385431	53.6	30.58862059	76.61137941	2.987442263	0.238024076	amc
2552875	Intergenic	-	-	-	-	G	A	43	5.104708016	53.6	30.77652016	76.42347984	3.263541562	0.253684694	amc
2552917	Intergenic	-	-	-	-	C	A	40	5.072162939	53.6	30.6930952	76.5069048	3.194263446	0.251446271	amc
2552946	Intergenic	-	-	-	-	C	G	52	5.039385431	53.6	30.58862059	76.61137941	3.057195322	0.240629823	amc
2552974	Intergenic	-	-	-	-	G	A	41	4.998562235	53.6	30.48492264	76.71507736	3.098605602	0.244155348	amc
2552990	Intergenic	-	-	-	-	G	A,C	41,2	4.987662023	53.6	30.45928595	76.74071405	3.061046416	0.243445037	amc
2552991	Intergenic	-	-	-	-	G	C,T	5,41	4.95548341	53.6	30.37348476	76.82651524	2.928444575	0.237621662	amc
2554166	CDS	1	BN373_24301	ABC transporter, ATP-binding protein	N	C	A	1	11.15079301	113.6	83.57754306	143.6224569	3.098707268	0.242095468	amc
2554709	CDS	1	BN373_24301	ABC transporter, ATP-binding protein	N	G	A,T	3,1	14.04174743	113.6	87.72792905	139.472071	8.404054352	0.43961249	amc
2556348	CDS	-1	BN373_24311	transcriptional regulator, MarR family/acetyltransferase, GNAT family	S	A	C	1	11.17090426	113.6	83.62881828	143.5711817	3.116858144	0.244774172	amc
2559229	CDS	1	BN373_24341	ABC transporter, periplasmic substrate-binding protein	S	C	A	1	11.05053715	113.6	83.45878875	143.7412113	2.93862323	0.237831972	amc
2561232	CDS	1	BN373_24351	ABC transporter, permease protein	N	C	T	1	11.15079301	113.6	83.57754306	143.6224569	3.05181181	0.240196695	amc
2564919	CDS	1	BN373_24381	monooxygenase, luciferase family	N	G	A	2	5.010082726	53.6	30.51223132	76.68776868	2.930812263	0.236206811	amc
2565444	CDS	1	BN373_24391	putative peroxidase	N	C	T	1	11.15079301	113.6	83.57754306	143.6224569	3.098707268	0.242095468	amc
2565589	CDS	1	BN373_24391	putative peroxidase	N	T	G	1	11.79483768	113.6	84.64071772	142.5592823	3.643520855	0.270622384	amc
2566146	CDS	1	BN373_24391	putative peroxidase	N	G	A	1	11.10045331	113.6	83.50919947	143.6908005	2.977827524	0.237515613	amc
2569252	CDS	1	BN373_24431	conserved hypothetical protein	N	C	A	2	5.070774082	53.6	30.66996975	76.53003025	3.12234497	0.242773997	amc
2569473	CDS	1	BN373_24441	conserved hypothetical protein	S	G	A	2	5.041740368	53.6	30.59510856	76.60489144	3.185240691	0.246106843	amc
2572191	CDS	-1	fdnG	formate dehydrogenase, nitrate inducible, alpha subunit, selenocysteine-containing	S	G	A	1	11.15036641	113.6	83.59406495	143.605935	3.059628521	0.241810437	amc
2574548	CDS	1	BN373_24491	putative membrane protein	N	T	C	2	5.070774082	53.6	30.66996975	76.53003025	3.05181181	0.240196695	amc
2577615	CDS	-1	cbeB	2-chlorobenzoate 1,2-dioxygenase, beta subunit	-	C	G	2	4.978211441	53.6	30.42787732	76.77212268	2.821976506	0.231477711	amc
2579850	CDS	-1	BN373_24541	catechol 1,2-dioxygenase	-	G	C	1	11.07718044	113.6	83.46943207	143.7305679	3.033624085	0.239401813	amc
2580641	CDS	-1	catB	muconate cycloisomerase	-	C	T	1	11.00448606	113.6	83.36175053	143.8382495	2.877488844	0.233328967	amc
2581367	CDS	-1	catB	muconate cycloisomerase	N	C	T	25	4.104864732	37.12	19.08376858	55.15623142	4.648962217	0.316329241	amc
2583918	CDS	-1	BN373_24581	putative methyl viologen resistance protein SmvA	-	G	A	3	5.030231818	53.6	30.56812203	76.63187797	2.93873892	0.236115338	amc
2591917	CDS	1	narW	nitrate reductase molybdenum cofactor assembly chaperone 2	N	G	A	75	4.521101272	49	26.54274964	71.45725036	5.519347826	0.342531599	amc
2592283	CDS	1	narW	nitrate reductase molybdenum cofactor assembly chaperone 2	N	A	G	1	11.07883205	113.6	83.48968018	143.7103198	3.568605638	0.261934924	amc
2593871	CDS	-1	nhoA	N-hydroxyarylamine O-acetyltransferase	N	C	T	2	5.041740368	53.6	30.59510856	76.60489144	2.995580538	0.238453688	amc
2593968	CDS	-1	nhoA	N-hydroxyarylamine O-acetyltransferase	-	A	G	1	11.07623296	113.6	83.48522974	143.7147703	2.948387932	0.23714844	amc
2594521	Intergenic	-	-	-	-	C	T	2	5.027569509	53.6	30.5655909	76.6344091	2.988851626	0.240521205	amc
2595114	CDS	-1	BN373_24661	ABC transporter, permease protein	-	C	T	13	5.967258859	40.30379747	24.68331878	55.92427616	5.607707692	0.35286514	amc
2597825	CDS	-1	BN373_24681	ABC transporter, ATP-binding protein	S	C	T	7	5.039247987	53.6	30.58824177	76.61175823	2.926611956	0.234790346	amc
2599101	Intergenic	-	-	-	-	A	C,G	154,2	4.418156815	46	24.61839781	67.38160219	4.854936253	0.32242616	amc
2599751	Intergenic	-	-	-	-	G	T	2	4.937775426	53.6	30.33316434	76.86683566	2.891944053	0.238652201	amc
2600012	CDS	-1	BN373_24721	amino acid ABC transporter, periplasmic amino acid-binding protein	-	G	T	10	5.070774082	53.6	30.66996975	76.53003025	3.05181181	0.240196695	amc
2600090	CDS	-1	BN373_24721	amino acid ABC transporter, periplasmic amino acid-binding protein	-	T	A	1	11.02585938	113.6	83.39866182	143.8013382	2.912081588	0.235199547	amc
2600665	CDS	-1	BN373_24721	amino acid ABC transporter, periplasmic amino acid-binding protein	-	A	G	2	5.070774082	53.6	30.66996975	76.53003025	3.05181181	0.240196695	amc
2601518	CDS	-1	BN373_24741	amino acid ABC transporter, permease protein	-	A	G	197	4.109637404	37.12	19.09369211	55.14630789	4.660451346	0.315285772	amc
2601523	CDS	-1	BN373_24741	amino acid ABC transporter, permease protein	-	G	T	180	4.084552525	37.12	19.02949372	55.21050628	4.6315349	0.315036372	amc
2601525	CDS	-1	BN373_24741	amino acid ABC transporter, permease protein	N	G	C	180	4.084552525	37.12	19.02949372	55.21050628	4.6315349	0.315036372	amc
2601526	CDS	-1	BN373_24741	amino acid ABC transporter, permease protein	S	G	A	179	4.079631356	37.12	19.01906421	55.22093579	4.619284779	0.316056292	amc
2601527	CDS	-1	BN373_24741	amino acid ABC transporter, permease protein	N	T	G	180	4.084552525	37.12	19.02949372	55.21050628	4.6315349	0.315036372	amc
2601528	CDS	-1	BN373_24741	amino acid ABC transporter, permease protein	N	T	A	179	4.084552525	37.12	19.02949372	55.21050628	4.6315349	0.315036372	amc
2603120	CDS	-1	BN373_24761	ABC transporter, periplasmic substrate-binding protein	-	G	A	9	5.000721764	53.6	30.49095412	76.70904588	2.839541633	0.232444569	amc
2603932	CDS	-1	BN373_24771	Ytnj protein	N	G	A	5	5.116134649	53.6	30.80242812	76.39757188	3.275532034	0.254089959	amc
2605702	CDS	-1	BN373_24781	amidohydrolase family protein	-	G	A	1	11.15079301	113.6	83.57754306	143.6224569	3.05181181	0.240196695	amc
2607219	CDS	-1	BN373_24791	monooxygenase, luciferase family	S	T	G	1	11.07736808	113.6	83.46975321	143.7302468	2.986218098	0.237959392	amc
2612051	CDS	-1	BN373_24841	conserved hypothetical protein	-	G	T	21	5.03001421	53.6	30.56752034	76.63247966	2.55002781	0.214421171	amc
2619988	Intergenic	-	-	-	-	A	T	1	10.93307087	113.6	83.25515927	143.9448407	3.045493364	0.241929943	amc
2620604	CDS	1	BN373_24921	putative membrane protein	N	C	G	1	11.00960374	113.6	83.37059852	143.8294015	2.930420171	0.236185766	amc
2621926	CDS	-1	BN373_24941	periplasmic dipeptide transport protein	-	C	T	1	10.93592819	113.6	83.26015168	143.9398483	2.821592538	0.231456535	amc
2622529	CDS	-1	BN373_24941	periplasmic dipeptide transport protein	-	G	A	2	5.01613369	53.6	30.53387777	76.66612223	2.949980733	0.238442469	amc
2623275	CDS	1	vdh	vanillin dehydrogenase	N	G	A	2	5.041677744	53.6	30.59971148	76.60028852	2.99349761	0.23954983	amc
2626934	Intergenic	-	-	-	-	A	T	3	5.039031076	53.6	30.5876439	76.6123561	2.986218098	0.237959392	amc
2627331	CDS	-1	ydcW	gamma-aminobutyraldehyde dehydrogenase	-	G	T	1	11.07736808	113.6	83.46975321	143.7302468	2.986218098	0.237959392	amc
2629177	CDS	-1	BN373_25031	ABC transporter, permease protein	-	A	C	2	5.008400917	53.6	30.50754989	76.69245011	2.925044102	0.235897036	amc
2630820	CDS	-1	BN373_25051	ABC transporter, ATP-binding protein	-	G	A	7	4.536321417	49	26.59237251	71.40762749	4.890604067	0.327513893	amc
2630857	CDS	-1	BN373_25051	ABC transporter, ATP-binding protein	-	G	A,C	14,14	4.491644508	49	26.45785229	71.54214771	4.714625842	0.320507391	amc
2641497	CDS	1	BN373_25171	benzoate membrane transport protein	N	A	T	5	5.070774082	53.6	30.66996975	76.53003025	3.05181181	0.240196695	amc
2642262	CDS	1	BN373_25171	benzoate membrane transport protein	N	G	A	2	5.032732215	53.6	30.57503269	76.62496731	3.031786891	0.241048501	amc
2642298	CDS	-1	BN373_25181	transcriptional regulator, AraC family	N	G	A	5	5.029924941	53.6	30.5672735	76.6327265	2.998550132	0.239296984	amc
2646301	CDS	-1	tehA	tellurite resistance protein TehA	-	C	T	1	11.07623296	113.6	83.48522974	143.7147703	2.948387932	0.23714844	amc
2647336	CDS	1	BN373_25231	conserved hypothetical protein	S	G	A,C	2,5	5.073666317	53.6	30.68258856	76.51741144	3.059628521	0.241810437	amc
2648794	CDS	-1	BN373_25251	periplasmic glucan biosynthesis protein, MdoG	-	G	A	3	11.13052982	113.6	83.56040635	143.6395936	3.027779841	0.2401466	amc
2654124	CDS	-1	BN373_25281	conserved hypothetical protein	-	G	A	10	4.109637404	37.12	19.09369211	55.14630789	4.660451346	0.315285772	amc
2655547	CDS	1	pcaH	protocatechuate 3,4-dioxygenase, beta subunit	S	C	T	2	5.070774082	53.6	30.66996975	76.53003025	3.098707268	0.242095468	amc
2657490	Intergenic	-	-	-	-	C	T	2	5.347130649	53.6	31.402345	75.797655	3.569986883	0.268481327	amc
2657651	CDS	1	quiA_2	quinate dehydrogenase (pyrroloquinoline-quinone)	S	T	C	201	4.594383533	49	26.76817728	71.23182272	5.112082202	0.337711333	amc
2659455	CDS	1	quiA_2	quinate dehydrogenase (pyrroloquinoline-quinone)	N	G	A	2	4.988910895	53.6	30.4579156	76.7420844	2.813637172	0.231017408	amc
2660222	CDS	-1	adhC	S-(hydroxymethyl)glutathione dehydrogenase/class III alcohol dehydrogenase	-	G	T	82	6.64009075	49	31.22109336	66.77890664	8.665690172	0.454525862	amc
2660443	CDS	-1	adhC	S-(hydroxymethyl)glutathione dehydrogenase/class III alcohol dehydrogenase	-	G	A	78	4.555130773	49	26.64430269	71.35569731	4.909660389	0.326703753	amc
2668588	CDS	1	pbgA	6-phospho-beta-glucosidase pbgA	N	A	G	1	11.17090426	113.6	83.62881828	143.5711817	3.094178502	0.243603627	amc
2671132	CDS	1	rnfB	electron transport complex, RnfABCDGE type, B subunit	S	G	A	1	11.00984471	113.6	83.37101497	143.828985	2.930812263	0.236206811	amc
2674112	CDS	1	rnfD	electron transport complex, RnfABCDGE type, D subunit	N	C	A	2	5.070774082	53.6	30.66996975	76.53003025	3.05181181	0.240196695	amc
2674281	CDS	1	rnfD	electron transport complex, RnfABCDGE type, D subunit	S	C	A	14	5.070774082	53.6	30.66996975	76.53003025	3.098707268	0.242095468	amc
2681064	CDS	-1	tyrS	tyrosyl-tRNA synthetase	-	C	G	45	13.89110057	113.6	87.58609684	139.6139032	8.091141451	0.434722315	amc
2683761	CDS	-1	BN373_25591	conserved hypothetical protein	-	A	C,G	106,7	4.521471932	49	26.54790028	71.45209972	4.751296292	0.321980854	amc
2684943	CDS	1	slyB	outer membrane lipoprotein SlyB	N	G	A	1	11.15079301	113.6	83.57754306	143.6224569	3.05181181	0.240196695	amc
2687128	Intergenic	-	-	-	-	A	G	5	5.070774082	53.6	30.66996975	76.53003025	3.05181181	0.240196695	amc
2691250	CDS	-1	ydhF	oxidoreductase YdhF	-	C	A	48	5.040162149	53.6	30.59076102	76.60923898	2.990125928	0.238165822	amc
2691727	CDS	-1	ydhF	oxidoreductase YdhF	-	C	A	3	5.039385431	53.6	30.58862059	76.61137941	2.987442263	0.238024076	amc
2691798	CDS	-1	ydhF	oxidoreductase YdhF	S	T	C	2	5.070774082	53.6	30.66996975	76.53003025	3.05181181	0.240196695	amc
2698203	CDS	1	sodB	superoxide dismutase (Fe)	N	T	G	1	11.771243	113.6	84.62198042	142.5780196	3.636046038	0.271609682	amc
2703484	CDS	1	BN373_25811	drug resistance transporter, Bcr/CflA subfamily	S	T	C	2	5.036011748	53.6	30.58408839	76.61591161	2.974865506	0.238560624	amc
2707514	CDS	-1	BN373_25851	conserved hypothetical protein	-	C	T	3	5.313056862	53.6	31.32153769	75.87846231	3.381954987	0.260680505	amc
2708758	tRNA	1	BN373_t00311	tRNA-Val	-	G	A	2	5.05410639	53.6	30.63388293	76.56611707	3.037128009	0.241851783	amc
2714522	CDS	1	BN373_25921	beta-lactamase domain protein	N	T	C	1	10.93666585	113.6	83.26144022	143.9385598	3.006537142	0.239877746	amc
2715446	Intergenic	-	-	-	-	G	A	1	11.15079301	113.6	83.57754306	143.6224569	3.170261062	0.245211689	amc
2715871	CDS	1	BN373_25941	conserved hypothetical protein	N	G	A	1	11.07717451	113.6	83.48684214	143.7131579	3.064348707	0.24275326	amc
2716110	CDS	1	BN373_25951	conserved hypothetical protein	S	G	A	2	5.393601698	53.6	31.52316065	75.67683935	3.882114945	0.282640403	amc
2717634	CDS	-1	BN373_25981	carbonate dehydratase	-	G	T	16	5.070774082	53.6	30.66996975	76.53003025	3.05181181	0.240196695	amc
2717930	Intergenic	-	-	-	-	C	T	1	11.12562484	113.6	83.55206963	143.6479304	3.042201822	0.240901333	amc
2717978	Intergenic	-	-	-	-	A	G	1	11.07718044	113.6	83.46943207	143.7305679	2.940594874	0.235537231	amc
2718168	CDS	1	BN373_25991	translocator protein, LysE family	N	G	A	2	5.061923094	53.6	30.6505141	76.5494859	3.042201822	0.240901333	amc
2718786	CDS	-1	BN373_26001	transcriptional regulator, DeoR family	-	G	A	1	11.07718044	113.6	83.46943207	143.7305679	2.940594874	0.235537231	amc
2719027	CDS	-1	BN373_26001	transcriptional regulator, DeoR family	-	C	A,T	2,33	5.073666317	53.6	30.68258856	76.51741144	3.059628521	0.241810437	amc
2720551	CDS	1	BN373_26021	chloramphenicol O-acetyltransferase	N	A	G	2	5.038942093	53.6	30.58739862	76.61260138	2.963784169	0.236253439	amc
2722093	CDS	1	BN373_26031	peptide ABC transporter, periplasmic peptide-binding protein	S	G	A	1	11.15036641	113.6	83.59406495	143.605935	3.059628521	0.241810437	amc
2730642	CDS	1	BN373_26131	transcriptional regulator, LysR family	N	T	C	2	5.04697341	53.6	30.61913637	76.58086363	3.057321177	0.243618817	amc
2739295	CDS	-1	BN373_26201	amidohydrolase family protein	-	C	T	7	5.041740368	53.6	30.59510856	76.60489144	2.995580538	0.238453688	amc
2739382	CDS	-1	BN373_26201	amidohydrolase family protein	-	G	A	11	5.041740368	53.6	30.59510856	76.60489144	2.995580538	0.238453688	amc
2739541	CDS	-1	BN373_26201	amidohydrolase family protein	-	G	A	6	5.039146018	53.6	30.58796072	76.61203928	2.986615167	0.237980375	amc
2740635	CDS	-1	BN373_26211	ABC transporter, periplasmic substrate-binding protein	-	A	G	109	4.084294831	37.12	19.02880232	55.21119768	4.573491136	0.313257885	amc
2741003	CDS	-1	BN373_26221	transcriptional regulator, LysR family	-	T	A	2	5.0499802	53.6	30.61777148	76.58222852	3.023779396	0.239415275	amc
2741327	CDS	-1	BN373_26221	transcriptional regulator, LysR family	-	T	A	3	5.061923094	53.6	30.6505141	76.5494859	3.042201822	0.240901333	amc
2741847	CDS	-1	BN373_26221	transcriptional regulator, LysR family	-	G	A	62	4.548360228	49	26.62019455	71.37980545	4.894226787	0.32455752	amc
2742104	CDS	1	vanB	vanillate O-demethylase oxidoreductase	N	T	A	14	4.549959693	49	26.63301017	71.36698983	4.897542602	0.327786858	amc
2743175	CDS	1	BN373_26251	putative hydrolase	N	C	G	18	5.070774082	53.6	30.66996975	76.53003025	3.075905576	0.240920772	amc
2743294	CDS	1	BN373_26251	putative hydrolase	S	C	T	20	5.070774082	53.6	30.66996975	76.53003025	3.098707268	0.242095468	amc
2744449	CDS	1	BN373_26261	endoribonuclease L-PSP family protein	N	C	A	3	5.145794327	53.6	30.87701063	76.32298937	3.360130294	0.256477266	amc
2744487	CDS	1	BN373_26261	endoribonuclease L-PSP family protein	N	C	T	8	5.147583652	53.6	30.88663529	76.31336471	3.438150635	0.261032307	amc
2744495	CDS	1	BN373_26261	endoribonuclease L-PSP family protein	S	G	A	8	5.039898976	53.6	30.59480985	76.60519015	2.942562221	0.236836699	amc
2745539	CDS	1	BN373_26271	creatininase	N	G	A	5	5.039146018	53.6	30.58796072	76.61203928	2.986615167	0.237980375	amc
2747282	CDS	1	BN373_26291	ABC transporter, ATP-binding protein	S	G	A	7	4.979214936	53.6	30.430699	76.769301	2.825371465	0.231664866	amc
2748202	CDS	1	BN373_26301	ABC transporter, permease protein	N	C	T	4	5.00760713	53.6	30.50533945	76.69466055	2.907703601	0.234449042	amc
2749016	CDS	1	BN373_26311	FAD-binding protein	S	G	A	33	4.520066352	49	26.53964177	71.46035823	4.804397968	0.3225576	amc
2749163	CDS	1	BN373_26311	FAD-binding protein	N	C	A,G	1,61	4.520066352	49	26.53964177	71.46035823	4.804397968	0.3225576	amc
2749193	CDS	1	BN373_26311	FAD-binding protein	S	T	C	8	4.486361349	49	26.4458701	71.5541299	4.6324405	0.318712971	amc
2749526	CDS	1	BN373_26311	FAD-binding protein	S	G	A	3	5.038942093	53.6	30.58739862	76.61260138	2.963784169	0.236253439	amc
2749676	CDS	1	BN373_26311	FAD-binding protein	S	G	A	36	4.479733379	49	26.43399131	71.56600869	4.716114709	0.324069371	amc
2761140	CDS	1	BN373_26441	3-hydroxyacyl-CoA dehydrogenase family protein	N	C	G	2	5.409859912	53.6	31.55309468	75.64690532	3.744313752	0.275304904	amc
2766420	CDS	1	alsS	acetolactate synthase, catabolic	N	T	A	2	5.37469787	53.6	31.47627383	75.72372617	3.658175639	0.274005542	amc
2780833	CDS	-1	ccmI	cytochrome c-type biogenesis protein CcmI	-	G	A	2	5.435284753	53.6	31.6308455	75.5691545	3.925463927	0.287174786	amc
2780838	CDS	-1	ccmI	cytochrome c-type biogenesis protein CcmI	-	G	A	2	5.403337023	53.6	31.5576738	75.6423262	3.780538809	0.282511183	amc
2780881	CDS	-1	ccmI	cytochrome c-type biogenesis protein CcmI	-	C	T	1	11.1210908	113.6	83.56181956	143.6381804	3.044415903	0.242234344	amc
2781772	Intergenic	-	-	-	-	C	G	1	11.29215487	113.6	83.86753437	143.3324656	3.405611912	0.26130267	amc
2781782	Intergenic	-	-	-	-	A	G	1	11.26681519	113.6	83.84339144	143.3566086	3.345818544	0.260196688	amc
2782097	Intergenic	-	-	-	-	A	G	2	5.007640305	53.6	30.51024916	76.68975084	2.943652953	0.238102509	amc
2782186	CDS	-1	dsbE	thiol:disulfide interchange protein DsbE	-	T	G	2	5.068496297	53.6	30.6684823	76.5315177	3.0649906	0.242089534	amc
2783485	CDS	-1	ccmF	cytochrome c-type biogenesis protein CcmF	-	G	A	2	5.035280961	53.6	30.58691049	76.61308951	2.97082066	0.239558991	amc
2784710	CDS	-1	ccmE	cytochrome c-type biogenesis protein CcmE	-	G	A	2	5.068496297	53.6	30.6684823	76.5315177	3.088189922	0.242768068	amc
2784796	CDS	-1	ccmE	cytochrome c-type biogenesis protein CcmE	-	G	A	9	5.036658451	53.6	30.585873	76.614127	2.999199171	0.239851791	amc
2784895	CDS	-1	ccmE	cytochrome c-type biogenesis protein CcmE	-	C	A	3	5.068496297	53.6	30.6684823	76.5315177	3.088189922	0.242768068	amc
2784913	CDS	-1	ccmE	cytochrome c-type biogenesis protein CcmE	-	G	A,C	7,3	5.068496297	53.6	30.6684823	76.5315177	3.111752987	0.24398408	amc
2784952	CDS	-1	ccmE	cytochrome c-type biogenesis protein CcmE	-	C	G	2	5.018239647	53.6	30.5397266	76.6602734	2.956347834	0.238265903	amc
2785079	CDS	-1	ccmD	heme exporter protein D	-	G	T	1	11.13947491	113.6	83.57559553	143.6244045	3.0649906	0.242089534	amc
2785103	CDS	-1	ccmD	heme exporter protein D	-	G	A	8	4.974860205	53.6	30.43324491	76.76675509	2.874852549	0.238028853	amc
2785142	CDS	-1	ccmD	heme exporter protein D	-	C	T	8	5.068496297	53.6	30.6684823	76.5315177	3.0649906	0.242089534	amc
2785211	CDS	-1	ccmD	heme exporter protein D	-	G	C	9	5.036761041	53.6	30.58615607	76.61384393	2.939065056	0.236649383	amc
2785233	CDS	-1	ccmD	heme exporter protein D	-	A	T	6	5.036658451	53.6	30.585873	76.614127	2.999199171	0.239851791	amc
2785253	CDS	-1	ccmD	heme exporter protein D	N	C	G	12	11.06635705	113.6	83.46830474	143.7316953	3.000028676	0.239895694	amc
2785262	CDS	-1	ccmD	heme exporter protein D	-	G	A	1	11.06584965	113.6	83.46743457	143.7325654	2.999199171	0.239851791	amc
2785292	CDS	-1	ccmC	heme exporter protein C	S	G	A	9	5.005047566	53.6	30.50302332	76.69697668	2.934789372	0.237625569	amc
2785408	CDS	-1	ccmC	heme exporter protein C	-	G	A	8	5.071390845	53.6	30.68118129	76.51881871	3.072435503	0.243700039	amc
2785465	CDS	-1	ccmC	heme exporter protein C	-	G	A	10	5.010062617	53.6	30.52188381	76.67811619	2.950062119	0.239668551	amc
2785480	CDS	-1	ccmC	heme exporter protein C	-	G	A	10	5.039548019	53.6	30.59868496	76.60131504	3.006938551	0.241482887	amc
2785672	CDS	-1	ccmC	heme exporter protein C	-	C	T	10	5.071390845	53.6	30.68118129	76.51881871	2.640067738	0.219614021	amc
2785712	CDS	-1	ccmC	heme exporter protein C	-	G	T	2	5.039268619	53.6	30.59307215	76.60692785	3.008190648	0.240327287	amc
2785732	CDS	-1	ccmC	heme exporter protein C	-	C	T	9	5.039268619	53.6	30.59307215	76.60692785	3.008190648	0.240327287	amc
2785744	CDS	-1	ccmC	heme exporter protein C	-	G	A	8	5.068496297	53.6	30.6684823	76.5315177	3.0649906	0.242089534	amc
2785915	CDS	-1	ccmC	heme exporter protein C	-	G	A	3	5.027363679	53.6	30.56502112	76.63497888	2.94382364	0.238111685	amc
2786043	Intergenic	-	-	-	-	A	T	7	5.036899323	53.6	30.58653761	76.61346239	3.000028676	0.239895694	amc
2786058	Intergenic	-	-	-	-	G	A	6	5.078841197	53.6	30.71130689	76.48869311	3.188183431	0.251673928	amc
2786184	CDS	-1	ccmB	heme exporter protein B	S	G	A	3	5.005619851	53.6	30.50461877	76.69538123	2.892548472	0.235340596	amc
2786189	CDS	-1	ccmB	heme exporter protein B	-	C	A,G	7,11	5.037680775	53.6	30.58869341	76.61130659	3.002720153	0.240038094	amc
2786239	CDS	-1	ccmB	heme exporter protein B	-	G	A	2	5.033487736	53.6	30.5819575	76.6180425	2.987575113	0.2404532	amc
2787620	CDS	-1	BN373_26671	gluconate 2-dehydrogenase, cytochrome c subunit	-	A	G	12	11.13897355	113.6	83.59222241	143.6077776	3.118893963	0.245584638	amc
2787651	CDS	-1	BN373_26671	gluconate 2-dehydrogenase, cytochrome c subunit	-	T	C	4	5.068496297	53.6	30.6684823	76.5315177	3.0649906	0.242089534	amc
2788540	CDS	-1	BN373_26671	gluconate 2-dehydrogenase, cytochrome c subunit	-	T	A	1	11.07134774	113.6	83.47686046	143.7231395	3.008190648	0.240327287	amc
2788840	CDS	-1	BN373_26681	gluconate 2-dehydrogenase, flavoprotein subunit	-	C	A	1	11.06541747	113.6	83.46669333	143.7333067	2.976643075	0.238136117	amc
2789584	CDS	-1	BN373_26681	gluconate 2-dehydrogenase, flavoprotein subunit	-	C	T	2	5.045728152	53.6	30.61570999	76.58429001	3.028132801	0.242605344	amc
2789800	CDS	-1	BN373_26681	gluconate 2-dehydrogenase, flavoprotein subunit	-	C	T	3	5.054488413	53.6	30.64471027	76.55528973	3.07850453	0.246504867	amc
2790403	CDS	-1	BN373_26681	gluconate 2-dehydrogenase, flavoprotein subunit	-	C	T	2	5.059575079	53.6	30.64887588	76.55112412	3.054123773	0.243260658	amc
2790600	CDS	-1	BN373_26691	gluconate 2-dehydrogenase, subunit 3	-	C	A	1	10.9972383	113.6	83.36680187	143.8331981	2.896538751	0.236065292	amc
2790792	CDS	-1	BN373_26691	gluconate 2-dehydrogenase, subunit 3	-	T	C	2	4.975317941	53.6	30.42459731	76.77540269	2.832412678	0.233750886	amc
2792251	CDS	-1	BN373_26711	ABC transporter, ATP-binding protein	-	C	G	2	4.950245888	53.6	30.37380124	76.82619876	2.834613514	0.238277262	amc
2794067	CDS	-1	BN373_26721	ABC transporter, permease protein	-	C	A	3	5.041740368	53.6	30.59510856	76.60489144	3.064484044	0.241539034	amc
2794170	CDS	-1	BN373_26721	ABC transporter, permease protein	S	G	T	1	11.12562484	113.6	83.55206963	143.6479304	3.041252012	0.241368041	amc
2794397	CDS	-1	BN373_26721	ABC transporter, permease protein	-	G	A	33	5.00740457	53.6	30.5047753	76.6952247	2.862263392	0.232501366	amc
2794865	CDS	-1	BN373_26721	ABC transporter, permease protein	-	G	A	2	5.070774082	53.6	30.66996975	76.53003025	3.050658811	0.240653281	amc
2797566	CDS	1	BN373_26741	malate/L-lactate dehydrogenase	N	G	T	6	5.010320797	53.6	30.51289381	76.68710619	2.93033012	0.236690678	amc
2797598	Intergenic	-	-	-	-	C	T	2	5.030129521	53.6	30.56783919	76.63216081	2.975719556	0.239118721	amc
2797727	Intergenic	-	-	-	-	G	A	2	5.073666317	53.6	30.68258856	76.51741144	3.082732881	0.243010928	amc
2797894	CDS	1	fdhA	formate dehydrogenase, alpha subunit	S	C	T	2	5.007541076	53.6	30.50515549	76.69484451	2.875986021	0.233753551	amc
2798506	CDS	1	fdhA	formate dehydrogenase, alpha subunit	S	G	A	1	11.05899657	113.6	83.45567575	143.7443243	2.964232144	0.238506345	amc
2798802	CDS	1	fdhA	formate dehydrogenase, alpha subunit	N	G	A	1	11.15079301	113.6	83.57754306	143.6224569	3.050658811	0.240653281	amc
2798932	CDS	1	fdhA	formate dehydrogenase, alpha subunit	S	C	T	24	5.038942093	53.6	30.58739862	76.61260138	2.939154319	0.235970239	amc
2801638	CDS	1	BN373_26771	transporter, major facilitator family	N	C	T	2	4.975752855	53.6	30.42096027	76.77903973	2.754837244	0.228246555	amc
2801943	CDS	1	BN373_26771	transporter, major facilitator family	N	G	A	4	5.070774082	53.6	30.66996975	76.53003025	3.074303425	0.241362327	amc
2802909	CDS	1	BN373_26781	glyoxalase family protein	S	G	A	2	4.976658337	53.6	30.42350842	76.77649158	3.194536428	0.247383221	amc
2807835	CDS	-1	BN373_26831	amino acid ABC transporter, permease protein	-	C	G	1	10.85392188	113.6	83.24560191	143.9543981	2.895751135	0.243740408	amc
2808366	CDS	-1	BN373_26841	amino acid ABC transporter, periplasmic amino acid-binding protein	-	C	T	2	4.959448621	53.6	30.40513624	76.79486376	2.889320434	0.242092533	amc
2810678	CDS	-1	fitE	iron ABC transporter, periplasmic iron-binding protein	-	G	A	1	11.07718044	113.6	83.46943207	143.7305679	2.939154319	0.235970239	amc
2811426	CDS	-1	fitD	iron ABC transporter, permease protein	S	G	A	1	11.01586858	113.6	83.39903174	143.8009683	2.904311662	0.236487426	amc
2811605	CDS	-1	fitD	iron ABC transporter, permease protein	-	G	A	1	11.09010987	113.6	83.50897301	143.691027	3.015010719	0.241202536	amc
2812174	CDS	-1	fitC	iron ABC transporter, permease protein	-	C	T	6	5.070774082	53.6	30.66996975	76.53003025	3.050658811	0.240653281	amc
2812299	CDS	-1	fitC	iron ABC transporter, permease protein	-	A	G	1	11.22694074	113.6	83.74071131	143.4592887	3.217072442	0.25166749	amc
2812332	CDS	-1	fitC	iron ABC transporter, permease protein	-	G	T	2	5.041740368	53.6	30.59510856	76.60489144	2.994345219	0.238901926	amc
2812399	CDS	-1	fitC	iron ABC transporter, permease protein	-	G	T	1	11.00398472	113.6	83.36088343	143.8391166	2.87517757	0.233709605	amc
2812673	CDS	-1	fitC	iron ABC transporter, permease protein	-	G	A	2	5.007303296	53.6	30.50449323	76.69550677	2.87517757	0.233709605	amc
2813737	Intergenic	-	-	-	-	T	A	5	5.040162149	53.6	30.59076102	76.60923898	3.058221515	0.241737154	amc
2813739	Intergenic	-	-	-	-	G	A	5	5.008515136	53.6	30.50786791	76.69213209	2.992621146	0.23950338	amc
2813940	Intergenic	-	-	-	-	C	T	2	5.083417565	53.6	30.70913185	76.49086815	3.16292103	0.247135847	amc
2814009	Intergenic	-	-	-	-	A	G	1	11.07975321	113.6	83.47383449	143.7261655	3.058221515	0.241737154	amc
2814564	CDS	1	BN373_26901	TonB-dependent siderophore receptor	S	G	A	5	5.070774082	53.6	30.66996975	76.53003025	3.120785993	0.243755125	amc
2815380	CDS	1	BN373_26901	TonB-dependent siderophore receptor	N	C	G	4	5.073666317	53.6	30.68258856	76.51741144	3.12892058	0.245394647	amc
2815983	CDS	1	BN373_26901	TonB-dependent siderophore receptor	S	T	C	106	4.499972882	40.40677966	21.84206787	58.97149146	4.793713927	0.325234431	amc
2816819	CDS	-1	BN373_26911	ABC transporter, ATP-binding protein	-	G	A	1	11.80354577	113.6	84.69068867	142.5093113	3.769036739	0.279180167	amc
2817112	CDS	-1	BN373_26911	ABC transporter, ATP-binding protein	-	G	A	5	5.397995296	53.6	31.5289022	75.6710978	3.849878752	0.280938714	amc
2818168	CDS	-1	BN373_26921	ABC transporter, permease protein	-	C	T	3	5.070774082	53.6	30.66996975	76.53003025	3.120785993	0.243755125	amc
2818412	CDS	-1	BN373_26931	ABC transporter, periplasmic substrate-binding protein	-	G	C	2	5.005675767	53.6	30.50477464	76.69522536	2.936181512	0.237700536	amc
2819614	CDS	-1	BN373_26941	aliphatic sulfonates ABC transporter family, periplasmic substrate-binding protein	-	G	A,T	1,2	5.38362375	53.6	31.52512754	75.67487246	3.857020305	0.290400994	amc
2820222	CDS	-1	BN373_26951	acyl-CoA dehydrogenase family protein	-	G	A	1	11.15036641	113.6	83.59406495	143.605935	3.12892058	0.245394647	amc
2820458	CDS	-1	BN373_26951	acyl-CoA dehydrogenase family protein	-	C	T	2	5.040162149	53.6	30.59076102	76.60923898	3.058221515	0.241737154	amc
2820631	CDS	-1	BN373_26951	acyl-CoA dehydrogenase family protein	S	G	T	2	5.039146018	53.6	30.58796072	76.61203928	3.054679451	0.241552576	amc
2820789	CDS	-1	BN373_26951	acyl-CoA dehydrogenase family protein	-	G	A,T	134,1	4.548360228	49	26.62019455	71.37980545	4.975639048	0.327720858	amc
2820833	CDS	-1	BN373_26951	acyl-CoA dehydrogenase family protein	-	G	A	1	11.73374643	113.6	84.56325119	142.6367488	3.724156387	0.275168951	amc
2820947	CDS	-1	BN373_26951	acyl-CoA dehydrogenase family protein	-	G	A	1	11.01005848	113.6	83.37138442	143.8286156	2.938930667	0.236642182	amc
2821044	CDS	-1	BN373_26951	acyl-CoA dehydrogenase family protein	-	C	T	4	5.009879944	53.6	30.511667	76.688333	2.952022399	0.237342736	amc
2821208	CDS	-1	BN373_26951	acyl-CoA dehydrogenase family protein	N	G	A	1	11.07811533	113.6	83.471032	143.728968	3.055513925	0.241596072	amc
2821219	CDS	-1	BN373_26951	acyl-CoA dehydrogenase family protein	S	C	G	5	5.00740457	53.6	30.5047753	76.6952247	2.884729991	0.233721644	amc
2821310	CDS	-1	BN373_26951	acyl-CoA dehydrogenase family protein	-	G	A	1	11.12562484	113.6	83.55206963	143.6479304	3.135643411	0.245211334	amc
2821532	CDS	-1	BN373_26961	monooxygenase, luciferase family	-	C	T	8	5.032732215	53.6	30.57503269	76.62496731	3.053757854	0.24272392	amc
2822761	CDS	-1	BN373_26971	transcriptional regulator, LysR family	-	G	A	4	5.007541076	53.6	30.50515549	76.69484451	2.94397807	0.236912497	amc
2822779	CDS	-1	BN373_26971	transcriptional regulator, LysR family	-	C	A	1	11.15079301	113.6	83.57754306	143.6224569	3.120785993	0.243755125	amc
2823848	CDS	1	BN373_26981	cysteine dioxygenase, type I	S	G	A	4	11.07811533	113.6	83.471032	143.728968	2.986223521	0.238472566	amc
2825576	CDS	1	BN373_26991	glpE family protein	N	G	A	2	5.00760713	53.6	30.50533945	76.69466055	2.862363438	0.233012052	amc
2825685	CDS	1	BN373_26991	glpE family protein	N	A	T	2	5.0809594	53.6	30.71212932	76.48787068	3.088861526	0.246315591	amc
2825903	CDS	-1	BN373_27001	conserved hypothetical protein TIGR00726	-	G	A	2	5.032732215	53.6	30.57503269	76.62496731	2.984652406	0.239593931	amc
2826023	CDS	-1	BN373_27001	conserved hypothetical protein TIGR00726	-	C	T	2	5.041740368	53.6	30.59510856	76.60489144	2.994345219	0.238901926	amc
2826144	CDS	-1	BN373_27001	conserved hypothetical protein TIGR00726	S	T	A	1	11.08308111	113.6	83.47952675	143.7204732	2.994345219	0.238901926	amc
2826197	CDS	-1	BN373_27001	conserved hypothetical protein TIGR00726	-	G	A	2	5.070774082	53.6	30.66996975	76.53003025	3.050658811	0.240653281	amc
2827316	CDS	-1	BN373_27011	putative 3-hydroxyphenylpropionic acid transporter MhpT	-	C	A	3	5.070774082	53.6	30.66996975	76.53003025	3.050658811	0.240653281	amc
2827322	CDS	-1	BN373_27011	putative 3-hydroxyphenylpropionic acid transporter MhpT	-	C	G	3	5.070774082	53.6	30.66996975	76.53003025	3.050658811	0.240653281	amc
2827840	Intergenic	-	-	-	-	C	A	1	11.15079301	113.6	83.57754306	143.6224569	3.07407918	0.241350731	amc
2828221	CDS	-1	mhpE	4-hydroxy-2-oxovalerate aldolase	-	A	C	6	5.404638875	53.6	31.5556123	75.6443877	3.72944991	0.27927996	amc
2829050	CDS	-1	mhpF	acetaldehyde dehydrogenase	-	G	A	2	5.039247987	53.6	30.58824177	76.61175823	2.926269551	0.235281043	amc
2830899	CDS	-1	mhpC	2-hydroxy-6-ketonona-2,4-dienedioic acid hydrolase	-	C	T	38	4.52269904	49	26.54754547	71.45245453	4.811734578	0.323432748	amc
2832125	CDS	-1	mhpB	2,3-dihydroxyphenylpropionate 1,2-dioxygenase	-	G	A	2	11.79483768	113.6	84.64071772	142.5592823	3.693223016	0.272941138	amc
2832619	CDS	-1	mhpA	3-(3-hydroxy-phenyl)propionate hydroxylase	-	C	T	2	5.037680775	53.6	30.58869341	76.61130659	3.001653042	0.240495961	amc
2833406	CDS	-1	mhpA	3-(3-hydroxy-phenyl)propionate hydroxylase	-	T	C	2	5.041740368	53.6	30.59510856	76.60489144	2.994345219	0.238901926	amc
2833696	CDS	-1	mhpA	3-(3-hydroxy-phenyl)propionate hydroxylase	-	T	C	1	11.07782549	113.6	83.47053601	143.729464	2.948797105	0.235974351	amc
2834363	CDS	1	mhpR	Mhp operon transcriptional activator	S	A	G	1	11.15079301	113.6	83.57754306	143.6224569	3.050658811	0.240653281	amc
2834385	CDS	1	mhpR	Mhp operon transcriptional activator	N	G	A	6	5.052030161	53.6	30.62340049	76.57659951	2.984076203	0.238358929	amc
2835675	CDS	1	BN373_27091	iron chelate ABC transporter, periplasmic iron chelate-binding protein	S	G	A	48	4.536292768	49	26.59228693	71.40771307	4.890360325	0.3275043	amc
2835685	CDS	1	BN373_27091	iron chelate ABC transporter, periplasmic iron chelate-binding protein	N	G	A	1	11.13257424	113.6	83.5638795	143.6361205	3.076432423	0.242684099	amc
2835847	CDS	1	BN373_27091	iron chelate ABC transporter, periplasmic iron chelate-binding protein	N	G	T	1	11.29903998	113.6	83.87898828	143.3210117	3.41777385	0.262445012	amc
2836284	CDS	1	BN373_27101	iron chelate ABC transporter, permease protein	N	G	A	1	11.07718044	113.6	83.46943207	143.7305679	3.032152559	0.239853543	amc
2837382	CDS	1	BN373_27111	iron chelate ABC transporter, ATP-binding protein	S	T	C	41	4.629348251	58	31.85893411	84.14106589	11.54892553	0.54280733	amc
2838080	CDS	-1	BN373_27121	putative molybdate ABC transporter, periplasmic molybdate-binding protein	-	G	A	4	4.978513558	53.6	30.42872692	76.77127308	2.85209572	0.233133389	amc
2839060	CDS	-1	BN373_27131	putative shikimate 5-dehydrogenase	-	T	C	13	5.070774082	53.6	30.66996975	76.53003025	3.050658811	0.240653281	amc
2839683	CDS	-1	BN373_27141	transporter, major facilitator family	-	G	T	2	5.013590828	53.6	30.52198824	76.67801176	2.964795752	0.23802445	amc
2839744	CDS	-1	BN373_27141	transporter, major facilitator family	-	G	A	2	11.00941719	113.6	83.3702761	143.8297239	2.907207982	0.234936823	amc
2841983	CDS	-1	BN373_27151	AP endonuclease, family 2/4-hydroxyphenylpyruvate dioxygenase	-	C	T	1	11.15079301	113.6	83.57754306	143.6224569	3.050658811	0.240653281	amc
2842090	CDS	-1	BN373_27151	AP endonuclease, family 2/4-hydroxyphenylpyruvate dioxygenase	-	T	G	2	5.145794327	53.6	30.87701063	76.32298937	3.334112725	0.256268557	amc
2842661	CDS	-1	BN373_27151	AP endonuclease, family 2/4-hydroxyphenylpyruvate dioxygenase	-	C	T	3	5.083417565	53.6	30.70913185	76.49086815	3.115759947	0.245238498	amc
2844746	CDS	1	pykF	pyruvate kinase I	S	C	T	2	11.02178535	113.6	83.40925037	143.7907496	2.958349689	0.239403426	amc
2845124	CDS	1	pykF	pyruvate kinase I	S	C	T	9	5.039247987	53.6	30.58824177	76.61175823	2.926269551	0.235281043	amc
2846402	Intergenic	-	-	-	-	C	T	3	5.113541815	53.6	30.79544855	76.40455145	3.203197096	0.250961833	amc
2847049	CDS	-1	BN373_27201	LysM domain/ErfK/YbiS/YcfS/YnhG family protein	-	A	T	2	5.041740368	53.6	30.59510856	76.60489144	2.994345219	0.238901926	amc
2847238	CDS	-1	BN373_27201	LysM domain/ErfK/YbiS/YcfS/YnhG family protein	-	C	T	3	5.041740368	53.6	30.59510856	76.60489144	2.994345219	0.238901926	amc
2847658	CDS	-1	sufE	cysteine desulfuration protein SufE	-	C	T	2	11.10477459	113.6	83.51656958	143.6834304	2.984076203	0.238358929	amc
2847711	CDS	-1	sufE	cysteine desulfuration protein SufE	-	T	C	1	11.22694074	113.6	83.74071131	143.4592887	3.217072442	0.25166749	amc
2848261	CDS	-1	sufS	cysteine desulfurase	S	C	G	5	5.010853463	53.6	30.51437588	76.68562412	2.932153917	0.236788676	amc
2852991	CDS	-1	sufA	FeS assembly scaffold SufA	-	G	T	2	4.975445013	53.6	30.42009379	76.77990621	2.923576794	0.236504938	amc
2855372	CDS	1	BN373_27291	putative L-lactate dehydrogenase (cytochrome)	N	T	C	1	10.93443538	113.6	83.27532819	143.9246718	2.813348914	0.232693909	amc
2855696	CDS	1	BN373_27291	putative L-lactate dehydrogenase (cytochrome)	N	C	T	2	5.00740457	53.6	30.5047753	76.6952247	2.861676043	0.23297458	amc
2857553	CDS	-1	BN373_27301	RND transporter, hydrophobe/amphiphile efflux-1 (HAE1) family	-	G	T	2	5.038942093	53.6	30.58739862	76.61260138	3.054708673	0.241030562	amc
2859261	CDS	-1	BN373_27301	RND transporter, hydrophobe/amphiphile efflux-1 (HAE1) family	-	G	T	8	4.494169503	49	26.46551267	71.53448733	4.721361049	0.321360353	amc
2859276	CDS	-1	BN373_27301	RND transporter, hydrophobe/amphiphile efflux-1 (HAE1) family	-	A	C,T,G	8,1,7	4.494169503	49	26.46551267	71.53448733	4.721361049	0.321360353	amc
2859474	CDS	-1	BN373_27301	RND transporter, hydrophobe/amphiphile efflux-1 (HAE1) family	-	A	T,G	8,14	4.519859432	49	26.53902025	71.46097975	4.798784599	0.322918864	amc
2859590	CDS	-1	BN373_27311	efflux transporter, RND family, MFP subunit	-	A	C	14	4.514524424	49	26.5270121	71.4729879	4.78700933	0.323992577	amc
2859669	CDS	-1	BN373_27311	efflux transporter, RND family, MFP subunit	S	C	T	7	4.514524424	49	26.5270121	71.4729879	4.78700933	0.323992577	amc
2859792	CDS	-1	BN373_27311	efflux transporter, RND family, MFP subunit	-	G	T	28	4.459969782	49	26.36931448	71.63068552	4.567068452	0.318145797	amc
2860522	CDS	-1	BN373_27311	efflux transporter, RND family, MFP subunit	-	C	T	1	11.07718044	113.6	83.46943207	143.7305679	3.008095249	0.239112959	amc
2861408	Intergenic	-	-	-	-	T	A	3	5.038942093	53.6	30.58739862	76.61260138	2.984695089	0.238391686	amc
2861787	CDS	-1	BN373_27331	3-beta hydroxysteroid dehydrogenase/isomerase family protein	-	A	G	112	4.463340033	49	26.37555157	71.62444843	4.581794738	0.316635506	amc
2861788	CDS	-1	BN373_27331	3-beta hydroxysteroid dehydrogenase/isomerase family protein	S	T	C	112	4.463340033	49	26.37555157	71.62444843	4.552332804	0.315997205	amc
2861820	CDS	-1	BN373_27331	3-beta hydroxysteroid dehydrogenase/isomerase family protein	-	G	A,T	3,1	4.990209618	53.6	30.46155466	76.73844534	2.906464291	0.236095569	amc
2863085	CDS	1	BN373_27341	transcriptional regulator, LysR family	S	G	A,T	13,19	4.519859432	49	26.53902025	71.46097975	4.798784599	0.322918864	amc
2865012	CDS	1	BN373_27361	iron ABC transporter, permease protein	S	C	T	2	5.194490627	53.6	31.04160473	76.15839527	3.215529699	0.258869803	amc
2867147	CDS	1	BN373_27381	transporter, major facilitator family	N	G	A	12	11.07718044	113.6	83.46943207	143.7305679	2.984695089	0.238391686	amc
2867785	CDS	-1	BN373_27391	cobalamine-independent methonine synthase	-	C	T	2	5.007303296	53.6	30.50449323	76.69550677	2.920003333	0.236135094	amc
2869201	CDS	-1	BN373_27401	conserved hypothetical protein	-	C	T	1	11.05856495	113.6	83.4549348	143.7450652	3.009896911	0.240417423	amc
2871605	CDS	-1	ydiI	esterase YdiI	-	A	T	3	5.070774082	53.6	30.66996975	76.53003025	3.097544946	0.242561441	amc
2872207	CDS	-1	BN373_27441	putative oxidase, FAD-binding	-	C	T	3	5.00760713	53.6	30.50533945	76.69466055	2.862363438	0.233012052	amc
2873533	CDS	-1	BN373_27441	putative oxidase, FAD-binding	N	G	A	1	11.15036641	113.6	83.59406495	143.605935	3.058890855	0.242289455	amc
2874406	CDS	-1	BN373_27441	putative oxidase, FAD-binding	-	G	A	3	5.018854718	53.6	30.54143409	76.65856591	2.958349689	0.239403426	amc
2875638	CDS	1	ydiK	inner membrane protein YdiK	S	C	T	2	5.114492813	53.6	30.79800918	76.40199082	3.268169959	0.254250341	amc
2875952	CDS	1	ydiK	inner membrane protein YdiK	S	C	A	3	4.98511851	53.6	30.45214961	76.74785039	2.843464588	0.23436168	amc
2876022	Intergenic	-	-	-	-	T	C	2	5.012302534	53.6	30.52322745	76.67677255	2.89163532	0.235798642	amc
2876078	Intergenic	-	-	-	-	C	G	2	5.008515136	53.6	30.50786791	76.69213209	2.924149616	0.236358308	amc
2878532	CDS	-1	ppsA	phosphoenolpyruvate synthase	-	T	C	1	11.17063009	113.6	83.64586205	143.5541379	3.123809729	0.246888353	amc
2879408	CDS	1	BN373_27471	conserved hypothetical protein	N	A	T	1	10.93352217	113.6	83.25594791	143.9440521	2.80239752	0.230897338	amc
2880262	CDS	1	aroH	3-deoxy-7-phosphoheptulonate synthase, Trp-sensitive	S	C	T	3	5.070774082	53.6	30.66996975	76.53003025	3.050658811	0.240653281	amc
2881465	Intergenic	-	-	-	-	G	A,T	17,7	4.673504345	49	27.01860925	70.98139075	5.453608812	0.359636435	amc
2881803	CDS	-1	BN373_27501	conserved hypothetical protein	N	T	A,G	103,28	4.487286918	49	26.44868502	71.55131498	4.702890297	0.322160358	amc
2885575	CDS	1	BN373_27541	lipoprotein, YaeC family	N	G	A	2	5.350109225	53.6	31.40980903	75.79019097	3.578563367	0.269435598	amc
2889587	CDS	1	BN373_27571	transcriptional regulator, LysR family	S	C	T	3	5.070774082	53.6	30.66996975	76.53003025	3.074303425	0.241362327	amc
2890588	CDS	1	BN373_27581	FAD-dependent oxidoreductase	N	C	G	1	11.07975321	113.6	83.47383449	143.7261655	3.012322797	0.239335291	amc
2893390	CDS	-1	pheT	phenylalanyl-tRNA synthetase, beta subunit	-	C	T	2	5.073666317	53.6	30.68258856	76.51741144	3.058890855	0.242289455	amc
2902342	CDS	1	BN373_27711	fructosamine kinase family protein	S	G	A	2	5.145794327	53.6	30.87701063	76.32298937	3.334112725	0.256268557	amc
2910534	Intergenic	-	-	-	-	G	A	2	5.042898641	53.6	30.61782241	76.58217759	3.083283622	0.248020977	amc
2915480	CDS	-1	BN373_27881	transporter, cation channel family	-	G	A	2	4.979652995	53.6	30.43193047	76.76806953	2.869462594	0.234589458	amc
2916649	CDS	-1	oppF	oligopeptide ABC transporter, ATP-binding protein OppF	-	G	A	3	5.032732215	53.6	30.57503269	76.62496731	2.984652406	0.239593931	amc
2917031	CDS	-1	oppD	oligopeptide ABC transporter, ATP-binding protein OppD	-	G	A	2	5.011166258	53.6	30.52006618	76.67993382	2.932139141	0.237993113	amc
2922987	Intergenic	-	-	-	-	G	A	2	4.998120489	53.6	30.48368835	76.71631165	2.91113692	0.236348583	amc
2926760	Intergenic	-	-	-	-	G	A	2	5.009879944	53.6	30.511667	76.688333	2.88394096	0.234185571	amc
2933640	CDS	-1	BN373_28031	transcriptional regulator, AsnC family	-	C	A	2	5.070774082	53.6	30.66996975	76.53003025	3.074303425	0.241362327	amc
2935719	CDS	-1	narJ	nitrate reductase molybdenum cofactor assembly chaperone 1	-	C	T	3	5.145794327	53.6	30.87701063	76.32298937	3.334112725	0.256268557	amc
2940169	CDS	-1	narG	nitrate reductase 1, alpha subunit	-	C	A	1	11.07761047	113.6	83.47016803	143.729832	3.031732514	0.240353667	amc
2941096	CDS	-1	narG	nitrate reductase 1, alpha subunit	-	G	A	71	4.52269904	49	26.54754547	71.45245453	4.842716349	0.324073484	amc
2941965	Intergenic	-	-	-	-	G	A,C,T	5,8,3	4.515467863	49	26.53809506	71.46190494	5.165345572	0.336351683	amc
2944328	CDS	1	narX	nitrate/nitrite sensor protein NarX	S	G	T	3	4.979414896	53.6	30.43126115	76.76873885	2.868653583	0.234545232	amc
2947151	CDS	-1	BN373_28121	intimin/invasin family protein	-	C	A	2	5.039385431	53.6	30.58862059	76.61137941	2.986223521	0.238472566	amc
2949001	CDS	-1	nasA	nitrate reductase	S	C	T	1	11.15036641	113.6	83.59406495	143.605935	3.058890855	0.242289455	amc
2952954	CDS	-1	BN373_28141	nitrite reductase (nad(p)h), large subunit	-	A	G	185	4.05555622	35.84962406	18.30266881	53.39657931	4.500414311	0.310828813	amc
2953047	CDS	-1	BN373_28141	nitrite reductase (nad(p)h), large subunit	N	A	G	180	6.736784579	40.97109827	26.22124225	55.72095428	5.979938822	0.368267995	amc
2953530	CDS	-1	BN373_28141	nitrite reductase (nad(p)h), large subunit	S	T	C	167	4.520066352	49	26.53964177	71.46035823	4.799728124	0.322956335	amc
2954058	CDS	-1	BN373_28141	nitrite reductase (nad(p)h), large subunit	-	C	T	42	4.809436907	49	27.37474329	70.62525671	5.491061986	0.35253215	amc
2954160	CDS	-1	BN373_28141	nitrite reductase (nad(p)h), large subunit	-	G	A	53	4.109637404	37.12	19.09369211	55.14630789	4.656269852	0.315697235	amc
2954488	CDS	-1	nasD	nitrate ABC transporter, ATP-binding protein	-	C	T	1	11.00941719	113.6	83.3702761	143.8297239	2.907207982	0.234936823	amc
2957466	Intergenic	-	-	-	-	T	A	4	5.046785928	53.6	30.60899298	76.59100702	2.988660478	0.238088429	amc
2957563	CDS	-1	nasR	nitrate regulatory protein	N	C	T	3	5.070774082	53.6	30.66996975	76.53003025	3.050658811	0.240653281	amc
2957895	CDS	-1	nasR	nitrate regulatory protein	-	C	A	44	4.05555622	35.84962406	18.30266881	53.39657931	4.530534824	0.31149555	amc
2960940	Intergenic	-	-	-	-	G	A	3	5.347405509	53.6	31.40303405	75.79696595	3.569197821	0.268989427	amc
2960998	Intergenic	-	-	-	-	T	C	3	5.010320797	53.6	30.51289381	76.68710619	2.93033012	0.236690678	amc
2962274	Intergenic	-	-	-	-	T	C	112	4.032884671	35.84962406	18.24562732	53.4536208	4.479574217	0.311461742	amc
2963579	CDS	-1	BN373_28251	SirB1 protein	-	G	A	8	5.070774082	53.6	30.66996975	76.53003025	3.097544946	0.242561441	amc
2963783	CDS	-1	BN373_28251	SirB1 protein	-	G	A	1	13.98063016	113.6	87.65430697	139.545693	4.308236402	0.301045335	amc
2965087	CDS	-1	hemK	protein-(glutamine-N5) methyltransferase, release factor-specific	-	C	T	3	5.070774082	53.6	30.66996975	76.53003025	3.050658811	0.240653281	amc
2965845	CDS	-1	prfA	peptide chain release factor 1	-	G	A,C	10,3	5.083417565	53.6	30.70913185	76.49086815	3.092418706	0.244032067	amc
2968427	CDS	1	lolB	outer membrane lipoprotein LolB	S	C	T	3	5.070774082	53.6	30.66996975	76.53003025	3.050658811	0.240653281	amc
2972653	CDS	-1	BN373_28341	transcriptional regulator, MerR family/albicidin resistance protein	-	G	C	3	5.070774082	53.6	30.66996975	76.53003025	3.050658811	0.240653281	amc
2974062	Intergenic	-	-	-	-	G	A,T	4,1	5.070774082	53.6	30.66996975	76.53003025	3.050658811	0.240653281	amc
2976212	CDS	-1	BN373_28381	conserved hypothetical protein	-	T	A	9	5.081417491	53.6	30.71337593	76.48662407	3.135778936	0.248757081	amc
2976261	CDS	-1	BN373_28381	conserved hypothetical protein	-	C	T	18	5.030129521	53.6	30.56783919	76.63216081	2.975719556	0.239118721	amc
2977672	CDS	-1	BN373_28401	ImpA domain protein	N	C	A	3	5.070774082	53.6	30.66996975	76.53003025	3.050658811	0.240653281	amc
2978224	CDS	-1	BN373_28401	ImpA domain protein	-	C	T	4	5.008312494	53.6	30.50730369	76.69269631	3.113463399	0.243681432	amc
2980478	CDS	-1	BN373_28431	type VI secretion protein, VC_A0111 family	-	C	T	4	4.980424186	53.6	30.43409802	76.76590198	3.17879321	0.246583245	amc
2980503	CDS	-1	BN373_28431	type VI secretion protein, VC_A0111 family	-	C	A,T	2,4	5.040165916	53.6	30.5907714	76.6092286	3.252265309	0.248343654	amc
2980545	CDS	-1	BN373_28431	type VI secretion protein, VC_A0111 family	-	G	A	13	5.008518877	53.6	30.50787832	76.69212168	3.184550412	0.246192343	amc
2981120	CDS	-1	BN373_28441	conserved hypothetical protein	-	G	A	3	5.088396101	53.6	30.73729652	76.46270348	3.492972642	0.26404865	amc
2981480	CDS	-1	BN373_28441	conserved hypothetical protein	-	C	T	7	5.040165916	53.6	30.5907714	76.6092286	3.252265309	0.248343654	amc
2982012	CDS	-1	BN373_28441	conserved hypothetical protein	-	C	T	11	5.011096908	53.6	30.51505315	76.68494685	3.243053636	0.248564025	amc
2982409	CDS	-1	BN373_28441	conserved hypothetical protein	-	C	A	3	5.052512012	53.6	30.62950688	76.57049312	3.297098528	0.251837263	amc
3001049	CDS	1	BN373_28581	cold-shock DNA-binding domain protein	S	G	A	2	5.11865723	53.6	30.81411776	76.38588224	3.27942288	0.256096888	amc
3004105	CDS	-1	citH	citrate:proton symporter	-	G	A	3	4.940943542	53.6	30.33714733	76.86285267	2.87231514	0.236854165	amc
3004480	CDS	-1	citH	citrate:proton symporter	-	G	A	2	5.043637236	53.6	30.60510791	76.59489209	3.06886079	0.242988625	amc
3004684	Intergenic	-	-	-	-	C	A	2	5.011841984	53.6	30.52194628	76.67805372	3.201175784	0.247719885	amc
3004711	Intergenic	-	-	-	-	T	A	4	5.043637236	53.6	30.60510791	76.59489209	3.336012814	0.253179193	amc
3005132	CDS	-1	BN373_28621	transcriptional regulator, LysR family	S	A	G	2	5.034570898	53.6	30.5849496	76.6150504	3.034855838	0.242437201	amc
3005399	CDS	-1	BN373_28621	transcriptional regulator, LysR family	-	G	A	1	11.00702036	113.6	83.38373484	143.8162652	2.942334417	0.237514335	amc
3005600	CDS	-1	BN373_28621	transcriptional regulator, LysR family	-	G	A	2	5.011841984	53.6	30.52194628	76.67805372	2.897382339	0.235603095	amc
3006643	CDS	-1	BN373_28641	putative phosphoenolpyruvate carboxykinase (ATP)	-	A	G	49	4.334670963	39.33333333	20.85102293	57.81564373	4.563114908	0.31740479	amc
3010668	CDS	-1	BN373_28671	hydrophobic amino acid ABC transporter, ATP-binding protein	-	G	A	9	5.0520617	53.6	30.63804581	76.56195419	3.071392466	0.246130901	amc
3011375	CDS	-1	BN373_28681	hydrophobic amino acid ABC transporter, permease protein	-	G	A	1	11.00965992	113.6	83.42427249	143.7757275	3.028223251	0.244578681	amc
3012992	Intergenic	-	-	-	-	C	A,T	2,3	4.502856612	49	26.50003776	71.49996224	4.788605911	0.326602969	amc
3014451	Intergenic	-	-	-	-	C	T	1	11.07687042	113.6	83.55853729	143.6414627	3.188778791	0.254827804	amc
3015961	CDS	-1	BN373_28711	putative formate acetyltransferase	-	T	A	13	5.010815843	53.6	30.52398086	76.67601914	2.974592219	0.240987892	amc
3017389	CDS	-1	tdcD	propionate kinase	-	G	A	2	5.021364638	53.6	30.56842777	76.63157223	3.09950962	0.250924552	amc
3020740	CDS	-1	tdcA	transcriptional regulator tdcA	-	C	T	1	10.99271191	113.6	83.35895887	143.8410411	2.956676928	0.238801743	amc
3023502	CDS	-1	BN373_28781	fatty acid desaturase	-	C	T	1	11.30213344	113.6	83.8486232	143.3513768	3.358892766	0.256957677	amc
3023989	CDS	-1	BN373_28781	fatty acid desaturase	-	C	G	2	5.070774082	53.6	30.66996975	76.53003025	3.074303425	0.241362327	amc
3026175	CDS	-1	BN373_28821	conserved hypothetical protein	-	A	G	23	5.070774082	53.6	30.66996975	76.53003025	3.050658811	0.240653281	amc
3027391	CDS	-1	BN373_28831	transglutaminase family protein	-	C	T	25	5.381075411	53.6	31.48198281	75.71801719	3.668014944	0.271767501	amc
3028858	CDS	-1	BN373_28851	conserved hypothetical protein	-	G	T	1	11.00704134	113.6	83.36616915	143.8338308	2.924963766	0.236402114	amc
3029968	Intergenic	-	-	-	-	T	C	8	5.073666317	53.6	30.68258856	76.51741144	3.058890855	0.242289455	amc
3030351	CDS	1	treA	trehalase	N	G	A	2	5.155914118	53.6	30.93420287	76.26579713	3.161701629	0.253112015	amc
3032057	Intergenic	-	-	-	-	C	A	1	10.93412989	113.6	83.2928355	143.9071645	3.09953115	0.246168618	amc
3032826	CDS	1	foxA	ferrioxamine receptor	S	C	T	1	11.07761047	113.6	83.47016803	143.729832	2.985398109	0.238428891	amc
3032965	CDS	1	foxA	ferrioxamine receptor	N	G	A	2	5.403286869	53.6	31.55227754	75.64772246	3.826571726	0.283787763	amc
3033297	CDS	1	foxA	ferrioxamine receptor	S	C	T	3	11.07761047	113.6	83.47016803	143.729832	2.985398109	0.238428891	amc
3035617	CDS	1	ldcA	muramoyltetrapeptide carboxypeptidase	N	G	A	1	11.08308111	113.6	83.47952675	143.7204732	2.994345219	0.238901926	amc
3037349	CDS	1	cvrA	cell volume regulation protein A	S	C	T	1	10.93098477	113.6	83.25151311	143.9484869	2.754837244	0.228246555	amc
3041439	CDS	1	BN373_28931	SpoVR-like protein	S	C	T	2	5.012662538	53.6	30.5194075	76.6805925	2.938349932	0.23712133	amc
3042308	Intergenic	-	-	-	-	G	A	2	5.044409703	53.6	30.60723435	76.59276565	3.002069257	0.240518006	amc
3045004	CDS	1	BN373_28961	disulfide bond formation protein DsbB	N	G	A	2	5.070774082	53.6	30.66996975	76.53003025	3.050658811	0.240653281	amc
3045784	CDS	1	BN373_28971	conserved hypothetical protein	N	G	T	2	5.041740368	53.6	30.59510856	76.60489144	2.994345219	0.238901926	amc
3051893	CDS	-1	fadD	long-chain-fatty-acid--CoA ligase	-	C	T	3	5.051272708	53.6	30.62610386	76.57389614	2.979429135	0.239316168	amc
3056267	CDS	1	BN373_29091	endoribonuclease L-PSP family protein	N	G	A	4	5.073666317	53.6	30.68258856	76.51741144	3.058890855	0.242289455	amc
3058109	CDS	1	BN373_29121	hydrolase, NUDIX family	S	T	C	7	5.070774082	53.6	30.66996975	76.53003025	3.050658811	0.240653281	amc
3058815	Intergenic	-	-	-	-	A	T	3	5.070774082	53.6	30.66996975	76.53003025	3.050658811	0.240653281	amc
3065522	CDS	1	manY	mannose permease IIC component	S	G	A	3	4.981705365	53.6	30.44256413	76.75743587	2.817422924	0.232920152	amc
3066590	CDS	1	manZ	mannose permease IID component	S	G	A	3	5.070774082	53.6	30.66996975	76.53003025	3.050658811	0.240653281	amc
3067157	CDS	1	BN373_29191	conserved hypothetical protein	N	G	A	4	4.999336165	53.6	30.48708468	76.71291532	2.914200395	0.23702348	amc
3068185	Intergenic	-	-	-	-	C	T	2	5.039146018	53.6	30.58796072	76.61203928	2.985398109	0.238428891	amc
3074483	CDS	1	BN373_29291	transporter, major facilitator family	S	G	A	1	11.15079301	113.6	83.57754306	143.6224569	3.050658811	0.240653281	amc
3082932	CDS	1	BN373_29351	mce-related protein	N	C	T	3	5.039146018	53.6	30.58796072	76.61203928	3.008801766	0.239150128	amc
3085821	CDS	1	BN373_29361	NOL1/NOP2/sun family protein	N	A	T	1	11.22960789	113.6	83.74518602	143.454814	3.268169959	0.254250341	amc
3089141	Intergenic	-	-	-	-	G	A	2	5.381075411	53.6	31.48198281	75.71801719	3.641853825	0.271093116	amc
3091307	CDS	1	exoX	exodeoxyribonuclease X	S	C	T	1	11.79483768	113.6	84.64071772	142.5592823	3.744911992	0.274772028	amc
3112423	CDS	-1	aspS	aspartyl-tRNA synthetase	-	T	C	3	5.070774082	53.6	30.66996975	76.53003025	3.050658811	0.240653281	amc
3112684	CDS	-1	aspS	aspartyl-tRNA synthetase	-	C	G	3	5.007844942	53.6	30.50600174	76.69399826	2.88623209	0.233803026	amc
3120157	CDS	1	argS	arginyl-tRNA synthetase	S	C	T	2	5.381075411	53.6	31.48198281	75.71801719	3.641853825	0.271093116	amc
3125995	CDS	-1	otsA	alpha,alpha-trehalose-phosphate synthase (UDP-forming)	-	G	A	2	5.070774082	53.6	30.66996975	76.53003025	3.097544946	0.242561441	amc
3130815	Intergenic	-	-	-	-	A	C	2	5.073666317	53.6	30.68258856	76.51741144	3.058890855	0.242289455	amc
3131410	Intergenic	-	-	-	-	C	T	3	5.070774082	53.6	30.66996975	76.53003025	3.367538336	0.25275919	amc
3134603	CDS	1	BN373_29861	transporter, major facilitator family	S	G	A	3	5.01207095	53.6	30.51776243	76.68223757	2.936323443	0.237012578	amc
3149351	CDS	-1	BN373_30011	cystine ABC transporter, periplasmic cystine-binding protein	S	T	C	2	5.009968428	53.6	30.51191325	76.68808675	2.974972489	0.238566315	amc
3151516	CDS	-1	BN373_30031	lipoprotein	-	G	C	4	5.039031076	53.6	30.5876439	76.6123561	2.985001849	0.238407921	amc
3151990	Intergenic	-	-	-	-	T	C	2	5.007189139	53.6	30.50417526	76.69582474	2.874789453	0.233688505	amc
3154540	CDS	-1	BN373_30071	putative diguanylate cyclase YedQ	-	G	A	4	5.007492957	53.6	30.50502147	76.69497853	2.861975985	0.232990932	amc
3154761	CDS	-1	BN373_30071	putative diguanylate cyclase YedQ	N	G	T	4	5.039031076	53.6	30.5876439	76.6123561	3.03133309	0.24033275	amc
3160490	Intergenic	-	-	-	-	G	A	2	5.007189139	53.6	30.50417526	76.69582474	2.943944633	0.236393795	amc
3175129	Intergenic	-	-	-	-	A	T	6	5.070774082	53.6	30.66996975	76.53003025	3.050658811	0.240653281	amc
3177135	Intergenic	-	-	-	-	C	T	5	5.052512012	53.6	30.62950688	76.57049312	3.63630678	0.26510265	amc
3177919	CDS	-1	yeeO	yeeo	SNOP/2	G	A	2	4.978647671	53.6	30.43890299	76.76109701	2.821142572	0.234331231	amc
3203506	CDS	1	BN373_30541	transcriptional regulator, LysR family	N	A	C	1	11.12562484	113.6	83.55206963	143.6479304	3.041252012	0.241368041	amc
3208282	Intergenic	-	-	-	-	A	C	2	5.019769356	53.6	30.54397257	76.65602743	2.961471233	0.239570882	amc
3210716	CDS	-1	BN373_30611	transcriptional regulator, LysR family	S	G	A	2	5.083417565	53.6	30.70913185	76.49086815	3.092418706	0.244032067	amc
3211877	CDS	1	msaD	malonate-semialdehyde dehydrogenase (acetylating)	N	G	A	2	5.039247987	53.6	30.58824177	76.61175823	2.948797105	0.235974351	amc
3223444	CDS	-1	fusA_2	translation elongation factor G	-	C	A,T	1,5	5.036899323	53.6	30.58653761	76.61346239	2.998966961	0.240353647	amc
3223695	CDS	-1	fusA_2	translation elongation factor G	-	G	A	3	5.036761041	53.6	30.58615607	76.61384393	2.938882492	0.237149903	amc
3224924	CDS	-1	BN373_30741	amino acid permease family protein	-	G	T	3	5.070774082	53.6	30.66996975	76.53003025	3.050658811	0.240653281	amc
3230137	CDS	1	hisD	histidinol dehydrogenase	S	G	T	2	5.073666317	53.6	30.68258856	76.51741144	3.058890855	0.242289455	amc
3230332	CDS	1	hisD	histidinol dehydrogenase	S	G	A	3	5.070774082	53.6	30.66996975	76.53003025	3.050658811	0.240653281	amc
3233678	CDS	1	hisA	phosphoribosylformimino-5-aminoimidazole carboxamide ribotide isomerase	N	A	T	2	5.038942093	53.6	30.58739862	76.61260138	2.939154319	0.235970239	amc
3254528	CDS	-1	gnd	6-phosphogluconate dehydrogenase, decarboxylating	-	G	A	2	4.967222481	53.6	30.40177269	76.79822731	2.434758582	0.209783649	amc
3270019	CDS	-1	BN373_31161	conserved hypothetical protein	-	A	G	12	5.308203488	53.6	31.32483017	75.87516983	3.487160744	0.270425847	amc
3274376	Intergenic	-	-	-	-	C	A	2	5.350384849	53.6	31.41558179	75.78441821	3.571799641	0.270452937	amc
3274941	CDS	1	BN373_31191	membrane protein, TerC family/CBS/transporter associated domain protein	S	C	T	8	4.548360228	49	26.62019455	71.37980545	4.889605439	0.324963411	amc
3275475	CDS	1	BN373_31191	membrane protein, TerC family/CBS/transporter associated domain protein	S	G	T	2	4.307381585	58	30.6372561	85.3627439	10.56783568	0.499440763	amc
3275549	CDS	1	BN373_31191	membrane protein, TerC family/CBS/transporter associated domain protein	N	G	C	1	4.760918388	58	32.28872571	83.71127429	12.51282952	0.557628877	amc
3275727	CDS	1	BN373_31191	membrane protein, TerC family/CBS/transporter associated domain protein	N/S	T	A,C	4,1	5.344562564	53.6	31.40098229	75.79901771	3.654494575	0.273832084	amc
3276240	Intergenic	-	-	-	-	T	C	17	5.546689279	53.6	31.89342428	75.30657572	4.487849231	0.308246175	amc
3277248	CDS	-1	asmA	AsmA protein	-	C	T	3	5.378734767	53.6	31.48120481	75.71879519	3.677996437	0.274129141	amc
3278967	CDS	-1	udk	uridine kinase	-	C	T	5	5.070774082	53.6	30.66996975	76.53003025	3.050658811	0.240653281	amc
3279441	CDS	-1	udk	uridine kinase	-	A	C,T	1,2	4.853234578	53.71428571	30.12855824	77.30001319	5.394447448	0.345703056	amc
3279649	CDS	-1	alkA	DNA-3-methyladenine glycosylase 2	-	G	A	2	5.040162149	53.6	30.59076102	76.60923898	2.988901719	0.238614229	amc
3280031	CDS	-1	alkA	DNA-3-methyladenine glycosylase 2	N	A	T	5	5.357696867	53.6	31.43904267	75.76095733	3.587180113	0.271997139	amc
3280331	CDS	-1	alkA	DNA-3-methyladenine glycosylase 2	N	G	C	1	11.78259115	113.6	84.63969908	142.5603009	3.677996437	0.274129141	amc
3281008	CDS	1	BN373_31241	conserved hypothetical protein	S	G	A	1	4.428371601	58	31.08751048	84.91248952	6.772188045	0.394563255	amc
3282380	CDS	1	BN373_31251	sensor histidine kinase	N	C	A	1	11.77630986	113.6	84.62989483	142.5701052	3.667504513	0.273637584	amc
3283334	CDS	1	BN373_31251	sensor histidine kinase	N	A	T	1	11.85486882	113.6	84.73382501	142.466175	3.74245288	0.275772614	amc
3287615	Intergenic	-	-	-	-	T	A	1	11.85486882	113.6	84.73382501	142.466175	3.74245288	0.275772614	amc
3287748	Intergenic	-	-	-	-	T	C	2	5.070774082	53.6	30.66996975	76.53003025	3.050658811	0.240653281	amc
3288825	CDS	1	mdtA	multidrug resistance protein MdtA	S	C	T	2	5.039247987	53.6	30.58824177	76.61175823	2.926269551	0.235281043	amc
3290832	CDS	1	mdtB	multidrug resistance protein MdtB	N	G	A	3	4.990935367	53.6	30.46358757	76.73641243	2.818632931	0.231795998	amc
3291875	CDS	1	mdtB	multidrug resistance protein MdtB	S	C	T,G	1,3	5.070774082	53.6	30.66996975	76.53003025	3.097544946	0.242561441	amc
3293217	CDS	1	mdtC	multidrug resistance protein MdtC	N	C	G	2	5.039146018	53.6	30.58796072	76.61203928	2.985398109	0.238428891	amc
3294401	CDS	1	mdtC	multidrug resistance protein MdtC	S	G	A	4	5.073666317	53.6	30.68258856	76.51741144	3.058890855	0.242289455	amc
3294519	CDS	1	mdtC	multidrug resistance protein MdtC	S	C	T	5	5.070774082	53.6	30.66996975	76.53003025	3.050658811	0.240653281	amc
3296307	CDS	1	BN373_31321	putative multidrug resistance protein MdtD	S	G	A	3	5.038942093	53.6	30.58739862	76.61260138	2.985357508	0.23791391	amc
3300839	CDS	1	BN373_31361	diacylglycerol kinase catalytic domain protein	N	A	T,G	2,1	5.070774082	53.6	30.66996975	76.53003025	3.097544946	0.242561441	amc
3301560	CDS	1	BN373_31361	diacylglycerol kinase catalytic domain protein	S	C	T	4	5.006038165	53.6	30.50578478	76.69421522	2.878816857	0.234080409	amc
3301614	CDS	1	BN373_31361	diacylglycerol kinase catalytic domain protein	S	C	T	4	5.164039396	53.6	30.96651084	76.23348916	3.19287761	0.257957152	amc
3309075	CDS	-1	BN373_31431	HAD hydrolase, family IA	-	G	A	5	5.038942093	53.6	30.58739862	76.61260138	2.985025001	0.237896335	amc
3309611	CDS	-1	dalT	D-arabinitol transporter	-	G	A	6	5.070774082	53.6	30.66996975	76.53003025	3.097544946	0.242561441	amc
3309914	CDS	-1	dalT	D-arabinitol transporter	-	C	T	2	5.007100763	53.6	30.50392909	76.69607091	2.875254313	0.233207671	amc
3310862	CDS	-1	xylB_2	xylulokinase	-	A	T	3	5.038942093	53.6	30.58739862	76.61260138	3.007992133	0.238586949	amc
3311605	CDS	-1	xylB_2	xylulokinase	S	G	A	2	5.038942093	53.6	30.58739862	76.61260138	3.007992133	0.238586949	amc
3325850	CDS	1	BN373_31571	putative adenine deaminase	N	C	T	4	5.070774082	53.6	30.66996975	76.53003025	3.074303425	0.241362327	amc
3326050	CDS	1	BN373_31571	putative adenine deaminase	S	C	T	2	5.039385431	53.6	30.58862059	76.61137941	3.056256957	0.241111163	amc
3326458	CDS	1	BN373_31581	inorganic anion transporter, sulfate permease (SulP) family	N	A	G	2	5.041740368	53.6	30.59510856	76.60489144	2.994345219	0.238901926	amc
3326698	CDS	1	BN373_31581	inorganic anion transporter, sulfate permease (SulP) family	N	G	T	2	5.039385431	53.6	30.58862059	76.61137941	2.986223521	0.238472566	amc
3331736	CDS	1	metG	methionyl-tRNA synthetase	N	G	A	2	5.083417565	53.6	30.70913185	76.49086815	3.139842853	0.245955228	amc
3335820	Intergenic	-	-	-	-	C	T	9	4.983924595	53.6	30.45373719	76.74626281	2.903849489	0.238388819	amc
3336328	CDS	-1	BN373_31681	ABC transporter, quaternary amine uptake transporter (QAT) family, permease protein	-	G	A	3	4.994162313	53.6	30.47262088	76.72737912	2.919420148	0.236796501	amc
3343216	CDS	1	dld	D-lactate dehydrogenase	N	G	A	1	11.05757855	113.6	83.45324127	143.7467587	2.984652406	0.239593931	amc
3344224	CDS	1	BN373_31741	putative phosphinothricin N-acetyltransferase	S	C	T	6	5.070774082	53.6	30.66996975	76.53003025	3.12147542	0.243263262	amc
3344774	Intergenic	-	-	-	-	C	A	2	5.070774082	53.6	30.66996975	76.53003025	3.12147542	0.243263262	amc
3345497	CDS	-1	pbpG	penicillin-binding protein 7	-	G	A,T	7,2	5.073666317	53.6	30.68258856	76.51741144	3.058890855	0.242289455	amc
3350784	CDS	-1	bglF	PTS system, beta-glucoside-specific EIIBCA component	S	C	T	1	11.07975321	113.6	83.47383449	143.7261655	2.988901719	0.238614229	amc
3352265	CDS	-1	bglF	PTS system, beta-glucoside-specific EIIBCA component	-	G	T	2	5.007303296	53.6	30.50449323	76.69550677	2.87517757	0.233709605	amc
3352723	CDS	-1	bglG	cryptic beta-glucoside bgl operon antiterminator	-	G	A	6	5.070774082	53.6	30.66996975	76.53003025	3.097544946	0.242561441	amc
3352852	CDS	-1	bglG	cryptic beta-glucoside bgl operon antiterminator	-	C	T	6	5.010853463	53.6	30.51437588	76.68562412	2.978027065	0.238728739	amc
3353543	CDS	-1	BN373_31821	carbohydrate-selective porin, OprB family	-	C	T	3	5.041740368	53.6	30.59510856	76.60489144	3.040751004	0.240825507	amc
3355248	Intergenic	-	-	-	-	G	A	1	11.15079301	113.6	83.57754306	143.6224569	3.050658811	0.240653281	amc
3358312	CDS	1	cdd	cytidine deaminase	S	G	A	3	5.038942093	53.6	30.58739862	76.61260138	2.939154319	0.235970239	amc
3363135	CDS	-1	mglB	galactose ABC transporter, periplasmic galactose-binding protein	S	C	A	1	11.10477459	113.6	83.51656958	143.6834304	2.984076203	0.238358929	amc
3365320	CDS	-1	BN373_31921	putative membrane protein	-	C	T	2	5.038942093	53.6	30.58739862	76.61260138	2.939154319	0.235970239	amc
3366295	CDS	-1	folE	GTP cyclohydrolase I	N	A	G	3	5.038942093	53.6	30.58739862	76.61260138	2.939154319	0.235970239	amc
3366301	CDS	-1	folE	GTP cyclohydrolase I	-	C	T	3	5.038942093	53.6	30.58739862	76.61260138	2.939154319	0.235970239	amc
3366689	Intergenic	-	-	-	-	G	A	3	5.070774082	53.6	30.66996975	76.53003025	3.050658811	0.240653281	amc
3367077	CDS	1	fghA	S-formylglutathione hydrolase	N	C	G	2	5.070774082	53.6	30.66996975	76.53003025	3.050658811	0.240653281	amc
3367457	CDS	1	fghA	S-formylglutathione hydrolase	N	G	A	1	11.15079301	113.6	83.57754306	143.6224569	3.050658811	0.240653281	amc
3377986	CDS	-1	fruA	PTS system fructose-specific EIIBC component	-	T	G	2	5.039146018	53.6	30.58796072	76.61203928	3.008801766	0.239150128	amc
3379133	CDS	-1	fruK	1-phosphofructokinase	-	G	A	1	11.15284446	113.6	83.63349369	143.5665063	3.207399125	0.251381027	amc
3379547	CDS	-1	fruB	PTS system fructose-specific phosphotransferase enzyme IIA component	-	G	T	2	5.041740368	53.6	30.59510856	76.60489144	2.994345219	0.238901926	amc
3379606	CDS	-1	fruB	PTS system fructose-specific phosphotransferase enzyme IIA component	-	C	T	1	11.15079301	113.6	83.57754306	143.6224569	3.050658811	0.240653281	amc
3379739	CDS	-1	fruB	PTS system fructose-specific phosphotransferase enzyme IIA component	-	G	A	2	5.070774082	53.6	30.66996975	76.53003025	3.050658811	0.240653281	amc
3379748	CDS	-1	fruB	PTS system fructose-specific phosphotransferase enzyme IIA component	-	C	T	3	11.15079301	113.6	83.57754306	143.6224569	3.050658811	0.240653281	amc
3379960	CDS	-1	fruB	PTS system fructose-specific phosphotransferase enzyme IIA component	-	G	A	3	5.145794327	53.6	30.87701063	76.32298937	3.334112725	0.256268557	amc
3380024	CDS	-1	fruB	PTS system fructose-specific phosphotransferase enzyme IIA component	-	G	A,C	2,1	5.039247987	53.6	30.58824177	76.61175823	2.971752814	0.23719385	amc
3384584	Intergenic	-	-	-	-	T	C	1	11.17090426	113.6	83.62881828	143.5711817	3.211322724	0.249062184	amc
3387526	Intergenic	-	-	-	-	C	A	1	11.07811533	113.6	83.471032	143.728968	2.986223521	0.238472566	amc
3388748	CDS	1	BN373_32131	PAP2 family protein	S	C	T	15	5.042035062	53.6	30.60069579	76.59930421	2.993919036	0.240085989	amc
3390739	CDS	1	BN373_32151	putative cyclic diguanylate phosphodiesterase	S	C	T	2	5.039385431	53.6	30.58862059	76.61137941	3.009631283	0.239193762	amc
3390934	CDS	1	BN373_32151	putative cyclic diguanylate phosphodiesterase	S	G	C	2	5.039385431	53.6	30.58862059	76.61137941	3.032564517	0.240397232	amc
3400383	Intergenic	-	-	-	-	C	G	1	11.00941719	113.6	83.3702761	143.8297239	2.88394096	0.234185571	amc
3404993	CDS	-1	yffH	hydrolase YffH	-	C	T	2	5.070774082	53.6	30.66996975	76.53003025	3.097544946	0.242561441	amc
3408975	CDS	1	BN373_32311	sulfatase family protein	S	G	A	6	5.033507749	53.6	30.57717502	76.62282498	2.905804016	0.235369227	amc
3409482	CDS	1	BN373_32311	sulfatase family protein	S	C	A	6	5.041740368	53.6	30.59510856	76.60489144	2.994345219	0.238901926	amc
3411819	CDS	-1	BN373_32341	putative malate:quinone-oxidoreductase	-	G	A	1	12.85385315	112	85.19378747	138.8062125	7.702602474	0.439192072	amc
3411853	CDS	-1	BN373_32341	putative malate:quinone-oxidoreductase	-	C	G	22	4.520309286	49	26.54037141	71.45962859	4.858897801	0.324711355	amc
[truncated: 21,614 more rows]
